# Supplementary material for: Genomic analysis of the international high-risk clonal lineage Klebsiella pneumoniae sequence type 395
Source: Genome Med. 2023 Feb 13;15:9. doi: 10.1186/s13073-023-01159-6 (PMC9926764; doi:10.1186/s13073-023-01159-6)
Supplement: Supplementary file 1 — Additional file 1: Table S1. Characteristics of the isolates from the ST395 dataset. Table S2. Comparison of cgMLST profiles of isolates representing ST395 subclades. Table S3. Location of carbapenemase genes. [file 13073_2023_1159_MOESM1_ESM.xlsx]

## Sheet: Table S1
Table S1: Characteristics of the isolates from the ST395 dataset. Hospital_Code: alpha-2 country code + consecutive random number.
ID	Data_Source	Run_Accession	Assembly_Accession	Species_ST	Date_Collected	Source	Site_of_Infection	Specimen	Country_State	City_Town	Latitude	Longitude	Hospital_Code	Patient_Gender	Patient_Age_Years	Ward_Profile	Clade	Subclade	KL_K_Type	O_Locus	ybt_Type_ICEKp_Type	Hypervirulence_Markers	Aerobactin_Cluster_Location	All_virulence_markers	Penicillin_Resistance	Extended-Spectrum_Cephalosporin_Resistance	ESBL_and_AmpC_Group	Carbapenem_Resistance	Carbapenemase_Group	Carbapenemase_Gene_Location	All_beta-Lactam_Resistance	Aminoglycoside_Resistance	16S_rRNA_Methyltransferase_Group	Quinolone_Resistance	Fosfomycin_Resistance	Macrolide_Resistance	Phenicol_Resistance	Rifampicin_Resistance	Tetracycline_Resistance	Trimethoprim_Resistance	Sulphonamide_Resistance	Quaternary_Ammonium_Resistance	Polymyxin_Resistance	Other_Resistances	All_AMR_Genes
59195	This study	ERR7850240	GCA_926500625.1	Klebsiella pneumoniae ST395	2013-04-17	Human	Respiratory System	Bronchoalveolar Lavage (BAL)	Russia	Rostov-on-Don	47.2335	39.7094	RU_353	Male	56	Therapeutic ICU	B	B1	KL2KL30 (K2)	O1v1	ybt16/ICEKp12	peg-344+iucABCD/iutA+rmpA/rmpA2	IncFIB/IncHI1B (mosaic plasmid)	fyuA+irp1-2+iucABCD+iutA+mrkABCDFH(frameshift)IJ+rmpA2(frameshift)+ybtAEPQSTUX	blaOXA-1+blaSHV-11+blaTEM-1	blaCTX-M-15	CTX-M	blaOXA-48	OXA-48-like	IncM2	blaOXA-1+blaSHV-11+blaTEM-1+blaCTX-M-15+blaOXA-48	aac(6')-Ib-cr+aadA5	--	aac(6')-Ib-cr+oqxA+oqxB	fosA	--	catB3(del)	--	tet(A)	dfrA1+dfrA17	sul1	qacEdelta1(ins)	--	--	blaOXA-1+blaSHV-11+blaTEM-1+blaCTX-M-15+blaOXA-48+aac(6')-Ib-cr+aadA5+oqxA+oqxB+fosA(Q139E)+catB3(del)+tet(A)+dfrA1+dfrA17+sul1+qacEdelta1(ins)
59531	This study	ERR7850294	GCA_926284275.1	Klebsiella pneumoniae ST395	2013-02-25	Human	Respiratory System	Endotracheal Aspirate (ETA)	Russia	Omsk	54.9817	73.3783	RU_18	Male	63	Surgical ICU	B	B1	KL2KL30 (K2)	O1v1	ybt16/ICEKp12	--	--	fyuA+irp1-2+mrkABCDFHIJ+ybtAEPQSTUX	blaOXA-1+blaSHV-11+blaTEM-1	blaCTX-M-15	CTX-M	blaOXA-48	OXA-48-like	IncL	blaOXA-1+blaSHV-11+blaTEM-1+blaCTX-M-15+blaOXA-48	aac(6')-Ib-cr+aadA2+rmtB1	rmtB	aac(6')-Ib-cr+oqxA+oqxB+qnrS1	fosA	--	catB3(del)+floR2	--	tet(A)+tet(G)	dfrA1+dfrA12	sul1	qacEdelta1	--	--	blaOXA-1+blaSHV-11+blaTEM-1+blaCTX-M-15+blaOXA-48+aac(6')-Ib-cr+aadA2+rmtB1+oqxA+oqxB+qnrS1+fosA(Q139E)+catB3(del)+floR2+tet(A)+tet(G)+dfrA1+dfrA12+sul1+qacEdelta1
61039	This study	ERR7850235	GCA_926290835.1	Klebsiella pneumoniae ST395	2013-12-03	Human	Abdominal cavity	Peritoneal Fluid	Russia	Kazan	55.7941	49.108	RU_31	Female	32	Surgery	B	B1	KL2KL30 (K2)	O1/O2v1	ybt16/ICEKp12	iucABCD/iutA	IncFIB/IncHI1B (mosaic plasmid)	fyuA+irp1-2+iucABCD+iutA+mrkABCDFH(frameshift)IJ+ybtAEPQSTUX	blaOXA-1+blaSHV-11+blaTEM-1	blaCTX-M-15	CTX-M	blaOXA-48	OXA-48-like	IncM2	blaOXA-1+blaSHV-11+blaTEM-1+blaCTX-M-15+blaOXA-48	aac(6')-Ib-cr+ant(2")-Ia+aadA1+aadA5+armA	armA	aac(6')-Ib-cr+oqxA+oqxB+qnrS1	fosA	mph(E)+msr(E)	catA1+catB3(del)	--	tet(A)	dfrA1+dfrA17	sul1	qacEdelta1	--	--	blaOXA-1+blaSHV-11+blaTEM-1+blaCTX-M-15+blaOXA-48+aac(6')-Ib-cr+ant(2")-Ia+aadA1+aadA5+armA+oqxA+oqxB+qnrS1+fosA(Q139E)+mph(E)+msr(E)+catA1+catB3(del)+tet(A)+dfrA1+dfrA17+sul1+qacEdelta1
61059	This study	ERR7850236	GCA_926498695.1	Klebsiella pneumoniae ST395	2013-09-21	Human	Respiratory System	Sputum	Russia	Moscow	55.7517	37.6178	RU_179	Female	70	Surgical ICU	B	B1	KL2KL30 (K2)	O1v1	ybt16/ICEKp12	iucABCD/iutA	IncFIB/IncHI1B (mosaic plasmid)	fyuA+irp1-2+iucABCD+iutA+mrkABCDFHIJ+ybtAEPQSTUX	blaOXA-1+blaSHV-11+blaTEM-1	blaCTX-M-15	CTX-M	blaOXA-48	OXA-48-like	IncL	blaOXA-1+blaSHV-11+blaTEM-1+blaCTX-M-15+blaOXA-48	aac(6')-Ib-cr+ant(2")-Ia+aadA1	--	aac(6')-Ib-cr+oqxA+oqxB+qnrS1	fosA	--	catA1+catB3(del)	--	--	--	sul1	qacEdelta1	--	--	blaOXA-1+blaSHV-11+blaTEM-1+blaCTX-M-15+blaOXA-48+aac(6')-Ib-cr+ant(2")-Ia+aadA1+oqxA+oqxB+qnrS1+fosA(Q139E)+catA1+catB3(del)+sul1+qacEdelta1
61069	This study	ERR7850204	GCA_926498955.1	Klebsiella pneumoniae ST395	2013-11-21	Human	Respiratory System	Sputum	Russia	Moscow	55.7517	37.6178	RU_179	Female	67	Surgery	B	B1	KL2KL30 (K2)	O1v1	ybt16/ICEKp12	iucABCD/iutA	IncFIB/IncHI1B (mosaic plasmid)	fyuA+irp1-2+iucABCD+iutA+mrkABCDFHIJ+ybtAEPQSTUX	blaOXA-1+blaSHV-11+blaTEM-1	blaCTX-M-15	CTX-M	blaOXA-48	OXA-48-like	IncL	blaOXA-1+blaSHV-11+blaTEM-1+blaCTX-M-15+blaOXA-48	aac(6')-Ib-cr+ant(2")-Ia+aadA1	--	aac(6')-Ib-cr+oqxA+oqxB+qnrS1	fosA	--	catA1+catB3(del)	--	--	--	sul1	qacEdelta1	--	--	blaOXA-1+blaSHV-11+blaTEM-1+blaCTX-M-15+blaOXA-48+aac(6')-Ib-cr+ant(2")-Ia+aadA1+oqxA+oqxB+qnrS1+fosA(Q139E)+catA1+catB3(del)+sul1+qacEdelta1
63931	This study	ERR7850267	GCA_926498635.1	Klebsiella pneumoniae ST395	2014-01-23	Human	Heart and Blood Vessels	Blood	Russia	Moscow	55.7517	37.6178	RU_179	Male	66	Surgery	B	B1	KL2KL30 (K2)	O1v1	ybt16/ICEKp12	--	--	fyuA+irp1-2+mrkABCDFHIJ+ybtAEPQSTUX	blaLAP-2+blaOXA-1+blaSHV-11+blaTEM-1	blaCTX-M-15	CTX-M	blaNDM-1	NDM	p1225-like	blaLAP-2+blaOXA-1+blaSHV-11+blaTEM-1+blaCTX-M-15+blaNDM-1	aac(6')-Ib-cr+aadA2	--	aac(6')-Ib-cr+oqxA+oqxB+qnrS1	fosA	--	catA2+catB3(del)	--	tet(A)	dfrA1+dfrA12	sul1+sul2(del)	qacEdelta1	--	ble-MBL	blaLAP-2+blaOXA-1+blaSHV-11+blaTEM-1+blaCTX-M-15+blaNDM-1+aac(6')-Ib-cr+aadA2+oqxA+oqxB+qnrS1+fosA(Q139E)+catA2+catB3(del)+tet(A)+dfrA1+dfrA12+sul1+sul2(del)+qacEdelta1+ble-MBL
63969	This study	ERR7850196	GCA_926291135.1	Klebsiella pneumoniae ST395	2014-05-02	Human	Respiratory System	Sputum	Russia	Moscow	55.7517	37.6178	RU_179	Male	63	Surgical ICU	B	B1	KL2KL30 (K2)	O1v1	ybt16/ICEKp12	--	--	fyuA+irp1-2+mrkABCDFHIJ+ybtAEPQSTUX	blaOXA-1+blaSHV-11+blaTEM-1	blaCTX-M-15	CTX-M	blaOXA-48	OXA-48-like	IncL	blaOXA-1+blaSHV-11+blaTEM-1+blaCTX-M-15+blaOXA-48	aac(6')-Ib-cr+aac(3)-IIe	--	aac(6')-Ib-cr+oqxA+oqxB+qnrS1	fosA	--	catA1+catB3(del)	--	tet(A)	dfrA1	sul1	qacEdelta1	--	--	blaOXA-1+blaSHV-11+blaTEM-1+blaCTX-M-15+blaOXA-48+aac(6')-Ib-cr+aac(3)-IIe+oqxA+oqxB+qnrS1+fosA(Q139E)+catA1+catB3(del)+tet(A)+dfrA1+sul1+qacEdelta1
63973	This study	ERR7850194	GCA_926288485.1	Klebsiella pneumoniae ST395	2014-06-02	Human	Respiratory System	Sputum	Russia	Moscow	55.7517	37.6178	RU_179	Male	55	Surgical ICU	B	B1	KL2KL30 (K2)	O1v1	ybt16/ICEKp12	--	--	fyuA+irp1-2+mrkABCDFHIJ+ybtAEPQSTUX	blaOXA-1+blaSHV-11+blaTEM-1	blaCTX-M-15	CTX-M	blaOXA-48	OXA-48-like	IncL	blaOXA-1+blaSHV-11+blaTEM-1+blaCTX-M-15+blaOXA-48	aac(6')-Ib-cr+aac(3)-IIe	--	aac(6')-Ib-cr+oqxA+oqxB+qnrS1	fosA	--	catA1+catB3(del)	--	tet(A)	dfrA1	sul1	qacEdelta1	--	--	blaOXA-1+blaSHV-11+blaTEM-1+blaCTX-M-15+blaOXA-48+aac(6')-Ib-cr+aac(3)-IIe+oqxA+oqxB+qnrS1+fosA(Q139E)+catA1+catB3(del)+tet(A)+dfrA1+sul1+qacEdelta1
63977	This study	ERR7850199	GCA_926498305.1	Klebsiella pneumoniae ST395	2014-06-05	Human	Respiratory System	Sputum	Russia	Moscow	55.7517	37.6178	RU_179	Male	67	Surgical ICU	B	B1	KL2KL30 (K2)	O1v1	ybt16/ICEKp12	--	--	fyuA+irp1-2+mrkABCDFHIJ+ybtAEPQSTUX	blaOXA-1+blaSHV-11+blaTEM-1	blaCTX-M-15	CTX-M	blaOXA-48	OXA-48-like	IncL	blaOXA-1+blaSHV-11+blaTEM-1+blaCTX-M-15+blaOXA-48	aac(6')-Ib-cr+aac(3)-IIe	--	aac(6')-Ib-cr+oqxA+oqxB+qnrS1	fosA	--	catA1+catB3(del)	--	tet(A)	dfrA1	sul1	qacEdelta1	--	--	blaOXA-1+blaSHV-11+blaTEM-1+blaCTX-M-15+blaOXA-48+aac(6')-Ib-cr+aac(3)-IIe+oqxA+oqxB+qnrS1+fosA(Q139E)+catA1+catB3(del)+tet(A)+dfrA1+sul1+qacEdelta1
64933	This study	ERR7850214	GCA_926498515.1	Klebsiella pneumoniae ST395	2014-06-02	Human	Urinary System	Urine	Russia	Omsk	54.9817	73.3783	RU_18	Female	23	Therapy	B	B1	KL2KL30 (K2)	O1v1	ybt16/ICEKp12	--	--	fyuA+irp1-2+mrkABCDFHIJ+ybtAEPQSTUX	blaOXA-1+blaSHV-11+blaTEM-1	blaCTX-M-15	CTX-M	blaOXA-48	OXA-48-like	IncL	blaOXA-1+blaSHV-11+blaTEM-1+blaCTX-M-15+blaOXA-48	aac(6')-Ib-cr	--	aac(6')-Ib-cr+oqxA+oqxB+qnrS1	fosA	--	catA1+catB3(del)	--	tet(A)	dfrA1	sul1	qacEdelta1	--	--	blaOXA-1+blaSHV-11+blaTEM-1+blaCTX-M-15+blaOXA-48+aac(6')-Ib-cr+oqxA+oqxB+qnrS1+fosA(Q139E)+catA1+catB3(del)+tet(A)+dfrA1+sul1+qacEdelta1
65067	This study	ERR7850288	GCA_926500105.1	Klebsiella pneumoniae ST395	2014-04-29	Human	Heart and Blood Vessels	Blood	Russia	Krasnodar	45.0373	38.9767	RU_241	Female		Surgical ICU	B	B1	KL2KL30 (K2)	O1v1	ybt16/ICEKp12	iucABCD/iutA	IncFIB/IncHI1B (mosaic plasmid)	fyuA+irp1-2+iucABCD+iutA+mrkABCDFHIJ+ybtAEPQSTUX	blaOXA-1+blaSHV-11+blaTEM-1(L201P)	blaCTX-M-15	CTX-M	blaOXA-48	OXA-48-like	IncM2	blaOXA-1+blaSHV-11+blaTEM-1(L201P)+blaCTX-M-15+blaOXA-48	aac(6')-Ib-cr+aadA5+armA	armA	aac(6')-Ib-cr+oqxA+oqxB+qnrS1	fosA	mph(E)+msr(E)	catA1+catB3(del)	--	tet(A)	dfrA1+dfrA17	sul1	qacEdelta1	--	--	blaOXA-1+blaSHV-11+blaTEM-1(L201P)+blaCTX-M-15+blaOXA-48+aac(6')-Ib-cr+aadA5+armA+oqxA+oqxB+qnrS1+fosA(Q139E)+mph(E)+msr(E)+catA1+catB3(del)+tet(A)+dfrA1+dfrA17+sul1+qacEdelta1
65419	This study	ERR7850252	GCA_926498315.1	Klebsiella pneumoniae ST395	2013-12-09	Human	Skin and Soft Tissue	Wound Discharge	Russia	Moscow	55.7517	37.6178	RU_33	Female	1		B	B1	KL2KL30 (K2)	O1v1	ybt16/ICEKp12	iucABCD/iutA	IncFIB/IncHI1B (mosaic plasmid)	fyuA+irp1-2+iucABCD+iutA+mrkABCDFHIJ+ybtAEPQSTUX	blaOXA-1+blaSHV-11	--	--	blaOXA-48	OXA-48-like	IncL	blaOXA-1+blaSHV-11+blaOXA-48	ant(2")-Ia+aac(6')-Ib(M1V|K2T|T3N|F4S|D164Y)+aadA1	--	oqxA+oqxB	fosA	--	catA1+catB3(del)	--	tet(A)	dfrA1	sul1	qacEdelta1	--	--	blaOXA-1+blaSHV-11+blaOXA-48+ant(2")-Ia+aac(6')-Ib(M1V|K2T|T3N|F4S|D164Y)+aadA1+oqxA+oqxB+fosA(Q139E)+catA1+catB3(del)+tet(A)+dfrA1+sul1+qacEdelta1
65651	This study	ERR7850280	GCA_926278235.1	Klebsiella pneumoniae ST395	2014-08-14	Human	Respiratory System	Endotracheal Aspirate (ETA)	Russia	Moscow	55.7517	37.6178	RU_11	Male	49	Surgical ICU	B	B1	KL2KL30 (K2)	O1v1	ybt/unknown	iucABCD/iutA	IncFIB/IncHI1B (mosaic plasmid)	fyuA+irp1-2+iucABCD+iutA+mrkABCDFHIJ+ybtAEPQSTUX	blaOXA-1+blaSHV-11+blaTEM-1	blaCTX-M-15	CTX-M	blaOXA-48	OXA-48-like	IncL	blaOXA-1+blaSHV-11+blaTEM-1+blaCTX-M-15+blaOXA-48	aac(6')-Ib-cr+ant(2")-Ia+aph(3')-VIa(E2K|E49A|A112V|T156A|T173N)+aph(6)-Id(del)+aadA1	--	aac(6')-Ib-cr+oqxA+oqxB+qnrS1	fosA	--	catA1+catB3(del)	--	--	--	sul1	qacEdelta1	--	--	blaOXA-1+blaSHV-11+blaTEM-1+blaCTX-M-15+blaOXA-48+aac(6')-Ib-cr+ant(2")-Ia+aph(3')-VIa(E2K|E49A|A112V|T156A|T173N)+aph(6)-Id(del)+aadA1+aac(6')-Ib-cr+oqxA+oqxB+qnrS1+fosA(Q139E)+catA1+catB3(del)+sul1+qacEdelta1
67500	This study	ERR7850217	GCA_926283225.1	Klebsiella pneumoniae ST395	2014-04-28	Human	Urinary System	Urine	Russia	Lipetsk	52.6106	39.5827	RU_361	Male	76	Surgery	A	A1	ambiguous	O1/O2v2	ybt14/ICEKp5	--	--	fyuA+irp1-2+mrkABCDFHIJ+ybtAEPQSTUX	blaOXA-1+blaSHV-11	blaCTX-M-15	CTX-M	blaOXA-48	OXA-48-like	IncL	blaOXA-1+blaSHV-11+blaCTX-M-15+blaOXA-48	aac(6')-Ib-cr+ant(2")-Ia+aadA1	--	aac(6')-Ib-cr+oqxA+oqxB	fosA	--	catA1+catB3(del)	--	tet(A)	dfrA1	sul1	qacEdelta1	--	--	blaOXA-1+blaSHV-11+blaCTX-M-15+blaOXA-48+aac(6')-Ib-cr+ant(2")-Ia+aadA1+oqxA+oqxB+fosA(Q139E)+catA1+catB3(del)+tet(A)+dfrA1+sul1+qacEdelta1
67502	This study	ERR7850216	GCA_926498965.1	Klebsiella pneumoniae ST395	2014-04-03	Human	Respiratory System	Biopsy	Russia	Lipetsk	52.6106	39.5827	RU_361	Male	58	Surgery	A	A1	ambiguous	O1v2	ybt14/ICEKp5	iucABCD/iutA	IncFIB/IncHI1B (mosaic plasmid)	fyuA+irp1-2+iucABCD+iutA+kfuABC+mrkABCDFHIJ+ybtAEPQSTUX	blaOXA-1+blaOXA-9(W112X)+blaSHV-11+blaTEM-1	blaCTX-M-15	CTX-M	blaOXA-48	OXA-48-like	IncL	blaOXA-1+blaOXA-9(W112X)+blaSHV-11+blaTEM-1+blaCTX-M-15+blaOXA-48	aac(6')-Ib-cr+aac(3)-IIe+aadA1(A4V)+aadA2+aadA5+armA	armA	aac(6')-Ib-cr+oqxA+oqxB+qnrB1+qnrS1	fosA	mph(E)+msr(E)(del)+ere(A)(M306T)+lsa(C)	catA1+catB3(del)	arr-2	tet(A)	dfrA1+dfrA12+dfrA17	sul1	qacEdelta1	--	--	blaOXA-1+blaOXA-9(W112X)+blaSHV-11+blaTEM-1+blaCTX-M-15+blaOXA-48+aac(6')-Ib-cr+aac(3)-IIe+aadA1(A4V)+aadA2+aadA5+armA+oqxA+oqxB+qnrB1+qnrS1+fosA(Q139E)+mph(E)+msr(E)(del)+ere(A)(M306T)+lsa(C)+catA1+catB3(del)+arr-2+tet(A)+dfrA1+dfrA12+dfrA17+sul1+qacEdelta1
67503	This study	ERR7850221	GCA_926280625.1	Klebsiella pneumoniae ST395	2014-04-25	Human	Abdominal cavity	Wound Discharge	Russia	Lipetsk	52.6106	39.5827	RU_361	Male	35	Surgery	A	A1	KL108 (K47)	O1/O2v2	ybt14/ICEKp5	--	--	fyuA+irp1-2+mrkABCDFHIJ+ybtAEPQSTUX	blaOXA-1+blaSHV-11	blaCTX-M-15	CTX-M	blaOXA-48	OXA-48-like	IncL	blaOXA-1+blaSHV-11+blaCTX-M-15+blaOXA-48	aac(6')-Ib-cr+ant(2")-Ia+aadA1	--	aac(6')-Ib-cr+oqxA+oqxB	fosA	--	catA1+catB3(del)	--	tet(A)	dfrA1	sul1	qacEdelta1	--	--	blaOXA-1+blaSHV-11+blaCTX-M-15+blaOXA-48+aac(6')-Ib-cr+ant(2")-Ia+aadA1+aac(6')-Ib-cr+oqxA+oqxB+fosA(Q139E)+catA1+catB3(del)+tet(A)+dfrA1+sul1+qacEdelta1
67635	This study	ERR7850207	GCA_926498265.1	Klebsiella pneumoniae ST395	2014-10-23	Human	Respiratory System	Bronchoalveolar Lavage (BAL)	Russia	Tomsk	56.4998	84.9779	RU_38	Male	57	Surgical ICU	B	B1	KL2KL30 (K2)	O1v1	ybt16/ICEKp12	--	--	fyuA+irp1-2+mrkABCDFHIJ+ybtAEPQSTUX	blaSHV-11+blaTEM-1	--	--	blaOXA-48	OXA-48-like	IncM2	blaSHV-11+blaTEM-1+blaOXA-48	aac(3)-IIe+armA	armA	oqxA+oqxB+qnrS1	fosA	mph(E)+msr(E)	catA1	--	tet(A)	dfrA1	sul1	qacEdelta1	--	--	blaSHV-11+blaTEM-1+blaOXA-48+aac(3)-IIe+armA+oqxA+oqxB+qnrS1+fosA(Q139E)+mph(E)+msr(E)+catA1+tet(A)+dfrA1+sul1+qacEdelta1
67674	This study	ERR7850200	GCA_926498025.1	Klebsiella pneumoniae ST395	2014-12-11	Human	Respiratory System	Throat swab	Belarus	Minsk	53.9033	27.5534	BY_265				B	B1	KL2KL30 (K2)	O1v1	ybt16/ICEKp12	--	--	fyuA+irp1-2+mrkABCDFHIJ+ybtAEPQSTUX	blaOXA-1+blaSHV-11+blaTEM-1	blaCTX-M-15	CTX-M	blaNDM-1	NDM	IncFIB/IncFII	blaOXA-1+blaSHV-11+blaTEM-1+blaCTX-M-15+blaNDM-1	aac(6')-Ib-cr+aac(3)-IIe+aac(6')-Ib-G+rmtF1	rmtF	aac(6')-Ib-cr+oqxA+oqxB+qnrB1+qnrS1	fosA	--	catA1+catB+catB3(del)	arr-2	tet(A)	dfrA1	sul1	qacEdelta1	--	ble-MBL	blaOXA-1+blaSHV-11+blaTEM-1+blaCTX-M-15+blaNDM-1+aac(6')-Ib-cr+aac(3)-IIe+aac(6')-Ib-G+rmtF1+oqxA+oqxB+qnrB1+qnrS1+fosA(Q139E)+catA1+catB+catB3(del)+arr-2+tet(A)+dfrA1+sul1+qacEdelta1+ble-MBL
67675	This study	ERR7850264	GCA_926498235.1	Klebsiella pneumoniae ST395	2014-12-11	Human	Respiratory System	Sputum	Belarus	Gomel	52.441	30.9864	BY_364				B	B1	KL2KL30 (K2)	O1v1	ybt16/ICEKp12	--	--	fyuA+irp1-2+mrkABCDFHIJ+ybtAEPQSTUX	blaOXA-1+blaSHV-11+blaTEM-1	blaCTX-M-15	CTX-M	blaNDM-1	NDM	IncFIB/IncFII	blaOXA-1+blaSHV-11+blaTEM-1+blaCTX-M-15+blaNDM-1	aac(6')-Ib-cr+aac(3)-IIe+aac(6')-Ib(W87R)+rmtF1(ins)	rmtF	aac(6')-Ib-cr+oqxA+oqxB+qnrB1+qnrS1	fosA	--	catA1+catB+catB3(del)	arr-2	tet(A)	dfrA1	sul1	qacEdelta1	--	ble-MBL	blaOXA-1+blaSHV-11+blaTEM-1+blaCTX-M-15+blaNDM-1+aac(6')-Ib-cr+aac(3)-IIe+aac(6')-Ib(W87R)+rmtF1(ins)+oqxA+oqxB+qnrB1+qnrS1+fosA(Q139E)+catA1+catB+catB3(del)+arr-2+tet(A)+dfrA1+sul1+qacEdelta1+ble-MBL
67676	This study	ERR7850233	GCA_926281425.1	Klebsiella pneumoniae ST395	2014-12-11	Human	Heart and Blood Vessels	Blood	Belarus	Minsk	53.9033	27.5534	BY_268				B	B1	KL2KL30 (K2)	O1v1	ybt16/ICEKp12	iucABCD/iutA	IncFIB/IncHI1B (mosaic plasmid)	fyuA+irp1-2+iucABCD+iutA+mrkABCDFHIJ+ybtAEPQSTUX	blaOXA-1+blaSHV-11+blaTEM-1	blaCTX-M-15	CTX-M	blaNDM-1	NDM	IncFIB/IncFII	blaOXA-1+blaSHV-11+blaTEM-1+blaCTX-M-15+blaNDM-1	aac(6')-Ib-cr+aac(3)-IIe+rmtF1	rmtF	aac(6')-Ib-cr+oqxA+oqxB+qnrB1+qnrS1	fosA	mph(A)	catA1+catB+catB3(del)	arr-2	tet(A)	dfrA1+dfrA14	sul1	qacEdelta1	--	ble-MBL	blaOXA-1+blaSHV-11+blaTEM-1+blaCTX-M-15+blaNDM-1+aac(6')-Ib-cr+aac(3)-IIe+rmtF1+oqxA+oqxB+qnrB1+qnrS1+fosA(Q139E)+mph(A)+catA1+catB+catB3(del)+arr-2+tet(A)+dfrA1+dfrA14+sul1+qacEdelta1+ble-MBL
67677	This study	ERR7850195	GCA_926282105.1	Klebsiella pneumoniae ST395	2014-12-11	Human	Reproductive System	Vaginal swab	Belarus	Mogilev	53.8946	30.331	BY_267				B	B1	KL2KL30 (K2)	O1v1	ybt16/ICEKp12	--	--	fyuA+irp1-2+mrkABCDFHIJ+ybtAEPQSTUX	blaOXA-1+blaSHV-31(K240X)+blaTEM-1	blaCTX-M-15	CTX-M	blaNDM-1	NDM	IncFIB/IncFII	blaOXA-1+blaSHV-31(K240X)+blaTEM-1+blaCTX-M-15+blaNDM-1	aac(6')-Ib-cr+aac(3)-IIe+aac(6')-Ib+rmtF1	rmtF	aac(6')-Ib-cr+oqxA+oqxB+qnrB1+qnrS1	fosA	--	catA1+catB+catB3(del)	arr-2	tet(A)	dfrA1	sul1	qacEdelta1	--	ble-MBL	blaOXA-1+blaSHV-31(K240X)+blaTEM-1+blaCTX-M-15+blaNDM-1+aac(6')-Ib-cr+aac(3)-IIe+aac(6')-Ib+rmtF1+oqxA+oqxB+qnrB1+qnrS1+fosA(Q139E)+catA1+catB+catB3(del)+arr-2+tet(A)+dfrA1+sul1+qacEdelta1+ble-MBL
67678	This study	ERR7850232	GCA_926280255.1	Klebsiella pneumoniae ST395	2014-12-11	Human	Urinary System	Urine	Belarus	Gomel	52.441	30.9864	BY_364				B	B1	KL2KL30 (K2)	O1v1	ybt16/ICEKp12	--	--	fyuA+irp1-2+mrkABCDFHIJ+ybtAEPQSTUX	blaOXA-1+blaSHV-11+blaTEM-1	blaCTX-M-15	CTX-M	blaNDM-1	NDM	IncFIB/IncFII	blaOXA-1+blaSHV-11+blaTEM-1+blaCTX-M-15+blaNDM-1	aac(6')-Ib-cr+aac(3)-IIe+aac(6')-Ib+rmtF1	rmtF	aac(6')-Ib-cr+oqxA+oqxB+qnrB1+qnrS1	fosA	--	catA1+catB+catB3(del)	arr-2	tet(A)	dfrA1	sul1	qacEdelta1	--	ble-MBL	blaOXA-1+blaSHV-11+blaTEM-1+blaCTX-M-15+blaNDM-1+aac(6')-Ib-cr+aac(3)-IIe+aac(6')-Ib+rmtF1+oqxA+oqxB+qnrB1+qnrS1+fosA(Q139E)+catA1+catB+catB3(del)+arr-2+tet(A)+dfrA1+sul1+qacEdelta1+ble-MBL
67680	This study	ERR7850266	GCA_926498335.1	Klebsiella pneumoniae ST395	2014-12-11	Human	Respiratory System	Sputum	Belarus	Gomel	52.441	30.9864	BY_364				A	A1	KL108 (K47)	O1v2	-	iucABCD/iutA	IncFIB/IncHI1B (mosaic plasmid)	iucABCD+iutA+mrkABCDFHIJ	blaOXA-1+blaSHV-1+blaTEM-1	blaCTX-M-15	CTX-M	blaOXA-48	OXA-48-like	IncM2	blaOXA-1+blaSHV-1+blaTEM-1+blaCTX-M-15+blaOXA-48	aac(6')-Ib-cr+aac(3)-IIe+aadA5+armA	armA	aac(6')-Ib-cr+oqxA+oqxB+qnrS1	fosA	mph(E)+msr(E)	catA1+catB3(del)	--	tet(A)	dfrA1+dfrA17	sul1	qacEdelta1	--	--	blaOXA-1+blaSHV-1+blaTEM-1+blaCTX-M-15+blaOXA-48+aac(6')-Ib-cr+aac(3)-IIe+aadA5+armA+oqxA+oqxB+qnrS1+fosA(Q139E)+mph(E)+msr(E)+catA1+catB3(del)+tet(A)+dfrA1+dfrA17+sul1+qacEdelta1
67682	This study	ERR7850305	GCA_926291145.1	Klebsiella pneumoniae ST395	2014-12-11	Human	Respiratory System	Sputum	Belarus	Mogilev	53.8946	30.331	BY_266				A	A1	KL108 (K47)	O1v2	-	iucABCD/iutA	IncFIB/IncHI1B (virulence plasmid)	iucABCD+iutA+mrkABCDFHIJ	blaSHV-11+blaTEM-1	--	--	blaOXA-48	OXA-48-like	IncL	blaSHV-11+blaTEM-1+blaOXA-48	ant(2")-Ia+aac(3)-IIe+aadA1	--	oqxA+oqxB+qnrS1	fosA	--	catA1	--	tet(A)	dfrA1	sul1	qacEdelta1	--	--	blaSHV-11+blaTEM-1+blaOXA-48+ant(2")-Ia+aac(3)-IIe+aadA1+oqxA+oqxB+qnrS1+fosA(Q139E)+catA1+tet(A)+dfrA1+sul1+qacEdelta1
67684	This study	ERR7850253	GCA_926284425.1	Klebsiella pneumoniae ST395	2014-12-11	Human	Heart and Blood Vessels	Blood	Belarus	Minsk	53.9033	27.5534	BY_263				B	B1	KL2KL30 (K2)	O1v1	ybt16/ICEKp12	--	--	fyuA+irp1-2+mrkABCDFHIJ+ybtAEPQSTUX	blaSHV-11+blaTEM-1	blaCTX-M-15	CTX-M	blaNDM-1	NDM	IncFIB/IncFII	blaSHV-11+blaTEM-1+blaCTX-M-15+blaNDM-1	aac(3)-IIe+aac(6')-Ib+rmtF1	rmtF	oqxA+oqxB+qnrB1+qnrS1	fosA	--	catA1+catB	arr-2	tet(A)	dfrA1	--	--	--	ble-MBL	blaSHV-11+blaTEM-1+blaCTX-M-15+blaNDM-1+aac(3)-IIe+aac(6')-Ib+rmtF1+oqxA+oqxB+qnrB1+qnrS1+fosA(Q139E)+catA1+catB+arr-2+tet(A)+dfrA1+ble-MBL
67694	This study	ERR7850205	GCA_926498925.1	Klebsiella pneumoniae ST395	2014-12-11	Human	Urinary System	Urine	Belarus	Gomel	52.441	30.9864	BY_364				B	B1	KL2KL30 (K2)	O1v1	ybt16/ICEKp12	--	--	fyuA+irp1-2+mrkABCDFHIJ+ybtAEPQSTUX	blaOXA-1+blaSHV-11+blaTEM-1	blaCTX-M-15	CTX-M	blaNDM-1	NDM	IncFIB/IncFII	blaOXA-1+blaSHV-11+blaTEM-1+blaCTX-M-15+blaNDM-1	aac(6')-Ib-cr+aac(6')-Ib(W87R)+rmtF1	rmtF	aac(6')-Ib-cr+oqxA+oqxB+qnrB1+qnrS1	fosA	--	catA1+catB+catB3(del)	arr-2	tet(A)	dfrA1	sul1	qacEdelta1	--	ble-MBL	blaOXA-1+blaSHV-11+blaTEM-1+blaCTX-M-15+blaNDM-1+aac(6')-Ib-cr+aac(6')-Ib(W87R)+rmtF1+oqxA+oqxB+qnrB1+qnrS1+fosA(Q139E)+catA1+catB+catB3(del)+arr-2+tet(A)+dfrA1+sul1+qacEdelta1+ble-MBL
67702	This study	ERR7850270	GCA_926292405.1	Klebsiella pneumoniae ST395	2014-09-29	Human	Skin and Soft Tissue	Wound Discharge	Russia	St. Petersburg	59.9284	30.3207	RU_21	Male	74	Surgery	A	A1	KL108 (K47)	O1/O2v2	-	--	--	mrkABCDFHIJ	blaOXA-1+blaSHV-11+blaTEM-1	--	--	blaNDM-1+blaOXA-244	NDM+OXA-48-like	IncFIB/IncHI1B+IncL	blaOXA-1+blaSHV-11+blaTEM-1+blaNDM-1+blaOXA-244	aac(6')-Ib-cr(del)+aph(3')-VI+aadA2+armA	armA	aac(6')-Ib-cr(del)+oqxA+oqxB+qnrS1	fosA	mph(E)+msr(E)	catA1+catB3(del)	--	tet(A)	dfrA1+dfrA12	sul1	qacEdelta1	--	ble-MBL	blaOXA-1+blaSHV-11+blaTEM-1+blaNDM-1+blaOXA-244+aac(6')-Ib-cr(del)+aph(3')-VI+aadA2+armA+oqxA+oqxB+qnrS1+fosA(Q139E)+mph(E)+msr(E)+catA1+catB3(del)+tet(A)+dfrA1+dfrA12+sul1+qacEdelta1+ble-MBL
67816	This study	ERR7850306	GCA_926500155.1	Klebsiella pneumoniae ST395	2014-12-15	Human	Heart and Blood Vessels	Blood	Belarus	Minsk	53.9033	27.5534	BY_343				B	B1	KL2KL30 (K2)	O1v1	ybt16/ICEKp12	--	--	fyuA+irp1-2+mrkABCDFHIJ+ybtAEPQSTUX	blaOXA-1+blaSHV-11+blaTEM-1	blaCTX-M-15	CTX-M	blaNDM-1	NDM	IncFIB/IncFII	blaOXA-1+blaSHV-11+blaTEM-1+blaCTX-M-15+blaNDM-1	aac(6')-Ib-cr+aac(6')-Ib+rmtF1	rmtF	aac(6')-Ib-cr+oqxA+oqxB+qnrB1+qnrS1	fosA	--	catA1+catB+catB3(del)	arr-2	tet(A)	dfrA1	sul1	qacEdelta1	--	ble-MBL	blaOXA-1+blaSHV-11+blaTEM-1+blaCTX-M-15+blaNDM-1+aac(6')-Ib-cr+aac(6')-Ib+rmtF1+oqxA+oqxB+qnrB1+qnrS1+fosA(Q139E)+catA1+catB+catB3(del)+arr-2+tet(A)+dfrA1+sul1+qacEdelta1+ble-MBL
67930	This study	ERR7850279	GCA_926500125.1	Klebsiella pneumoniae ST395	2014-07-08	Human	Abdominal cavity	Abscess	Russia	Krasnodar	45.0373	38.9767	RU_32	Male	57	Surgery	B	B1	KL2KL30 (K2)	O1v1	ybt16/ICEKp12	iucABCD/iutA+rmpA/rmpA2	IncFIB/IncHI1B (mosaic plasmid)	fyuA+irp1-2+iucABCD+iutA+mrkABCDFHIJ+rmpA2(frameshift)+ybtAEPQSTUX	blaOXA-1+blaSHV-11+blaTEM-1(ins)	--	--	blaNDM-16	NDM	Not established	blaOXA-1+blaSHV-11+blaTEM-1(ins)+blaNDM-16	aac(6')-Ib-cr+aph(3')-VIa(E49A|A112V|T156A|T173N)+aph(6)-Id(del)	--	aac(6')-Ib-cr+oqxA+oqxB	fosA	--	catA1+catB3(del)	--	tet(A)	dfrA1	sul1	qacEdelta1	--	ble-MBL	blaOXA-1+blaSHV-11+blaTEM-1(ins)+blaNDM-16+aac(6')-Ib-cr+aph(3')-VIa(E49A|A112V|T156A|T173N)+aph(6)-Id(del)+oqxA+oqxB+fosA(Q139E)+catA1+catB3(del)+tet(A)+dfrA1+sul1+qacEdelta1+ble-MBL
67938	This study	ERR7850212	GCA_926497995.1	Klebsiella pneumoniae ST395	2014-07-09	Human	Respiratory System	Bronchoalveolar Lavage (BAL)	Russia	Krasnodar	45.0373	38.9767	RU_32	Female	39	Surgical ICU	B	B1	KL2KL30 (K2)	O1v1	ybt16/ICEKp12	iucABCD/iutA	IncFIB/IncHI1B (mosaic plasmid)	fyuA+irp1-2+iucABCD+iutA+mrkABCDFHIJ+ybtAEPQSTUX	blaOXA-1+blaSHV-11+blaTEM-1	blaCTX-M-15	CTX-M	blaOXA-48	OXA-48-like	IncM2	blaOXA-1+blaSHV-11+blaTEM-1+blaCTX-M-15+blaOXA-48	aac(6')-Ib-cr+aadA5	--	aac(6')-Ib-cr+oqxA+oqxB+qnrS1	fosA	mph(E)+msr(E)	catA1+catB3(del)	--	tet(A)	dfrA1+dfrA17	sul1	qacEdelta1	--	--	blaOXA-1+blaSHV-11+blaTEM-1+blaCTX-M-15+blaOXA-48+aac(6')-Ib-cr+aadA5+oqxA+oqxB+qnrS1+fosA(Q139E)+mph(E)+msr(E)+catA1+catB3(del)+tet(A)+dfrA1+dfrA17+sul1+qacEdelta1
68078	This study	ERR7850203	GCA_926498935.1	Klebsiella pneumoniae ST395	2014-08-05	Human	Urinary System	Urine	Russia	Tyumen	57.1473	65.535	RU_39	Female	67	Therapy	B	B1	KL2KL30 (K2)	O1v1	ybt16/ICEKp12	--	--	fyuA+irp1-2+mrkABCDFHIJ+ybtAEPQSTUX	blaOXA-1+blaSHV-11+blaTEM-1	blaCTX-M-15	CTX-M	blaOXA-48	OXA-48-like	IncL	blaOXA-1+blaSHV-11+blaTEM-1+blaCTX-M-15+blaOXA-48	aac(6')-Ib-cr+aac(3)-IIe	--	aac(6')-Ib-cr+oqxA+oqxB+qnrS1	fosA	--	catA1+catB3(del)	--	tet(A)	dfrA1	sul1	qacEdelta1	--	--	blaOXA-1+blaSHV-11+blaTEM-1+blaCTX-M-15+blaOXA-48+aac(6')-Ib-cr+aac(3)-Iie+oqxA+oqxB+qnrS1+fosA(Q139E)+catA1+catB3(del)+tet(A)+dfrA1+sul1+qacEdelta1
68274	This study	ERR7850209	GCA_926498855.1	Klebsiella pneumoniae ST395	2014-09-07	Human	Abdominal cavity	Blood	Russia	Naberezhnye Chelny	55.7436	52.3958	RU_359	Male	59	Surgical ICU	B	B1	KL2KL30 (K2)	O1/O2v1	ybt16/ICEKp12	iucABCD/iutA	IncFIB/IncHI1B (mosaic plasmid)	fyuA+irp1-2+iucABCD+iutA+mrkABCDFH(frameshift)IJ+ybtAEPQSTUX	blaOXA-1+blaSHV-11+blaTEM-1	blaCTX-M-15	CTX-M	blaOXA-48	OXA-48-like	IncM2	blaOXA-1+blaSHV-11+blaTEM-1+blaCTX-M-15+blaOXA-48	aac(6')-Ib-cr+ant(2")-Ia+aadA1+armA	armA	aac(6')-Ib-cr+oqxA+oqxB+qnrS1	fosA	mph(E)+msr(E)	catA1+catB3(del)	--	tet(A)	dfrA1	sul1	qacEdelta1	--	--	blaOXA-1+blaSHV-11+blaTEM-1+blaCTX-M-15+blaOXA-48+aac(6')-Ib-cr+ant(2")-Ia+aadA1+armA+oqxA+oqxB+qnrS1+fosA(Q139E)+mph(E)+msr(E)+catA1+catB3(del)+tet(A)+dfrA1+sul1+qacEdelta1
68282	This study	ERR7850230	GCA_926283885.1	Klebsiella pneumoniae ST395	2014-09-16	Human	Skin and Soft Tissue	Wound Discharge	Russia	Naberezhnye Chelny	55.7436	52.3958	RU_359	Male	42	Surgical ICU	B	B1	KL2KL30 (K2)	O1/O2v1	ybt16/ICEKp12	iucABCD/iutA	IncFIB/IncHI1B (mosaic plasmid)	fyuA+irp1-2+iucABCD+iutA+mrkABCDFH(frameshift)IJ+ybtAEPQSTUX	blaOXA-1+blaSHV-11+blaTEM-1	blaCTX-M-15	CTX-M	blaOXA-48	OXA-48-like	IncM2	blaOXA-1+blaSHV-11+blaTEM-1+blaCTX-M-15+blaOXA-48	aac(6')-Ib-cr+ant(2")-Ia+aadA1+aadA5+armA	armA	aac(6')-Ib-cr+oqxA+oqxB+qnrS1	fosA	mph(E)+msr(E)	catA1+catB3(del)	--	tet(A)	dfrA1+dfrA17	sul1	qacEdelta1(ins)	--	--	blaOXA-1+blaSHV-11+blaTEM-1+blaCTX-M-15+blaOXA-48+aac(6')-Ib-cr+ant(2")-Ia+aadA1+aadA5+armA+oqxA+oqxB+qnrS1+fosA(Q139E)+mph(E)+msr(E)+catA1+catB3(del)+tet(A)+dfrA1+dfrA17+sul1+qacEdelta1(ins)
68284	This study	ERR7850287	GCA_926287475.1	Klebsiella pneumoniae ST395	2014-09-24	Human	Abdominal cavity	Abscess	Russia	Naberezhnye Chelny	55.7436	52.3958	RU_359	Male	79	Surgery	B	B1	KL2KL30 (K2)	O1/O2v1	ybt16/ICEKp12	iucABCD/iutA	IncFIB/IncHI1B (mosaic plasmid)	fyuA+irp1-2+iucABCD+iutA+mrkABCDFH(frameshift)IJ+ybtAEPQSTUX	blaOXA-1+blaSHV-11+blaTEM-1	blaCTX-M-15	CTX-M	blaOXA-48	OXA-48-like	IncM2	blaOXA-1+blaSHV-11+blaTEM-1+blaCTX-M-15+blaOXA-48	aac(6')-Ib-cr+ant(2")-Ia+aadA1+aadA5+armA	armA	aac(6')-Ib-cr+oqxA+oqxB+qnrS1	fosA	mph(E)+msr(E)	catA1+catB3(del)	--	tet(A)	dfrA1+dfrA17	sul1	qacEdelta1	--	--	blaOXA-1+blaSHV-11+blaTEM-1+blaCTX-M-15+blaOXA-48+aac(6')-Ib-cr+ant(2")-Ia+aadA1+aadA5+armA+oqxA+oqxB+qnrS1+fosA(Q139E)+mph(E)+msr(E)+catA1+catB3(del)+tet(A)+dfrA1+dfrA17+sul1+qacEdelta1
68312	This study	ERR7850229	GCA_926498285.1	Klebsiella pneumoniae ST395	2014-11-05	Human	Abdominal cavity	Abscess	Russia	Naberezhnye Chelny	55.7436	52.3958	RU_359	Male	63	Surgery	B	B1	KL2KL30 (K2)	O1/O2v1	ybt16/ICEKp12	iucABCD/iutA	IncFIB/IncHI1B (mosaic plasmid)	fyuA+irp1-2+iucABCD+iutA+mrkABCDFH(frameshift)IJ+ybtAEPQSTUX	blaOXA-1+blaSHV-11+blaTEM-1	blaCTX-M-15	CTX-M	blaOXA-48	OXA-48-like	IncM2	blaOXA-1+blaSHV-11+blaTEM-1+blaCTX-M-15+blaOXA-48	aac(6')-Ib-cr+armA	armA	aac(6')-Ib-cr+oqxA+oqxB+qnrS1	fosA	mph(E)+msr(E)	catA1+catB3(del)	--	tet(A)	dfrA1	sul1	qacEdelta1(ins)	--	--	blaOXA-1+blaSHV-11+blaTEM-1+blaCTX-M-15+blaOXA-48+aac(6')-Ib-cr+armA+oqxA+oqxB+qnrS1+fosA(Q139E)+mph(E)+msr(E)+catA1+catB3(del)+tet(A)+dfrA1+sul1+qacEdelta1(ins)
68410	This study	ERR7850218	GCA_926289645.1	Klebsiella pneumoniae ST395	2014-11-24	Human	Respiratory System	Bronchoalveolar Lavage (BAL)	Russia	St. Petersburg	59.9284	30.3207	RU_21	Female	63	Surgical ICU	B	B1	KL2KL30 (K2)	O1v1	ybt16/ICEKp12	--	--	fyuA+irp1-2+mrkABCDFHIJ+ybtAEPQSTUX	blaOXA-1+blaSHV-11+blaTEM-1	blaCTX-M-3	CTX-M	blaOXA-48	OXA-48-like	IncL	blaOXA-1+blaSHV-11+blaTEM-1+blaCTX-M-3+blaOXA-48	aac(6')-Ib-cr	--	aac(6')-Ib-cr+oqxA+oqxB+qnrS1	fosA	--	catA1+catB3(del)	--	tet(A)	dfrA1	sul1	qacEdelta1	--	--	blaOXA-1+blaSHV-11+blaTEM-1+blaCTX-M-3+blaOXA-48+aac(6')-Ib-cr+oqxA+oqxB+qnrS1+fosA(Q139E)+catA1+catB3(del)+tet(A)+dfrA1+sul1+qacEdelta1
73850	This study	ERR7850307	GCA_926498535.1	Klebsiella pneumoniae ST395	2015-03-04	Human	Heart and Blood Vessels	Blood	Russia	Rostov-on-Don	47.2335	39.7094	RU_356	Male	65	Surgery	A	A1	KL108 (K47)	O1v2	-	--	--	mrkABCDFHIJ	blaOXA-1+blaSHV-11+blaTEM-1	blaCTX-M-15	CTX-M	blaOXA-48	OXA-48-like	IncM2	blaOXA-1+blaSHV-11+blaTEM-1+blaCTX-M-15+blaOXA-48	aac(6')-Ib-cr+aadA5+armA	armA	aac(6')-Ib-cr+oqxA+oqxB+qnrS1	fosA	mph(A)+mph(E)+msr(E)	catA1+catB3(del)	--	tet(A)	dfrA1+dfrA17	sul1	qacEdelta1	--	--	blaOXA-1+blaSHV-11+blaTEM-1+blaCTX-M-15+blaOXA-48+aac(6')-Ib-cr+aadA5+armA+oqxA+oqxB+qnrS1+fosA(Q139E)+mph(A)+mph(E)+msr(E)+catA1+catB3(del)+tet(A)+dfrA1+dfrA17+sul1+qacEdelta1
74115	This study	ERR7850211	GCA_926500115.1	Klebsiella pneumoniae ST395	2014-10-09	Human	Abdominal cavity	Wound Discharge	Russia	Rostov-on-Don	47.2335	39.7094	RU_217	Male	55	Surgery	B	B1	KL2KL30 (K2)	O1v1	ybt16/ICEKp12	--	--	fyuA+irp1-2+mrkABCDFHIJ+ybtAEPQSTUX	blaOXA-1+blaSHV-1+blaTEM-1	blaCTX-M-15	CTX-M	blaOXA-48	OXA-48-like	IncM2	blaOXA-1+blaSHV-1+blaTEM-1+blaCTX-M-15+blaOXA-48	aac(6')-Ib-cr+aadA5	--	aac(6')-Ib-cr+oqxA+oqxB+qnrS1	fosA	--	catA1+catB3(del)	--	tet(A)	dfrA1+dfrA17	sul1	qacEdelta1	--	--	blaOXA-1+blaSHV-1+blaTEM-1+blaCTX-M-15+blaOXA-48+aac(6')-Ib-cr+aadA5+oqxA+oqxB+qnrS1+fosA(Q139E)+catA1+catB3(del)+tet(A)+dfrA1+dfrA17+sul1+qacEdelta1
74420	This study	ERR7850284	GCA_926498575.1	Klebsiella pneumoniae ST395	2015-01-19	Human	Respiratory System	Sputum	Russia	Kazan	55.7941	49.108	RU_31	Female	64	Therapeutic ICU	B	B1	KL2KL30 (K2)	O1/O2v1	ybt16/ICEKp12	iucABCD/iutA	IncFIB/IncHI1B (mosaic plasmid)	fyuA+irp1-2+iucABCD+iutA+mrkABCDFH(frameshift)IJ+ybtAEPQSTUX	blaOXA-1+blaSHV-11+blaTEM-1	blaCTX-M-15	CTX-M	blaOXA-48	OXA-48-like	IncM2	blaOXA-1+blaSHV-11+blaTEM-1+blaCTX-M-15+blaOXA-48	aac(6')-Ib-cr+ant(2")-Ia+aadA1+aadA5+armA	armA	aac(6')-Ib-cr+oqxA+oqxB+qnrS1	fosA	mph(E)+msr(E)	catA1+catB3(del)	--	tet(A)	dfrA1+dfrA17	sul1	qacEdelta1	--	--	blaOXA-1+blaSHV-11+blaTEM-1+blaCTX-M-15+blaOXA-48+aac(6')-Ib-cr+ant(2")-Ia+aadA1+aadA5+armA+oqxA+oqxB+qnrS1+fosA(Q139E)+mph(E)+msr(E)+catA1+catB3(del)+tet(A)+dfrA1+dfrA17+sul1+qacEdelta1
74422	This study	ERR7850268	GCA_926284225.1	Klebsiella pneumoniae ST395	2015-01-20	Human	Urinary System	Urine	Russia	Kazan	55.7941	49.108	RU_31	Female	80	Therapy	B	B1	KL2KL30 (K2)	O1/O2v1	ybt16/ICEKp12	--	--	fyuA+irp1-2+mrkABCDFH(frameshift)IJ+ybtAEPQSTUX	blaOXA-1+blaSHV-11+blaTEM-1	blaCTX-M-15	CTX-M	blaOXA-48	OXA-48-like	IncM2	blaOXA-1+blaSHV-11+blaTEM-1+blaCTX-M-15+blaOXA-48	aac(6')-Ib-cr+aadA5+armA	armA	aac(6')-Ib-cr+oqxA+oqxB+qnrS1	fosA	mph(E)+msr(E)	catB3(del)	--	tet(A)	dfrA1+dfrA17	sul1	qacEdelta1	--	--	blaOXA-1+blaSHV-11+blaTEM-1+blaCTX-M-15+blaOXA-48+aac(6')-Ib-cr+aadA5+armA+oqxA+oqxB+qnrS1+fosA(Q139E)+mph(E)+msr(E)+catB3(del)+tet(A)+dfrA1+dfrA17+sul1+qacEdelta1
74435	This study	ERR7850193	GCA_926497975.1	Klebsiella pneumoniae ST395	2015-02-06	Human	Respiratory System	Bronchoalveolar Lavage (BAL)	Russia	Kazan	55.7941	49.108	RU_31	Female	46	Therapeutic ICU	B	B1	KL2KL30 (K2)	O1/O2v1	ybt16/ICEKp12	iucABCD/iutA	IncFIB/IncHI1B (mosaic plasmid)	fyuA+irp1-2+iucABCD+iutA+mrkABCDFH(frameshift)IJ+ybtAEPQSTUX	blaOXA-1+blaSHV-11+blaTEM-1	blaCTX-M-15	CTX-M	blaOXA-48	OXA-48-like	IncM2	blaOXA-1+blaSHV-11+blaTEM-1+blaCTX-M-15+blaOXA-48	aac(6')-Ib-cr+ant(2")-Ia+aadA1+aadA5+armA	armA	aac(6')-Ib-cr+oqxA+oqxB+qnrS1	fosA	mph(E)+msr(E)	catA1+catB3(del)	--	tet(A)	dfrA1+dfrA17	sul1	qacEdelta1	--	--	blaOXA-1+blaSHV-11+blaTEM-1+blaCTX-M-15+blaOXA-48+aac(6')-Ib-cr+ant(2")-Ia+aadA1+aadA5+armA+oqxA+oqxB+qnrS1+fosA(Q139E)+mph(E)+msr(E)+catA1+catB3(del)+tet(A)+dfrA1+dfrA17+sul1+qacEdelta1
74437	This study	ERR7850292	GCA_926277625.1	Klebsiella pneumoniae ST395	2015-02-20	Human	Abdominal cavity	Peritoneal Fluid	Russia	Kazan	55.7941	49.108	RU_31	Male	21	Surgery	B	B1	KL2KL30 (K2)	O1/O2v1	ybt16/ICEKp12	--	--	fyuA+irp1-2+mrkABCDFH(frameshift)IJ+ybtAEPQSTUX	blaOXA-1+blaSHV-11+blaTEM-1	blaCTX-M-15	CTX-M	blaOXA-48	OXA-48-like	IncM2	blaOXA-1+blaSHV-11+blaTEM-1+blaCTX-M-15+blaOXA-48	aac(6')-Ib-cr+aadA5+armA	armA	aac(6')-Ib-cr+oqxA+oqxB+qnrS1	fosA	mph(E)+msr(E)	catB3(del)	--	tet(A)	dfrA1+dfrA17	sul1	qacEdelta1	--	--	blaOXA-1+blaSHV-11+blaTEM-1+blaCTX-M-15+blaOXA-48+aac(6')-Ib-cr+aadA5+armA+oqxA+oqxB+qnrS1+fosA(Q139E)+mph(E)+msr(E)+catB3(del)+tet(A)+dfrA1+dfrA17+sul1+qacEdelta1
74561	This study	ERR7850283	GCA_926288525.1	Klebsiella pneumoniae ST395	2015-01-13	Human	Skin and Soft Tissue	Wound Discharge	Russia	Kazan	55.7941	49.108	RU_31	Male	31	Surgical ICU	B	B1	KL2KL30 (K2)	O1/O2v1	ybt16/ICEKp12	iucABCD/iutA	IncFIB/IncHI1B (mosaic plasmid)	fyuA+irp1-2+iucABCD+iutA+mrkABCDFH(frameshift)IJ+ybtAEPQSTUX	blaOXA-1+blaSHV-11+blaTEM-1	blaCTX-M-15	CTX-M	blaOXA-48	OXA-48-like	IncM2	blaOXA-1+blaSHV-11+blaTEM-1+blaCTX-M-15+blaOXA-48	aac(6')-Ib-cr+aadA5+armA	armA	aac(6')-Ib-cr+oqxA+oqxB+qnrS1	fosA	mph(E)+msr(E)	catA1+catB3(del)	--	tet(A)	dfrA1+dfrA17	sul1	qacEdelta1	--	--	blaOXA-1+blaSHV-11+blaTEM-1+blaCTX-M-15+blaOXA-48+aac(6')-Ib-cr+aadA5+armA+oqxA+oqxB+qnrS1+fosA(Q139E)+mph(E)+msr(E)+catA1+catB3(del)+tet(A)+dfrA1+dfrA17+sul1+qacEdelta1
74757	This study	ERR7850300	GCA_926498645.1	Klebsiella pneumoniae ST395	2015-03-18	Human	Respiratory System	Bronchoalveolar Lavage (BAL)	Russia	Tomsk	56.4998	84.9779	RU_38	Male	61	Therapeutic ICU	B	B1	KL2KL30 (K2)	O1v1	ybt16/ICEKp12	--	--	fyuA+irp1-2+mrkABCDFHIJ+ybtAEPQSTUX	blaOXA-1+blaSHV-11+blaTEM-1	blaCTX-M-15	CTX-M	blaOXA-48	OXA-48-like	IncM2	blaOXA-1+blaSHV-11+blaTEM-1+blaCTX-M-15+blaOXA-48	aac(6')-Ib-cr+aac(3)-IIe+aadA1+aadA2+armA	armA	aac(6')-Ib-cr+oqxA+oqxB+qnrS1	fosA	mph(E)+msr(E)	catA1+catB3(del)+cmlA1	--	tet(A)	dfrA1	sul1+sul3	qacEdelta1+qacL	--	--	blaOXA-1+blaSHV-11+blaTEM-1+blaCTX-M-15+blaOXA-48+aac(6')-Ib-cr+aac(3)-IIe+aadA1+aadA2+oqxA+oqxB+qnrS1+fosA(Q139E)+mph(E)+msr(E)+catA1+catB3(del)+cmlA1+tet(A)+dfrA1+sul1+sul3+qacEdelta1+qacL
75010	This study	ERR7850298	GCA_926498545.1	Klebsiella pneumoniae ST395	2015-03-20	Human	Skin and Soft Tissue	Wound Discharge	Russia	Naberezhnye Chelny	55.7436	52.3958	RU_359	Male	62	Surgery	B	B1	KL2KL30 (K2)	O1/O2v1	ybt16/ICEKp12	iucABCD/iutA	IncFIB/IncHI1B (mosaic plasmid)	fyuA+irp1-2+iucABCD+iutA+mrkABCDFH(frameshift)IJ+ybtAEPQSTUX	blaOXA-1+blaSHV-11+blaTEM-1	blaCTX-M-15	CTX-M	blaOXA-48	OXA-48-like	IncM2	blaOXA-1+blaSHV-11+blaTEM-1+blaCTX-M-15+blaOXA-48	aac(6')-Ib-cr+ant(2")-Ia+aadA1	--	aac(6')-Ib-cr+oqxA+oqxB+qnrS1	fosA	--	catA1+catB3(del)	--	tet(A)	dfrA1	sul1	qacEdelta1(ins)	--	--	blaOXA-1+blaSHV-11+blaTEM-1+blaCTX-M-15+blaOXA-48+aac(6')-Ib-cr+ant(2")-Ia+aadA1+oqxA+oqxB+qnrS1+fosA(Q139E)+catA1+catB3(del)+tet(A)+dfrA1+sul1+qacEdelta1(ins)
75070	This study	ERR7850297	GCA_926280705.1	Klebsiella pneumoniae ST395	2015-06-07	Human	Skin and Soft Tissue	Blood	Russia	Naberezhnye Chelny	55.7436	52.3958	RU_359	Male	21	Surgical ICU	B	B1	KL2KL30 (K2)	O1/O2v1	ybt16/ICEKp12	iucABCD/iutA	IncFIB/IncHI1B (mosaic plasmid)	fyuA+irp1-2+iucABCD+iutA+mrkABCDFH(frameshift)IJ+ybtAEPQSTUX	blaOXA-1+blaSHV-11+blaTEM-1	blaCTX-M-15	CTX-M	blaOXA-48	OXA-48-like	IncM2	blaOXA-1+blaSHV-11+blaTEM-1+blaCTX-M-15+blaOXA-48	aac(6')-Ib-cr+ant(2")-Ia+aadA1+armA	armA	aac(6')-Ib-cr+oqxA+oqxB+qnrS1	fosA	mph(E)+msr(E)	catA1+catB3(del)	--	tet(A)	dfrA1	sul1	qacEdelta1(ins)	--	--	blaOXA-1+blaSHV-11+blaTEM-1+blaCTX-M-15+blaOXA-48+aac(6')-Ib-cr+ant(2")-Ia+aadA1+armA+oqxA+oqxB+qnrS1+fosA(Q139E)+mph(E)+msr(E)+catA1+catB3(del)+tet(A)+dfrA1+sul1+qacEdelta1(ins)
75071	This study	ERR7850242	GCA_926288405.1	Klebsiella pneumoniae ST395	2015-06-03	Human	Abdominal cavity	Abscess	Russia	Naberezhnye Chelny	55.7436	52.3958	RU_359	Male	45	Surgery	B	B1	KL2KL30 (K2)	O1/O2v1	ybt16/ICEKp12	iucABCD/iutA	IncFIB/IncHI1B (mosaic plasmid)	fyuA+irp1-2+iucABCD+iutA+mrkABCDFH(frameshift)IJ+ybtAEPQSTUX	blaOXA-1+blaSHV-11+blaTEM-1	blaCTX-M-15	CTX-M	blaOXA-48	OXA-48-like	IncM2	blaOXA-1+blaSHV-11+blaTEM-1+blaCTX-M-15+blaOXA-48	aac(6')-Ib-cr+ant(2")-Ia+aadA1+armA	armA	aac(6')-Ib-cr+oqxA+oqxB+qnrS1	fosA	mph(E)+msr(E)	catA1+catB3(del)	--	tet(A)	dfrA1	sul1	qacEdelta1(ins)	--	--	blaOXA-1+blaSHV-11+blaTEM-1+blaCTX-M-15+blaOXA-48+aac(6')-Ib-cr+ant(2")-Ia+aadA1+armA+oqxA+oqxB+qnrS1+fosA(Q139E)+mph(E)+msr(E)+catA1+catB3(del)+tet(A)+dfrA1+sul1+qacEdelta1(ins)
75079	This study	ERR7850191	GCA_926288435.1	Klebsiella pneumoniae ST395	2015-06-09	Human	Abdominal cavity	Blood	Russia	Naberezhnye Chelny	55.7436	52.3958	RU_359	Male	66	Surgical ICU	B	B1	KL2KL30 (K2)	O1/O2v1	ybt16/ICEKp12	iucABCD/iutA	IncFIB/IncHI1B (mosaic plasmid)	fyuA+irp1-2+iucABCD+iutA+mrkABCDFH(frameshift)IJ+ybtAEPQSTUX	blaOXA-1+blaSHV-11+blaTEM-1	blaCTX-M-15	CTX-M	blaOXA-48	OXA-48-like	IncM2	blaOXA-1+blaSHV-11+blaTEM-1+blaCTX-M-15+blaOXA-48	aac(6')-Ib-cr+ant(2")-Ia+aadA1+armA	armA	aac(6')-Ib-cr+oqxA+oqxB+qnrS1	fosA	mph(E)+msr(E)	catA1+catB3(del)	--	tet(A)	dfrA1	sul1	qacEdelta1(ins)	--	--	blaOXA-1+blaSHV-11+blaTEM-1+blaCTX-M-15+blaOXA-48+aac(6')-Ib-cr+ant(2")-Ia+aadA1+armA+oqxA+oqxB+qnrS1+fosA(Q139E)+mph(E)+msr(E)+catA1+catB3(del)+tet(A)+dfrA1+sul1+qacEdelta1(ins)
75301	This study	ERR7850206	GCA_926287905.1	Klebsiella pneumoniae ST395	2015-05-15	Human	Bones and Joints	Blood	Russia	Kazan	55.7941	49.108	RU_31	Female	35	Surgical ICU	B	B1	KL2KL30 (K2)	O1/O2v1	ybt16/ICEKp12	iucABCD/iutA	IncFIB/IncHI1B (mosaic plasmid)	fyuA+irp1-2+iucABCD+iutA+mrkABCDFH(frameshift)IJ+ybtAEPQSTUX	blaOXA-1+blaSHV-11+blaTEM-1	blaCTX-M-15	CTX-M	blaOXA-48	OXA-48-like	IncM2	blaOXA-1+blaSHV-11+blaTEM-1+blaCTX-M-15+blaOXA-48	aac(6')-Ib-cr+ant(2")-Ia+aadA1	--	aac(6')-Ib-cr+oqxA+oqxB+qnrS1	fosA	--	catA1+catB3(del)	--	tet(A)	dfrA1	sul1	qacEdelta1	--	--	blaOXA-1+blaSHV-11+blaTEM-1+blaCTX-M-15+blaOXA-48+aac(6')-Ib-cr+ant(2")-Ia+aadA1+oqxA+oqxB+qnrS1+fosA(Q139E)+catA1+catB3(del)+tet(A)+dfrA1+sul1+qacEdelta1
75336	This study	ERR7850271	GCA_926291215.1	Klebsiella pneumoniae ST395	2015-03-31	Human	Urinary System	Urine	Russia	Krasnodar	45.0373	38.9767	RU_32	Female	67	Surgical ICU	B	B1	KL2KL30 (K2)	O1v1	ybt16/ICEKp12	iucABCD/iutA	IncFIB/IncHI1B (mosaic plasmid)	fyuA+iroBCDN+irp1-2+iucABCD+iutA+mrkABCDFHIJ+ybtAEPQSTUX	blaOXA-1+blaSHV-11+blaTEM-1	blaCTX-M-15	CTX-M	blaOXA-48	OXA-48-like	IncM2	blaOXA-1+blaSHV-11+blaTEM-1+blaCTX-M-15+blaOXA-48	aac(6')-Ib-cr	--	aac(6')-Ib-cr+oqxA+oqxB	fosA	--	catA1+catB3(del)	--	tet(A)	dfrA1	sul1	qacEdelta1	--	--	blaOXA-1+blaSHV-11+blaTEM-1+blaCTX-M-15+blaOXA-48+aac(6')-Ib-cr+oqxA+oqxB+fosA(Q139E)+catA1+catB3(del)+tet(A)+dfrA1+sul1+qacEdelta1
75346	This study	ERR7850269	GCA_926284415.1	Klebsiella pneumoniae ST395	2015-04-15	Human	Respiratory System	Bronchoalveolar Lavage (BAL)	Russia	Krasnodar	45.0373	38.9767	RU_32	Female	76	Therapeutic ICU	B	B1	KL2KL30 (K2)	O1v1	ybt16/ICEKp12	--	--	fyuA+irp1-2+mrkABCDFHIJ+ybtAEPQSTUX	blaOXA-1+blaSHV-1+blaTEM-1	blaCTX-M-15	CTX-M	blaOXA-48	OXA-48-like	IncL	blaOXA-1+blaSHV-1+blaTEM-1+blaCTX-M-15+blaOXA-48	aac(6')-Ib-cr	--	aac(6')-Ib-cr+oqxA+oqxB+qnrS1	fosA	--	catA1+catB3(del)	--	tet(A)	dfrA1	sul1	qacEdelta1	--	--	blaOXA-1+blaSHV-1+blaTEM-1+blaCTX-M-15+blaOXA-48+aac(6')-Ib-cr+oqxA+oqxB+qnrS1+fosA(Q139E)+catA1+catB3(del)+tet(A)+dfrA1+sul1+qacEdelta1
75456	This study	ERR7850192	GCA_926280645.1	Klebsiella pneumoniae ST395	2015-04-20	Human	Skin and Soft Tissue	Wound Discharge	Russia	St. Petersburg	59.9284	30.3207	RU_21	Male	32	Surgery	B	B1	KL2KL30 (K2)	O1v1	ybt16/ICEKp12	--	--	fyuA+irp1-2+mrkABCDFHIJ+ybtAEPQSTUX	blaOXA-1+blaSHV-11+blaTEM-1	blaCTX-M-15	CTX-M	blaOXA-48	OXA-48-like	IncL	blaOXA-1+blaSHV-11+blaTEM-1+blaCTX-M-15+blaOXA-48	aac(6')-Ib-cr	--	aac(6')-Ib-cr+oqxA+oqxB+qnrS1	fosA	--	catA1+catB3(del)	--	tet(A)	dfrA1	sul1	qacEdelta1	--	--	blaOXA-1+blaSHV-11+blaTEM-1+blaCTX-M-15+blaOXA-48+aac(6')-Ib-cr+oqxA+oqxB+qnrS1+fosA(Q139E)+catA1+catB3(del)+tet(A)+dfrA1+sul1+qacEdelta1
75892	This study	ERR7850198	GCA_926290845.1	Klebsiella pneumoniae ST395	2015-09-21	Human	Urinary System	Urine	Russia	Moscow	55.7517	37.6178	RU_11	Female	24	Surgical ICU	B	B1	KL2KL30 (K2)	O1v1	ybt16/ICEKp12	iucABCD/iutA	IncFIB/IncHI1B (mosaic plasmid)	fyuA+irp1-2+iucABCD+iutA+mrkABCDFHIJ+ybtAEPQSTUX	blaOXA-1+blaSHV-11+blaTEM-1	blaCTX-M-15	CTX-M	blaOXA-48	OXA-48-like	IncL	blaOXA-1+blaSHV-11+blaTEM-1+blaCTX-M-15+blaOXA-48	aac(6')-Ib-cr+ant(2")-Ia+aadA1	--	aac(6')-Ib-cr+oqxA+oqxB+qnrS1	fosA	--	catA1+catB3(del)	--	--	--	sul1	qacEdelta1	--	--	blaOXA-1+blaSHV-11+blaTEM-1+blaCTX-M-15+blaOXA-48+aac(6')-Ib-cr+ant(2")-Ia+aadA1+oqxA+oqxB+qnrS1+fosA(Q139E)+catA1+catB3(del)+sul1+qacEdelta1
76766	This study	ERR7850249	GCA_926291095.1	Klebsiella pneumoniae ST395	2015-06-04	Human	Heart and Blood Vessels	Blood	Russia	Kazan	55.7941	49.108	RU_31	Male	22	Therapeutic ICU	B	B1	KL2KL30 (K2)	O1/O2v1	ybt16/ICEKp12	iucABCD/iutA	IncFIB/IncHI1B (mosaic plasmid)	fyuA+irp1-2+iucABCD+iutA+mrkABCDFH(frameshift)IJ+ybtAEPQSTUX	blaOXA-1+blaSHV-11+blaTEM-1	blaCTX-M-15	CTX-M	blaOXA-48	OXA-48-like	IncM2	blaOXA-1+blaSHV-11+blaTEM-1+blaCTX-M-15+blaOXA-48	aac(6')-Ib-cr+ant(2")-Ia+aadA1+aadA5+armA	armA	aac(6')-Ib-cr+oqxA+oqxB+qnrS1	fosA	mph(E)+msr(E)	catA1+catB3(del)	--	tet(A)	dfrA1+dfrA17	sul1	qacEdelta1	--	--	blaOXA-1+blaSHV-11+blaTEM-1+blaCTX-M-15+blaOXA-48+aac(6')-Ib-cr+ant(2")-Ia+aadA1+aadA5+armA+oqxA+oqxB+qnrS1+fosA(Q139E)+mph(E)+msr(E)+catA1+catB3(del)+tet(A)+dfrA1+dfrA17+sul1+qacEdelta1
76778	This study	ERR7850226	GCA_926498875.1	Klebsiella pneumoniae ST395	2015-07-25	Human	Abdominal cavity	Blood	Russia	Kazan	55.7941	49.108	RU_31	Male	47	Surgical ICU	B	B1	KL2KL30 (K2)	O1/O2v1	ybt16/ICEKp12	iucABCD/iutA	IncFIB/IncHI1B (mosaic plasmid)	fyuA+irp1-2+iucABCD+iutA+mrkABCDFH(frameshift)IJ+ybtAEPQSTUX	blaOXA-1+blaSHV-11+blaTEM-1	blaCTX-M-15	CTX-M	blaOXA-48	OXA-48-like	IncM2	blaOXA-1+blaSHV-11+blaTEM-1+blaCTX-M-15+blaOXA-48	aac(6')-Ib-cr+ant(2")-Ia+aadA1+aadA5+armA	armA	aac(6')-Ib-cr+oqxA+oqxB	fosA	mph(E)+msr(E)	catA1+catB3(del)	--	tet(A)	dfrA1+dfrA17	sul1	qacEdelta1	--	--	blaOXA-1+blaSHV-11+blaTEM-1+blaCTX-M-15+blaOXA-48+aac(6')-Ib-cr+ant(2")-Ia+aadA1+aadA5+armA+oqxA+oqxB+fosA(Q139E)+mph(E)+msr(E)+catA1+catB3(del)+tet(A)+dfrA1+dfrA17+sul1+qacEdelta1
76871	This study	ERR7850274	GCA_926281905.1	Klebsiella pneumoniae ST395	2015-07-29	Human	Respiratory System	Endotracheal Aspirate (ETA)	Russia	Omsk	54.9817	73.3783	RU_18	Male	57	Surgical ICU	B	B1	KL2KL30 (K2)	O1v1	ybt16/ICEKp12	peg-344+iucABCD/iutA+rmpA/rmpA2	IncFIB/IncHI1B (virulence plasmid)	peg-344+fyuA+iroBCDN+irp1-2+iucABCD+iutA+mrkABCDFHIJ+rmpA+rmpA2+ybtAEPQSTUX	blaOXA-1+blaSHV-11+blaTEM-1	blaCTX-M-15	CTX-M	blaOXA-48	OXA-48-like	IncL	blaOXA-1+blaSHV-11+blaTEM-1+blaCTX-M-15+blaOXA-48	aac(6')-Ib-cr+aac(3)-IIe	--	aac(6')-Ib-cr+oqxA+oqxB(A279T)+qnrS1	fosA	--	catA1+catB3(del)	--	tet(A)	dfrA1	sul1	qacEdelta1	--	--	blaOXA-1+blaSHV-11+blaTEM-1+blaCTX-M-15+blaOXA-48+aac(6')-Ib-cr+aac(3)-IIe+oqxA+oqxB(A279T)+qnrS1+fosA(Q139E)+catA1+catB3(del)+tet(A)+dfrA1+sul1+qacEdelta1
76892	This study	ERR7850261	GCA_926498455.1	Klebsiella pneumoniae ST395	2015-08-05	Human	Urinary System	Urine	Russia	Omsk	54.9817	73.3783	RU_18	Male	57	Surgical ICU	B	B1	KL2KL30 (K2)	O1v1	ybt16/ICEKp12	peg-344+iucABCD/iutA+rmpA/rmpA2	IncFIB/IncHI1B (virulence plasmid)	peg-344+fyuA+iroBCDN+irp1-2+iucABCD+iutA+mrkABCDFHIJ+rmpA+rmpA2+ybtAEPQSTUX	blaOXA-1+blaSHV-11+blaTEM-1	blaCTX-M-15	CTX-M	blaOXA-48	OXA-48-like	IncL	blaOXA-1+blaSHV-11+blaTEM-1+blaCTX-M-15+blaOXA-48	aac(6')-Ib-cr+aac(3)-IIe	--	aac(6')-Ib-cr+oqxA+oqxB(A279T)+qnrS1	fosA	--	catA1+catB3(del)	--	tet(A)	dfrA1	sul1	qacEdelta1	--	--	blaOXA-1+blaSHV-11+blaTEM-1+blaCTX-M-15+blaOXA-48+aac(6')-Ib-cr+aac(3)-IIe+oqxA+oqxB(A279T)+qnrS1+fosA(Q139E)+catA1+catB3(del)+tet(A)+dfrA1+sul1+qacEdelta1
76893	This study	ERR7850254	GCA_926500055.1	Klebsiella pneumoniae ST395	2015-08-05	Human	Urinary System	Urine	Russia	Omsk	54.9817	73.3783	RU_18	Female	27	Therapeutic ICU	B	B1	KL2KL30 (K2)	O1v1	ybt16/ICEKp12	peg-344+iucABCD/iutA+rmpA/rmpA2	IncFIB/IncHI1B (virulence plasmid)	peg-344+fyuA+iroBCDN+irp1-2+iucABCD+iutA+mrkABCDFHIJ+rmpA+rmpA2+ybtAEPQSTUX	blaSHV-11+blaTEM-1	--	--	blaOXA-48	OXA-48-like	IncL	blaSHV-11+blaTEM-1+blaOXA-48	--	--	oqxA+oqxB(A279T)+qnrS1	fosA	--	catA1	--	tet(A)	dfrA1	sul1	qacEdelta1	--	--	blaSHV-11+blaTEM-1+blaOXA-48+oqxA+oqxB(A279T)+qnrS1+fosA(Q139E)+catA1+tet(A)+dfrA1+sul1+qacEdelta1
77001	This study	ERR7850303	GCA_926498915.1	Klebsiella pneumoniae ST395	2015-06-17	Human	Heart and Blood Vessels	Blood	Russia	Tomsk	56.4998	84.9779	RU_38	Male	35	Surgery	B	B1	KL2KL30 (K2)	O1v1	ybt16/ICEKp12	--	--	fyuA+irp1-2+mrkABCDFHIJ+ybtAEPQSTUX	blaOXA-1+blaSHV-11+blaTEM-1	blaCTX-M-15	CTX-M	blaOXA-48	OXA-48-like	IncM2	blaOXA-1+blaSHV-11+blaTEM-1+blaCTX-M-15+blaOXA-48	aac(6')-Ib-cr+aac(3)-IIe+aadA1+aadA2+armA(E12X)	armA	aac(6')-Ib-cr+oqxA+oqxB+qnrS1	fosA	mph(E)+msr(E)	catA1+catB3(del)+cmlA1	--	tet(A)	dfrA1	sul1+sul3	qacEdelta1+qacL	--	--	blaOXA-1+blaSHV-11+blaTEM-1+blaCTX-M-15+blaOXA-48+aac(6')-Ib-cr+aac(3)-IIe+aadA1+aadA2+armA(E12X)+oqxA+oqxB+qnrS1+fosA(Q139E)+mph(E)+msr(E)+catA1+catB3(del)+cmlA1+tet(A)+dfrA1+sul1+sul3+qacEdelta1+qacL
77142	This study	ERR7850265	GCA_926498375.1	Klebsiella pneumoniae ST395	2015-07-10	Human	Skin and Soft Tissue	Wound Discharge	Russia	Petrozavodsk	61.7807	34.362	RU_354	Female	5	Surgery	B	B1	KL2KL30 (K2)	O1v1	ybt16/ICEKp12	iucABCD/iutA	IncFIB/IncHI1B (mosaic plasmid)	fyuA+irp1-2+iucABCD+iutA+mrkABCDFHIJ+ybtAEPQSTUX	blaOXA-1+blaSHV-11+blaTEM-1	blaCTX-M-15	CTX-M	blaOXA-48	OXA-48-like	Not established	blaOXA-1+blaSHV-11+blaTEM-1+blaCTX-M-15+blaOXA-48	aac(6')-Ib-cr+ant(2")-Ia+aadA1	--	aac(6')-Ib-cr+oqxA+oqxB+qnrS1	fosA	--	catA1+catB3(del)	--	--	--	sul1	qacEdelta1	--	--	blaOXA-1+blaSHV-11+blaTEM-1+blaCTX-M-15+blaOXA-48+aac(6')-Ib-cr+ant(2")-Ia+aadA1+oqxA+oqxB+qnrS1+fosA(Q139E)+catA1+catB3(del)+sul1+qacEdelta1
77242	This study	ERR7850224	GCA_926498065.1	Klebsiella pneumoniae ST395	2015-06-08	Human	Respiratory System	Blood	Russia	Krasnodar	45.0373	38.9767	RU_32	Male	43	Therapeutic ICU	B	B1	KL2KL30 (K2)	O1v1	ybt16/ICEKp12	iucABCD/iutA	IncFIB/IncHI1B (mosaic plasmid)	fyuA+irp1-2+iucABCD+iutA+mrkABCDFHIJ+ybtAEPQSTUX	blaOXA-1+blaSHV-11+blaTEM-1(L201P)	blaCTX-M-15	CTX-M	blaOXA-48	OXA-48-like	IncL	blaOXA-1+blaSHV-11+blaTEM-1(L201P)+blaCTX-M-15+blaOXA-48	aac(6')-Ib-cr	--	aac(6')-Ib-cr+oqxA+oqxB+qnrS1	fosA	--	catA1+catB3(del)	--	tet(A)	dfrA1	sul1	qacEdelta1	--	--	blaOXA-1+blaSHV-11+blaTEM-1(L201P)+blaCTX-M-15+blaOXA-48+aac(6')-Ib-cr+oqxA+oqxB+qnrS1+fosA(Q139E)+catA1+catB3(del)+tet(A)+dfrA1+sul1+qacEdelta1
77245	This study	ERR7850234	GCA_926498185.1	Klebsiella pneumoniae ST395	2015-06-15	Human	Respiratory System	Bronchoalveolar Lavage (BAL)	Russia	Krasnodar	45.0373	38.9767	RU_32	Female	65	Therapeutic ICU	B	B1	KL2KL30 (K2)	O1v1	ybt16/ICEKp12	--	--	fyuA+irp1-2+mrkABCDFHIJ+ybtAEPQSTUX	blaOXA-1+blaSHV-1+blaTEM-1	blaCTX-M-15	CTX-M	blaOXA-48	OXA-48-like	IncL	blaOXA-1+blaSHV-1+blaTEM-1+blaCTX-M-15+blaOXA-48	aac(6')-Ib-cr	--	aac(6')-Ib-cr+oqxA+oqxB+qnrS1	fosA	--	catA1+catB3(del)	--	tet(A)	dfrA1	sul1	qacEdelta1	--	--	blaOXA-1+blaSHV-1+blaTEM-1+blaCTX-M-15+blaOXA-48+aac(6')-Ib-cr+oqxA+oqxB+qnrS1+fosA(Q139E)+catA1+catB3(del)+tet(A)+dfrA1+sul1+qacEdelta1
77253	This study	ERR7850272	GCA_926287635.1	Klebsiella pneumoniae ST395	2015-06-22	Human	Abdominal cavity	Abscess	Russia	Krasnodar	45.0373	38.9767	RU_32	Female	73	Surgical ICU	B	B1	KL2KL30 (K2)	O1v1	ybt16/ICEKp12	peg-344+iucABCD/iutA+rmpA/rmpA2	IncFIB/IncHI1B (virulence plasmid)	peg-344+fyuA+iroN+irp1-2+iucABCD+iutA+mrkABCDFHIJ+rmpA+rmpA2+ybtAEPQSTUX	blaOXA-1+blaSHV-11+blaTEM-1	blaCTX-M-15	CTX-M	blaOXA-48	OXA-48-like	IncM2	blaOXA-1+blaSHV-11+blaTEM-1+blaCTX-M-15+blaOXA-48	aac(6')-Ib-cr+aac(3)-IIe+aph(3")-Ib+aph(6)-Id+aadA5+armA	armA	aac(6')-Ib-cr+oqxA+oqxB+qnrB1+qnrS1	fosA	mph(E)+msr(E)(R11H)	catB3(del)	--	tet(A)	dfrA1+dfrA17	sul1+sul2	qacEdelta1	--	--	blaOXA-1+blaSHV-11+blaTEM-1+blaCTX-M-15+blaOXA-48+aac(6')-Ib-cr+aac(3)-IIe+aph(3")-Ib+aph(6)-Id+aadA5+armA+oqxA+oqxB+qnrB1+qnrS1+fosA(Q139E)+mph(E)+msr(E)(R11H)+catB3(del)+tet(A)+dfrA1+dfrA17+sul1+sul2+qacEdelta1
77340	This study	ERR7850227	GCA_926500135.1	Klebsiella pneumoniae ST395	2015-06-23	Human	Central Nervous System	Blood	Russia	Naberezhnye Chelny	55.7436	52.3958	RU_359	Male	39	Surgery	B	B1	KL2KL30 (K2)	O1/O2v1	ybt16/ICEKp12	iucABCD/iutA	IncFIB/IncHI1B (mosaic plasmid)	fyuA+irp1-2+iucABCD+iutA+mrkABCDFH(frameshift)IJ+ybtAEPQSTUX	blaOXA-1+blaSHV-11+blaTEM-1	blaCTX-M-15	CTX-M	blaOXA-48	OXA-48-like	IncM2	blaOXA-1+blaSHV-11+blaTEM-1+blaCTX-M-15+blaOXA-48	aac(6')-Ib-cr+ant(2")-Ia+aadA1+armA	armA	aac(6')-Ib-cr+oqxA+oqxB+qnrS1	fosA	mph(E)+msr(E)	catA1+catB3(del)	--	tet(A)	dfrA1	sul1	qacEdelta1	--	--	blaOXA-1+blaSHV-11+blaTEM-1+blaCTX-M-15+blaOXA-48+aac(6')-Ib-cr+ant(2")-Ia+aadA1+armA+oqxA+oqxB+qnrS1+fosA(Q139E)+mph(E)+msr(E)+catA1+catB3(del)+tet(A)+dfrA1+sul1+qacEdelta1
77359	This study	ERR7850301	GCA_926280455.1	Klebsiella pneumoniae ST395	2015-08-03	Human	Heart and Blood Vessels	Catheter	Russia	Naberezhnye Chelny	55.7436	52.3958	RU_359	Male	58	Therapeutic ICU	B	B1	KL2KL30 (K2)	O1/O2v1	ybt16/ICEKp12	iucABCD/iutA	IncFIB/IncHI1B (mosaic plasmid)	fyuA+irp1-2+iucABCD+iutA+mrkABCDFH(frameshift)IJ+ybtAEPQSTUX	blaOXA-1+blaSHV-11+blaTEM-1	blaCTX-M-15	CTX-M	blaOXA-48	OXA-48-like	IncM2	blaOXA-1+blaSHV-11+blaTEM-1+blaCTX-M-15+blaOXA-48	aac(6')-Ib-cr+ant(2")-Ia+aadA1+aadA5+armA	armA	aac(6')-Ib-cr+oqxA+oqxB+qnrS1	fosA	mph(E)+msr(E)	catA1+catB3(del)	--	tet(A)	dfrA1+dfrA17	sul1	qacEdelta1	--	--	blaOXA-1+blaSHV-11+blaTEM-1+blaCTX-M-15+blaOXA-48+aac(6')-Ib-cr+ant(2")-Ia+aadA1+aadA5+armA+oqxA+oqxB+qnrS1+fosA(Q139E)+mph(E)+msr(E)+catA1+catB3(del)+tet(A)+dfrA1+dfrA17+sul1+qacEdelta1
77419	This study	ERR7850293	GCA_926280115.1	Klebsiella pneumoniae ST395	2015-11-24	Human	Skin and Soft Tissue	Wound Discharge	Russia	Naberezhnye Chelny	55.7436	52.3958	RU_359	Female	36	Surgery	B	B1	KL2KL30 (K2)	O1/O2v1	-	iucABCD/iutA	IncFIB/IncHI1B (mosaic plasmid)	iucABCD+iutA+mrkABCDFH(frameshift)IJ	blaOXA-1+blaSHV-11+blaTEM-1	blaCTX-M-15	CTX-M	blaOXA-48	OXA-48-like	IncM2	blaOXA-1+blaSHV-11+blaTEM-1+blaCTX-M-15+blaOXA-48	aac(6')-Ib-cr+ant(2")-Ia+aadA1+armA	armA	aac(6')-Ib-cr+oqxA+oqxB+qnrS1	fosA	mph(E)+msr(E)	catA1+catB3(del)	--	tet(A)	dfrA1	sul1	qacEdelta1	--	--	blaOXA-1+blaSHV-11+blaTEM-1+blaCTX-M-15+blaOXA-48+aac(6')-Ib-cr+ant(2")-Ia+aadA1+armA+oqxA+oqxB+qnrS1+fosA(Q139E)+mph(E)+msr(E)+catA1+catB3(del)+tet(A)+dfrA1+sul1+qacEdelta1
77487	This study	ERR7850225	GCA_926283865.1	Klebsiella pneumoniae ST395	2015-10-20	Human	Abdominal cavity	Peritoneal Fluid	Russia	Krasnodar	45.0373	38.9767	RU_32	Female	70	Surgical ICU	B	B2	KL39	O1/O2v1	ybt16/ICEKp12	iucABCD/iutA	IncFIB/IncHI1B (mosaic plasmid)	fyuA+irp1-2+iucABCD+iutA+mrkABCDFH(frameshift)IJ+ybtAEPQSTUX	blaOXA-1+blaSHV-11+blaTEM-1(L201P)	blaCTX-M-15	CTX-M	blaOXA-48	OXA-48-like	IncM2	blaOXA-1+blaSHV-11+blaTEM-1(L201P)+blaCTX-M-15+blaOXA-48	aac(6')-Ib-cr	--	aac(6')-Ib-cr+oqxA+oqxB+qnrS1	fosA	--	catA1+catB3(del)	--	tet(A)	dfrA1	sul1	qacEdelta1	--	--	blaOXA-1+blaSHV-11+blaTEM-1(L201P)+blaCTX-M-15+blaOXA-48+aac(6')-Ib-cr+oqxA+oqxB+qnrS1+fosA(Q139E)+catA1+catB3(del)+tet(A)+dfrA1+sul1+qacEdelta1
77600	This study	ERR7850277	GCA_926281515.1	Klebsiella pneumoniae ST395	2015-09-02	Human	Abdominal cavity	Blood	Russia	Omsk	54.9817	73.3783	RU_18	Male	64	Surgical ICU	B	B1	KL2KL30 (K2)	O1v1	ybt16/ICEKp12	peg-344	--	peg-344+fyuA+iroBCDN+irp1-2+mrkABCDFHIJ+ybtAEPQSTUX	blaOXA-1+blaSHV-11+blaTEM-1	blaCTX-M-15	CTX-M	blaOXA-48	OXA-48-like	IncL	blaOXA-1+blaSHV-11+blaTEM-1+blaCTX-M-15+blaOXA-48	aac(6')-Ib-cr+aac(3)-IIe	--	aac(6')-Ib-cr+oqxA+oqxB(A279T)+qnrS1	fosA	--	catA1+catB3(del)	--	tet(A)	dfrA1	sul1	qacEdelta1	--	--	blaOXA-1+blaSHV-11+blaTEM-1+blaCTX-M-15+blaOXA-48+aac(6')-Ib-cr+aac(3)-IIe+oqxA+oqxB(A279T)+qnrS1+fosA(Q139E)+catA1+catB3(del)+tet(A)+dfrA1+sul1+qacEdelta1
77610	This study	ERR7850246	GCA_926498175.1	Klebsiella pneumoniae ST395	2015-09-08	Human	Abdominal cavity	Blood	Russia	Omsk	54.9817	73.3783	RU_18	Female	29	Surgical ICU	B	B1	KL2KL30 (K2)	O1v1	ybt16/ICEKp12	peg-344+iucABCD/iutA+rmpA/rmpA2	IncFIB/IncHI1B (virulence plasmid)	peg-344+fyuA+iroBCDN+irp1-2+iucABCD+iutA+mrkABCDFHIJ+rmpA+rmpA2+ybtAEPQSTUX	blaOXA-1+blaSHV-11+blaTEM-1	blaCTX-M-15	CTX-M	blaOXA-48	OXA-48-like	IncL	blaOXA-1+blaSHV-11+blaTEM-1+blaCTX-M-15+blaOXA-48	aac(6')-Ib-cr+aac(3)-IIe	--	aac(6')-Ib-cr+oqxA+oqxB(A279T)+qnrS1	fosA	--	catA1+catB3(del)	--	tet(A)	dfrA1	sul1	qacEdelta1	--	--	blaOXA-1+blaSHV-11+blaTEM-1+blaCTX-M-15+blaOXA-48+aac(6')-Ib-cr+aac(3)-IIe+oqxA+oqxB(A279T)+qnrS1+fosA(Q139E)+catA1+catB3(del)+tet(A)+dfrA1+sul1+qacEdelta1
77688	This study	ERR7850190	GCA_926500015.1	Klebsiella pneumoniae ST395	2015-04-08	Human	Urinary System	Urine	Russia	Krasnodar	45.0373	38.9767	RU_32	Female	24	Surgery	B	B1	KL2KL30 (K2)	O1v1	ybt16/ICEKp12	peg-344+iucABCD/iutA+rmpA/rmpA2	IncFIB/IncHI1B (virulence plasmid)	peg-344+fyuA+iroN+irp1-2+iucABCD+iutA+mrkABCDFHIJ+rmpA+rmpA2+ybtAEPQSTUX	blaOXA-1+blaSHV-11+blaTEM-1	blaCTX-M-15	CTX-M	blaOXA-48	OXA-48-like	IncM2	blaOXA-1+blaSHV-11+blaTEM-1+blaCTX-M-15+blaOXA-48	aac(6')-Ib-cr+aac(3)-IIe+aph(3")-Ib+aph(6)-Id+aadA5+armA	armA	aac(6')-Ib-cr+oqxA+oqxB+qnrB1+qnrS1	fosA	mph(E)+msr(E)(R11H)	catB3(del)	--	tet(A)	dfrA1+dfrA14+dfrA17	sul1+sul2	qacEdelta1	--	--	blaOXA-1+blaSHV-11+blaTEM-1+blaCTX-M-15+blaOXA-48+aac(6')-Ib-cr+aac(3)-IIe+aph(3")-Ib+aph(6)-Id+aadA5+armA+oqxA+oqxB+qnrB1+qnrS1+fosA(Q139E)+mph(E)+msr(E)(R11H)+catB3(del)+tet(A)+dfrA1+dfrA14+dfrA17+sul1+sul2+qacEdelta1
77690	This study	ERR7850248	GCA_926284265.1	Klebsiella pneumoniae ST395	2015-03-28	Human	Urinary System	Blood	Russia	Krasnodar	45.0373	38.9767	RU_32	Male	52	Surgery	B	B2	KL39	O1/O2v1	ybt16/ICEKp12	iucABCD/iutA	IncFIB/IncHI1B (mosaic plasmid)	fyuA+irp1-2+iucABCD+iutA+mrkABCDFH(frameshift)IJ+ybtAEPQSTUX	blaOXA-1+blaSHV-11+blaTEM-1	blaCTX-M-15	CTX-M	blaOXA-48	OXA-48-like	IncM2	blaOXA-1+blaSHV-11+blaTEM-1+blaCTX-M-15+blaOXA-48	aac(6')-Ib-cr(V171I)+aac(3)-IIe+aadA5+armA	armA	aac(6')-Ib-cr(V171I)+oqxA+oqxB+qnrS1	fosA	mph(E)+msr(E)	catA1+catB3(del)	--	tet(A)	dfrA1+dfrA17	sul1	qacEdelta1	--	--	blaOXA-1+blaSHV-11+blaTEM-1+blaCTX-M-15+blaOXA-48+aac(6')-Ib-cr(V171I)+aac(3)-IIe+aadA5+armA+oqxA+oqxB+qnrS1+fosA(Q139E)+mph(E)+msr(E)+catA1+catB3(del)+tet(A)+dfrA1+dfrA17+sul1+qacEdelta1
77764	This study	ERR7850278	GCA_926498295.1	Klebsiella pneumoniae ST395	2015-08-25	Human	Urinary System	Urine	Russia	Tomsk	56.4998	84.9779	RU_38	Male	38	Therapeutic ICU	B	B1	KL2KL30 (K2)	O1v1	ybt16/ICEKp12	--	--	fyuA+irp1-2+mrkABCDFHIJ+ybtAEPQSTUX	blaOXA-1+blaSHV-11+blaTEM-1	blaCTX-M-15	CTX-M	blaOXA-48	OXA-48-like	IncM2	blaOXA-1+blaSHV-11+blaTEM-1+blaCTX-M-15+blaOXA-48	aac(6')-Ib-cr+aadA1+aadA2	--	aac(6')-Ib-cr+oqxA+oqxB+qnrS1	fosA	--	catA1+catB3(del)+cmlA1	--	tet(A)	dfrA1	sul1+sul3	qacEdelta1+qacL	--	--	blaOXA-1+blaSHV-11+blaTEM-1+blaCTX-M-15+blaOXA-48+aac(6')-Ib-cr+aadA1+aadA2+oqxA+oqxB+qnrS1+fosA(Q139E)+catA1+catB3(del)+cmlA1+tet(A)+dfrA1+sul1+sul3+qacEdelta1+qacL
77769	This study	ERR7850308	GCA_926284375.1	Klebsiella pneumoniae ST395	2015-11-06	Human	Heart and Blood Vessels	Biopsy	Russia	Tomsk	56.4998	84.9779	RU_38	Female	38	Surgery	B	B1	KL2KL30 (K2)	O1v1	ybt16/ICEKp12	--	--	fyuA+irp1-2+mrkABCDFHIJ+ybtAEPQSTUX	blaOXA-1+blaSHV-11+blaTEM-1	blaCTX-M-15	CTX-M	blaOXA-48	OXA-48-like	IncM2	blaOXA-1+blaSHV-11+blaTEM-1+blaCTX-M-15+blaOXA-48	aac(6')-Ib-cr+aac(3)-IIe+armA	armA	aac(6')-Ib-cr+oqxA+oqxB+qnrS1	fosA	mph(E)+msr(E)	catB3(del)	--	tet(A)	dfrA1	sul1	qacEdelta1	--	--	blaOXA-1+blaSHV-11+blaTEM-1+blaCTX-M-15+blaOXA-48+aac(6')-Ib-cr+aac(3)-IIe+armA+oqxA+oqxB+qnrS1+fosA(Q139E)+mph(E)+msr(E)+catB3(del)+tet(A)+dfrA1+sul1+qacEdelta1
77877	This study	ERR7850256	GCA_926283625.1	Klebsiella pneumoniae ST395	2015-06-22	Human	Respiratory System	Sputum	Russia	Moscow	55.7517	37.6178	RU_179	Female	66	Surgical ICU	B	B1	KL2KL30 (K2)	O1v1	-	iucABCD/iutA	IncFIB/IncHI1B (mosaic plasmid)	iucABCD+iutA+mrkABCDFHIJ	blaOXA-1+blaSHV-11+blaTEM-1	blaCTX-M-15	CTX-M	blaOXA-48	OXA-48-like	IncL	blaOXA-1+blaSHV-11+blaTEM-1+blaCTX-M-15+blaOXA-48	aac(6')-Ib-cr+ant(2")-Ia+aadA1	--	aac(6')-Ib-cr+oqxA+oqxB+qnrS1	fosA	--	catA1+catB3(del)	--	--	--	sul1	qacEdelta1	--	--	blaOXA-1+blaSHV-11+blaTEM-1+blaCTX-M-15+blaOXA-48+aac(6')-Ib-cr+ant(2")-Ia+aadA1+oqxA+oqxB+qnrS1+fosA(Q139E)+catA1+catB3(del)+sul1+qacEdelta1
77894	This study	ERR7850302	GCA_926498675.1	Klebsiella pneumoniae ST395	2015-07-07	Human	Respiratory System	Sputum	Russia	Moscow	55.7517	37.6178	RU_179		1	Surgical ICU	B	B1	KL2KL30 (K2)	O1v1	-	iucABCD/iutA	IncFIB/IncHI1B (mosaic plasmid)	iucABCD+iutA+mrkABCDFHIJ	blaOXA-1+blaSHV-11+blaTEM-1	blaCTX-M-15	CTX-M	blaOXA-48	OXA-48-like	IncL	blaOXA-1+blaSHV-11+blaTEM-1+blaCTX-M-15+blaOXA-48	aac(6')-Ib-cr+ant(2")-Ia+aadA1	--	aac(6')-Ib-cr+oqxA+oqxB+qnrS1	fosA	--	catA1+catB3(del)	--	--	--	sul1	qacEdelta1	--	--	blaOXA-1+blaSHV-11+blaTEM-1+blaCTX-M-15+blaOXA-48+aac(6')-Ib-cr+ant(2")-Ia+aadA1+oqxA+oqxB+qnrS1+fosA(Q139E)+catA1+catB3(del)+sul1+qacEdelta1
78161	This study	ERR7850289	GCA_926500905.1	Klebsiella pneumoniae ST395	2015-09-09	Human	Respiratory System	Sputum	Russia	St. Petersburg	59.9284	30.3207	RU_391	Male	57	Surgical ICU	B	B2	KL39	O1v1	ybt16/ICEKp12	iucABCD/iutA	IncFIB/IncHI1B (mosaic plasmid)	fyuA+irp1-2+iucABCD+iutA+mrkABCDFHIJ+ybtAEPQSTUX	blaOXA-1+blaSHV-11+blaTEM-1	blaCTX-M-15	CTX-M	blaOXA-48	OXA-48-like	IncL	blaOXA-1+blaSHV-11+blaTEM-1+blaCTX-M-15+blaOXA-48	aac(6')-Ib-cr+ant(2")-Ia+aadA1	--	aac(6')-Ib-cr+oqxA+oqxB+qnrS1	fosA	--	catA1+catB3(del)	--	tet(A)	dfrA1	sul1	qacEdelta1	--	--	blaOXA-1+blaSHV-11+blaTEM-1+blaCTX-M-15+blaOXA-48+aac(6')-Ib-cr+ant(2")-Ia+aadA1+oqxA+oqxB+qnrS1+fosA(Q139E)+catA1+catB3(del)+tet(A)+dfrA1+sul1+qacEdelta1
80997	This study	ERR7850286	GCA_926497985.1	Klebsiella pneumoniae ST395	2016-06-21	Human	Respiratory System	Blood	Russia	Perm	57.9984	56.249	RU_392	Female	54	Surgery	A	A1	KL108 (K47)	O1v2	-	--	--	mrkABCDFHIJ	blaOXA-1+blaSHV-11	blaCTX-M-15	CTX-M	blaOXA-48	OXA-48-like	Not established	blaOXA-1+blaSHV-11+blaCTX-M-15+blaOXA-48	aac(6')-Ib-cr	--	aac(6')-Ib-cr+oqxA+oqxB	fosA	--	catA1+catB3(del)	--	tet(A)	dfrA1	sul1	qacEdelta1	--	--	blaOXA-1+blaSHV-11+blaCTX-M-15+blaOXA-48+aac(6')-Ib-cr+oqxA+oqxB+fosA(Q139E)+catA1+catB3(del)+tet(A)+dfrA1+sul1+qacEdelta1
81731	This study	ERR7850247	GCA_926499975.1	Klebsiella pneumoniae ST395	2016-05-16	Human	Respiratory System	Sputum	Russia	Smolensk	54.7772	32.0552	RU_22	Male	78	Therapy	B	B1	KL2KL30 (K2)	O1v1	ybt16/ICEKp12	peg-344+rmpA/rmpA2	--	peg-344+fyuA+iroBCDN+irp1-2+mrkABCDFHIJ+rmpA(frameshift)+rmpA2+ybtAEPQSTUX	blaOXA-1+blaSHV-11+blaTEM-1	blaCTX-M-15	CTX-M	blaOXA-48	OXA-48-like	IncL	blaOXA-1+blaSHV-11+blaTEM-1+blaCTX-M-15+blaOXA-48	aac(6')-Ib-cr	--	aac(6')-Ib-cr+oqxA+oqxB(A279T)+qnrS1	fosA	--	catA1+catB3(del)	--	tet(A)	dfrA1	sul1	qacEdelta1	--	--	blaOXA-1+blaSHV-11+blaTEM-1+blaCTX-M-15+blaOXA-48+aac(6')-Ib-cr+oqxA+oqxB(A279T)+qnrS1+fosA(Q139E)+catA1+catB3(del)+tet(A)+dfrA1+sul1+qacEdelta1
81747	This study	ERR7850260	GCA_926498525.1	Klebsiella pneumoniae ST395	2016-05-16	Human	Urinary System	Urine	Russia	Omsk	54.9817	73.3783	RU_18	Female	24	Therapy	B	B1	KL2KL30 (K2)	O1v1	ybt16/ICEKp12	--	--	fyuA+irp1-2+mrkABCDFHIJ+ybtAEPQSTUX	blaSHV-11+blaTEM-1	--	--	blaOXA-48	OXA-48-like	IncL	blaSHV-11+blaTEM-1+blaOXA-48	aac(6')-Ib+rmtF1	rmtF	oqxA+oqxB+qnrB1(ins)+qnrS1	fosA	--	catA1+catB	arr-2	tet(A)	dfrA1	sul1	qacEdelta1	--	--	blaSHV-11+blaTEM-1+blaOXA-48+aac(6')-Ib+rmtF1+oqxA+oqxB+qnrB1(ins)+qnrS1+fosA(Q139E)+catA1+catB+arr-2+tet(A)+dfrA1+sul1+qacEdelta1
83418	This study	ERR7850197	GCA_926498605.1	Klebsiella pneumoniae ST395	2016-09-12	Human	Heart and Blood Vessels	Blood	Russia	Omsk	54.9817	73.3783	RU_18	Female	19	Surgery	B	B1	KL2KL30 (K2)	O1v1	ybt16/ICEKp12	peg-344+iucABCD/iutA+rmpA/rmpA2	IncFIB/IncHI1B (virulence plasmid)	peg-344+fyuA+iroN+irp1-2+iucABCD+iutA+mrkABCDFHIJ+rmpA+rmpA2+ybtAEPQSTUX	blaOXA-1+blaSHV-11+blaTEM-1	blaCTX-M-15	CTX-M	blaOXA-48	OXA-48-like	IncL	blaOXA-1+blaSHV-11+blaTEM-1+blaCTX-M-15+blaOXA-48	aac(6')-Ib-cr+aac(3)-IIe	--	aac(6')-Ib-cr+oqxA+oqxB(A279T)+qnrS1	fosA	--	catA1+catB3(del)	--	tet(A)	dfrA1	sul1	qacEdelta1	--	--	blaOXA-1+blaSHV-11+blaTEM-1+blaCTX-M-15+blaOXA-48+aac(6')-Ib-cr+aac(3)-IIe+oqxA+oqxB(A279T)+qnrS1+fosA(Q139E)+catA1+catB3(del)+tet(A)+dfrA1+sul1+qacEdelta1
83423	This study	ERR7850299	GCA_926287345.1	Klebsiella pneumoniae ST395	2016-09-21	Human	Heart and Blood Vessels	Blood	Russia	Omsk	54.9817	73.3783	RU_18	Female	19	Surgery	B	B1	KL2KL30 (K2)	O1/O2v1	ybt16/ICEKp12	peg-344+iucABCD/iutA+rmpA/rmpA2	IncFIB/IncHI1B (virulence plasmid)	peg-344+fyuA+iroN(del)+irp1-2+iucABCD+iutA+mrkABCDFHIJ+rmpA+rmpA2+ybtAEPQSTUX	blaOXA-1+blaSHV-11+blaTEM-1	blaCTX-M-15	CTX-M	blaOXA-48	OXA-48-like	IncL	blaOXA-1+blaSHV-11+blaTEM-1+blaCTX-M-15+blaOXA-48	aac(6')-Ib-cr	--	aac(6')-Ib-cr+oqxA+oqxB(A279T)+qnrS1	fosA	--	catA1+catB3(del)	--	tet(A)	dfrA1	sul1	qacEdelta1	--	--	blaOXA-1+blaSHV-11+blaTEM-1+blaCTX-M-15+blaOXA-48+aac(6')-Ib-cr+oqxA+oqxB(A279T)+qnrS1+fosA(Q139E)+catA1+catB3(del)+tet(A)+dfrA1+sul1+qacEdelta1
83475	This study	ERR7850201	GCA_926498835.1	Klebsiella pneumoniae ST395	2016-09-01	Human	Abdominal cavity	Blood	Russia	Naberezhnye Chelny	55.7436	52.3958	RU_359	Female	45	Surgery	B	B1	KL2KL30 (K2)	O1/O2v1	ybt16/ICEKp12	iucABCD/iutA	IncFIB/IncHI1B (mosaic plasmid)	fyuA+irp1-2+iucABCD+iutA+mrkABCDFH(frameshift)IJ+ybtAEPQSTUX	blaOXA-1+blaSHV-11+blaTEM-1	blaCTX-M-15	CTX-M	blaOXA-48	OXA-48-like	IncM2	blaOXA-1+blaSHV-11+blaTEM-1+blaCTX-M-15+blaOXA-48	aac(6')-Ib-cr+ant(2")-Ia+aadA1+aadA5+armA	armA	aac(6')-Ib-cr+oqxA+oqxB+qnrS1	fosA	mph(E)+msr(E)	catA1+catB3(del)	--	tet(A)	dfrA1+dfrA17	sul1	qacEdelta1	--	--	blaOXA-1+blaSHV-11+blaTEM-1+blaCTX-M-15+blaOXA-48+aac(6')-Ib-cr+ant(2")-Ia+aadA1+aadA5+armA+oqxA+oqxB+qnrS1+fosA(Q139E)+mph(E)+msr(E)+catA1+catB3(del)+tet(A)+dfrA1+dfrA17+sul1+qacEdelta1
83490	This study	ERR7850223	GCA_926283815.1	Klebsiella pneumoniae ST395	2016-09-25	Human	Heart and Blood Vessels	Blood	Russia	Naberezhnye Chelny	55.7436	52.3958	RU_359	Male	42	Surgery	B	B1	KL2KL30 (K2)	O1/O2v1	ybt16/ICEKp12	iucABCD/iutA	IncFIB/IncHI1B (mosaic plasmid)	fyuA+irp1-2+iucABCD+iutA+mrkABCDFH(frameshift)IJ+ybtAEPQSTUX	blaSHV-11+blaTEM-1	blaCTX-M-15	CTX-M	blaOXA-48	OXA-48-like	Not established	blaSHV-11+blaTEM-1+blaCTX-M-15+blaOXA-48	ant(2")-Ia+aadA1	--	oqxA+oqxB+qnrS1	fosA	--	catA1	--	tet(A)	dfrA1	sul1	qacEdelta1	--	--	blaSHV-11+blaTEM-1+blaCTX-M-15+blaOXA-48+ant(2")-Ia+aadA1+oqxA+oqxB+qnrS1+fosA(Q139E)+catA1+tet(A)+dfrA1+sul1+qacEdelta1
84568	This study	ERR7850275	GCA_926288255.1	Klebsiella pneumoniae ST395	2016-02-27	Human	Abdominal cavity		Russia	Krasnodar	45.0373	38.9767	RU_32	Male	50	Surgery	B	B1	KL2KL30 (K2)	O1v1	ybt16/ICEKp12	--	--	fyuA+irp1-2+mrkABCDFHIJ+ybtAEPQSTUX	blaOXA-1+blaSHV-1+blaTEM-1	blaCTX-M-15	CTX-M	blaOXA-48	OXA-48-like	IncL	blaOXA-1+blaSHV-1+blaTEM-1+blaCTX-M-15+blaOXA-48	aac(6')-Ib-cr	--	aac(6')-Ib-cr+oqxA+oqxB+qnrS1	fosA	--	catA1+catB3(del)	--	tet(A)	dfrA1	sul1	qacEdelta1	--	--	blaOXA-1+blaSHV-1+blaTEM-1+blaCTX-M-15+blaOXA-48+aac(6')-Ib-cr+oqxA+oqxB+qnrS1+fosA(Q139E)+catA1+catB3(del)+tet(A)+dfrA1+sul1+qacEdelta1
84949	This study	ERR7850241	GCA_926498435.1	Klebsiella pneumoniae ST395	2016-08-15	Human	Abdominal cavity	Blood	Russia	Kazan	55.7941	49.108	RU_31	Female	86	Therapy	B	B1	KL2KL30 (K2)	O2v1	ybt16/ICEKp12	iucABCD/iutA+rmpA/rmpA2	IncFIB/IncHI1B (mosaic plasmid)	fyuA+irp1-2+iucABCD+iutA+mrkABCDFHIJ+rmpA2(frameshift)+ybtAEPQSTUX	blaOXA-1+blaSHV-11+blaTEM-1	blaCTX-M-15	CTX-M	blaOXA-48	OXA-48-like	IncM2	blaOXA-1+blaSHV-11+blaTEM-1+blaCTX-M-15+blaOXA-48	aac(6')-Ib-cr+ant(2")-Ia+aadA1+aadA5+armA	armA	aac(6')-Ib-cr+oqxA+oqxB+qnrS1	fosA	mph(E)+msr(E)	catA1+catB3(del)	--	tet(A)	dfrA1+dfrA17	sul1	qacEdelta1	--	--	blaOXA-1+blaSHV-11+blaTEM-1+blaCTX-M-15+blaOXA-48+aac(6')-Ib-cr+ant(2")-Ia+aadA1+aadA5+armA+oqxA+oqxB+qnrS1+fosA(Q139E)+mph(E)+msr(E)+catA1+catB3(del)+tet(A)+dfrA1+dfrA17+sul1+qacEdelta1
85021	This study	ERR7850250	GCA_926291125.1	Klebsiella pneumoniae ST395	2016-11-14	Human	Respiratory System	Sputum	Russia	Omsk	54.9817	73.3783	RU_18	Female	83	Therapy	B	B1	KL2KL30 (K2)	O1v1	ybt16/ICEKp12	--	--	fyuA+irp1-2+mrkABCDFHIJ+ybtAEPQSTUX	blaOXA-1+blaSHV-11+blaTEM-1	blaCTX-M-15	CTX-M	blaOXA-48	OXA-48-like	IncL	blaOXA-1+blaSHV-11+blaTEM-1+blaCTX-M-15+blaOXA-48	aac(6')-Ib-cr+aac(3)-IIe	--	aac(6')-Ib-cr+oqxA+oqxB(A279T)+qnrS1	fosA	--	catA1+catB3(del)	--	tet(A)	dfrA1	sul1	qacEdelta1	--	--	blaOXA-1+blaSHV-11+blaTEM-1+blaCTX-M-15+blaOXA-48+aac(6')-Ib-cr+aac(3)-IIe+oqxA+oqxB(A279T)+qnrS1+fosA(Q139E)+catA1+catB3(del)+tet(A)+dfrA1+sul1+qacEdelta1
85474	This study	ERR7850243	GCA_926281805.1	Klebsiella pneumoniae ST395	2016-10-28	Human	Heart and Blood Vessels	Catheter	Russia	Tomsk	56.4998	84.9779	RU_38	Male	54	Therapy	B	B1	KL2KL30 (K2)	O1v1	ybt16/ICEKp12	--	--	fyuA+irp1-2+mrkABCDFHIJ+ybtAEPQSTUX	blaOXA-1+blaSHV-11+blaTEM-1	blaCTX-M-15	CTX-M	blaOXA-48	OXA-48-like	IncM2	blaOXA-1+blaSHV-11+blaTEM-1+blaCTX-M-15+blaOXA-48	aac(6')-Ib-cr+armA	armA	aac(6')-Ib-cr+oqxA+oqxB+qnrS1	fosA	mph(E)+msr(E)	catA1+catB3(del)	--	tet(A)	dfrA1	sul1	qacEdelta1	--	--	blaOXA-1+blaSHV-11+blaTEM-1+blaCTX-M-15+blaOXA-48+aac(6')-Ib-cr+armA+oqxA+oqxB+qnrS1+fosA(Q139E)+mph(E)+msr(E)+catA1+catB3(del)+tet(A)+dfrA1+sul1+qacEdelta1
86037	This study	ERR7850263	GCA_926279955.1	Klebsiella pneumoniae ST395	2016-11-21	Human	Bones and Joints	Wound Discharge	Russia	St. Petersburg	59.9284	30.3207	RU_21	Female	36	Surgery	A	A1	KL108 (K47)	O1/O2v2	-	iucABCD/iutA+rmpA/rmpA2	IncFIB/IncHI1B (mosaic plasmid)	iucABCD+iutA+mrkCDFHIJ+rmpA2	blaOXA-1+blaSHV-11+blaTEM-1	blaCTX-M-15	CTX-M	blaNDM-1	NDM	IncFIB/IncFII	blaOXA-1+blaSHV-11+blaTEM-1+blaCTX-M-15+blaNDM-1	aac(6')-Ib-cr+aac(3)-IIe+aph(3')-Ia+aadA2+rmtC	rmtC	aac(6')-Ib-cr+oqxA+oqxB	fosA	--	catA1+catB3(del)	--	--	--	sul1	qacEdelta1	--	ble-MBL	blaOXA-1+blaSHV-11+blaTEM-1+blaCTX-M-15+blaNDM-1+aac(6')-Ib-cr+aac(3)-IIe+aph(3')-Ia+aadA2+rmtC+oqxA+oqxB+fosA(Q139E)+catA1+catB3(del)+sul1+qacEdelta1+ble-MBL
86311	This study	ERR7850255	GCA_926498715.1	Klebsiella pneumoniae ST395	2017-01-11	Human	Respiratory System	Sputum	Russia	St. Petersburg	59.9284	30.3207	RU_21	Male	34	Surgery	B	B1	KL2KL30 (K2)	O1v1	ybt16/ICEKp12	iucABCD/iutA+rmpA/rmpA2	IncFIB/IncHI1B (mosaic plasmid)	fyuA+irp1-2+iucABCD+iutA+mrkABCDFHIJ+rmpA2+ybtAEPQSTUX	blaSHV-11	blaCTX-M-15	CTX-M	blaOXA-48	OXA-48-like	IncL	blaSHV-11+blaCTX-M-15+blaOXA-48	aac(3)-IIe+aac(6')-Ib-G+rmtF1(del)	rmtF	oqxA+oqxB+qnrB1	fosA	--	catA1+catB	arr-2	--	--	--	--	--	--	blaSHV-11+blaCTX-M-15+blaOXA-48+aac(3)-IIe+aac(6')-Ib-G+rmtF1(del)+oqxA+oqxB+qnrB1+fosA(Q139E)+catA1+catB+arr-2
86561	This study	ERR7850238	GCA_926287555.1	Klebsiella pneumoniae ST395	2017-02-08	Human	Abdominal cavity	Peritoneal Fluid	Russia	Seversk	56.6006	84.8864	RU_406	Male	67	Surgery	B	B1	KL2KL30 (K2)	O1v1	ybt16/ICEKp12	--	--	fyuA+irp1-2+mrkABCDFHIJ+ybtAEPQSTUX	blaOXA-1+blaSHV-11+blaTEM-1(P249S)	blaCTX-M-15	CTX-M	blaOXA-244	OXA-48-like	IncM2	blaOXA-1+blaSHV-11+blaTEM-1(P249S)+blaCTX-M-15+blaOXA-244	aac(6')-Ib-cr+armA	armA	aac(6')-Ib-cr+oqxA+oqxB	fosA	--	catA1+catB3(del)	--	tet(A)	dfrA1	sul1	qacEdelta1	--	--	blaOXA-1+blaSHV-11+blaTEM-1(P249S)+blaCTX-M-15+blaOXA-244+aac(6')-Ib-cr+armA+oqxA+oqxB+fosA(Q139E)+catA1+catB3(del)+tet(A)+dfrA1+sul1+qacEdelta1
87196	This study	ERR7850219	GCA_926500065.1	Klebsiella pneumoniae ST395	2017-06-08	Human	Skin and Soft Tissue	Wound Discharge	Russia	Smolensk	54.7772	32.0552	RU_22	Male	0	Surgery	B	B1	KL2KL30 (K2)	O1v1	ybt9/ICEKp3	--	--	fyuA+irp1-2+mrkABCDFHIJ+ybtAEPQSTUX	blaOXA-1+blaSHV-11+blaTEM-1	blaCTX-M-15	CTX-M	blaOXA-48	OXA-48-like	IncM2	blaOXA-1+blaSHV-11+blaTEM-1+blaCTX-M-15+blaOXA-48	aac(6')-Ib-cr+armA+aadA5	armA	aac(6')-Ib-cr+qnrS1	fosA	mph(E)+msr(E)	catA1+catB3(del)	--	tet(A)	dfrA1+dfrA17	sul1	qacEdelta1	--	--	blaOXA-1+blaSHV-11+blaTEM-1+blaCTX-M-15+blaOXA-48+aac(6')-Ib-cr+armA+aadA5+qnrS1+fosA(Q139E)+mph(E)+msr(E)+catA1+catB3(del)+tet(A)+dfrA1+dfrA17+sul1+qacEdelta1
87563	This study	ERR7850244	GCA_926500825.1	Klebsiella pneumoniae ST395	2017-02-01	Human	Central Nervous System	Wound Discharge	Russia	Naberezhnye Chelny	55.7436	52.3958	RU_359	Male	54	Surgery	B	B1	KL2KL30 (K2)	O1/O2v1	ybt16/ICEKp12	iucABCD/iutA	IncFIB/IncHI1B (mosaic plasmid)	fyuA+irp1-2+iucABCD+iutA+mrkABCDFH(frimeshift)IJ+ybtAEPQSTUX	blaOXA-1+blaSHV-11+blaTEM-1	blaCTX-M-15	CTX-M	blaOXA-48	OXA-48-like	IncM2	blaOXA-1+blaSHV-11+blaTEM-1+blaCTX-M-15+blaOXA-48	aac(6')-Ib-cr+ant(2")-Ia+aadA1	--	aac(6')-Ib-cr+oqxA+oqxB+qnrS1	fosA	--	catA1+catB3(del)	--	tet(A)	dfrA1	sul1	qacEdelta1	--	--	blaOXA-1+blaSHV-11+blaTEM-1+blaCTX-M-15+blaOXA-48+aac(6')-Ib-cr+ant(2")-Ia+aadA1+oqxA+oqxB+qnrS1+fosA(Q139E)+catA1+catB3(del)+tet(A)+dfrA1+sul1+qacEdelta1
87569	This study	ERR7850210, ERR7850327	GCA_926500335.1	Klebsiella pneumoniae ST395	2017-02-03	Human	Urinary System	Blood	Russia	Naberezhnye Chelny	55.7436	52.3958	RU_359	Female	63	Surgical ICU	B	B1	KL2KL30 (K2)	O1/O2v1	ybt16/ICEKp12	iucABCD/iutA+rmpA/rmpA2	IncFIB/IncHI1B (mosaic plasmid)	fyuA+irp1-2+iucABCD+iutA+mrkABCDFHIJ+rmpA2+ybtAEPQSTUX	blaOXA-1+blaSHV-11+blaTEM-1	blaCTX-M-15	CTX-M	blaOXA-48	OXA-48-like	Chromosome	blaOXA-1+blaSHV-11+blaTEM-1+blaCTX-M-15+blaOXA-48	aac(6')-Ib-cr+ant(2")-Ia+aadA1+aadA5+armA	armA	aac(6')-Ib-cr+oqxA+oqxB+qnrS1	fosA	mph(E)+msr(E)	catA1+catB3(del)	--	tet(A)	dfrA1+dfrA17	sul1	qacEdelta1	--	--	blaOXA-1+blaSHV-11+blaTEM-1+blaCTX-M-15+blaOXA-48+aac(6')-Ib-cr+ant(2")-Ia+aadA1+aadA5+armA+oqxA+oqxB+qnrS1+fosA(Q139E)+mph(E)+msr(E)+catA1+catB3(del)+tet(A)+dfrA1+dfrA17+sul1+qacEdelta1
87805	This study	ERR7850228	GCA_926283335.1	Klebsiella pneumoniae ST395	2017-01-11	Human	Respiratory System	Blood	Russia	Kazan	55.7941	49.108	RU_31	Male	68	Therapy	B	B1	KL2KL30 (K2)	O1v1	ybt16/ICEKp12	--	--	fyuA+irp1-2+mrkABCDFHIJ+ybtAEPQSTUX	blaOXA-1+blaSHV-11+blaTEM-1	blaCTX-M-15	CTX-M	blaOXA-48	OXA-48-like	IncM2	blaOXA-1+blaSHV-11+blaTEM-1+blaCTX-M-15+blaOXA-48	aac(6')-Ib-cr+aac(3)-IIe+aadA5+armA	armA	aac(6')-Ib-cr+oqxA+oqxB+qnrS1	fosA	mph(E)+msr(E)	catA1+catB3(del)	--	tet(A)	dfrA1+dfrA17	sul1	qacEdelta1	--	--	blaOXA-1+blaSHV-11+blaTEM-1+blaCTX-M-15+blaOXA-48+aac(6')-Ib-cr+aac(3)-IIe+aadA5+armA+oqxA+oqxB+qnrS1+fosA(Q139E)+mph(E)+msr(E)+catA1+catB3(del)+tet(A)+dfrA1+dfrA17+sul1+qacEdelta1
88370	This study	ERR7850291	GCA_926288425.1	Klebsiella pneumoniae ST395	2017-01-24	Human	Abdominal cavity	Peritoneal Fluid	Russia	Krasnodar	45.0373	38.9767	RU_32	Female	75	Surgery	B	B1	KL2KL30 (K2)	O1v1	ybt16/ICEKp12	--	--	fyuA+irp1-2+mrkABCDFHIJ+ybtAEPQSTUX	blaOXA-1+blaSHV-1+blaTEM-1	blaCTX-M-15	CTX-M	blaOXA-48	OXA-48-like	IncL	blaOXA-1+blaSHV-1+blaTEM-1+blaCTX-M-15+blaOXA-48	aac(6')-Ib-cr	--	aac(6')-Ib-cr+oqxA+oqxB+qnrS1(del)	fosA	--	catA1+catB3(del)	--	tet(A)	dfrA1	sul1	qacEdelta1	--	--	blaOXA-1+blaSHV-1+blaTEM-1+blaCTX-M-15+blaOXA-48+aac(6')-Ib-cr+oqxA+oqxB+qnrS1(del)+fosA(Q139E)+catA1+catB3(del)+tet(A)+dfrA1+sul1+qacEdelta1
88960	This study	ERR7850273	GCA_926537035.1	Klebsiella pneumoniae ST395	2017-04-05	Human	Central Nervous System	Liquor	Russia	Naberezhnye Chelny	55.7436	52.3958	RU_359	Male	57	Surgery	B	B1	KL2KL30 (K2)	O1/O2v1	ybt16/ICEKp12	iucABCD/iutA	IncFIB/IncHI1B (mosaic plasmid)	fyuA+irp1-2+iucABCD+iutA+mrkABCDFH(frimeshift)IJ+ybtAEPQSTUX	blaOXA-1+blaSHV-11+blaTEM-1	blaCTX-M-15	CTX-M	blaOXA-48	OXA-48-like	Not established	blaOXA-1+blaSHV-11+blaTEM-1+blaCTX-M-15+blaOXA-48	aac(6')-Ib-cr+ant(2")-Ia+aadA1+aadA5+armA	armA	aac(6')-Ib-cr+oqxA+oqxB+qnrS1	fosA	mph(E)+msr(E)	catA1+catB3(del)	--	tet(A)	dfrA1+dfrA17	sul1	qacEdelta1	--	--	blaOXA-1+blaSHV-11+blaTEM-1+blaCTX-M-15+blaOXA-48+aac(6')-Ib-cr+ant(2")-Ia+aadA1+aadA5+armA+oqxA+oqxB+qnrS1+fosA(Q139E)+mph(E)+msr(E)+catA1+catB3(del)+tet(A)+dfrA1+dfrA17+sul1+qacEdelta1
90739	This study	ERR7850202	GCA_926280695.1	Klebsiella pneumoniae ST395	2017-07-24	Human	Heart and Blood Vessels	Blood	Russia	Krasnodar	45.0373	38.9767	RU_241	Female	79	Surgery	B	B2	KL39	O1v1	ybt16/ICEKp12	iucABCD/iutA+rmpA/rmpA2	IncFIB/IncHI1B (mosaic plasmid)	fyuA+irp1-2+iucABCD+iutA+mrkABCDFH(frimeshift)IJ+rmpA2+ybtAEPQSTUX	blaOXA-1+blaSHV-11+blaTEM-11(L199P)	blaCTX-M-15	CTX-M	blaOXA-48	OXA-48-like	IncM2	blaOXA-1+blaSHV-11+blaTEM-11(L199P)+blaCTX-M-15+blaOXA-48	aac(6')-Ib-cr	--	aac(6')-Ib-cr+oqxA+oqxB+qnrS1	fosA	--	catA1+catB3(del)	--	tet(A)	dfrA1	sul1	qacEdelta1	--	--	blaOXA-1+blaSHV-11+blaTEM-11(L199P)+blaCTX-M-15+blaOXA-48+aac(6')-Ib-cr+oqxA+oqxB+qnrS1+fosA(Q139E)+catA1+catB3(del)+tet(A)+dfrA1+sul1+qacEdelta1
92578	This study	ERR7850282	GCA_926498685.1	Klebsiella pneumoniae ST395	2017-10-09	Human	Urinary System	Urine	Kazakhstan	Karaganda	49.8064	73.0855	KZ_388	Male	87	Surgery	B	B1	KL2KL30 (K2)	O1v1	ybt16/ICEKp12	peg-344+iucABCD/iutA+rmpA/rmpA2	IncFIB/IncHI1B (mosaic plasmid)	peg-344+fyuA+irp1-2+iucABCD+iutA+mrkABCDFHIJ+rmpA+rmpA2(frameshift)+ybtAEPQSTUX	blaOXA-1+blaSHV-11+blaTEM-1	blaCTX-M-15	CTX-M	blaNDM-1	NDM	IncFIB/IncHI1B (mosaic plasmid)	blaOXA-1+blaSHV-11+blaTEM-1+blaCTX-M-15+blaNDM-1	aac(6')-Ib-cr+aac(3)-IIe+aph(3')-VI+armA	armA	aac(6')-Ib-cr+oqxA+oqxB+qnrS1	fosA	mph(A)+mph(E)+msr(E)	catA1+catB3(del)	--	tet(A)	dfrA1+dfrA5	sul1+sul2	qacEdelta1	--	ble-MBL	blaOXA-1+blaSHV-11+blaTEM-1+blaCTX-M-15+blaNDM-1+aac(6')-Ib-cr+aac(3)-IIe+aph(3')-VI+armA+oqxA+oqxB+qnrS1+fosA(Q139E)+mph(A)+mph(E)+msr(E)+catA1+catB3(del)+tet(A)+dfrA1+dfrA5+sul1+sul2+qacEdelta1+ble-MBL
92581	This study	ERR7850281	GCA_926283745.1	Klebsiella pneumoniae ST395	2017-10-06	Human	Urinary System	Urine	Kazakhstan	Karaganda	49.8064	73.0855	KZ_388	Female	60	Surgery	B	B1	KL2KL30 (K2)	O1v1	ybt16/ICEKp12	peg-344+iucABCD/iutA+rmpA/rmpA2	IncFIB/IncHI1B (mosaic plasmid)	peg-344+fyuA+irp1-2+iucABCD+iutA+mrkABCDFHIJ+rmpA+rmpA2(frameshift)+ybtAEPQSTUX	blaOXA-1+blaSHV-11+blaTEM-1	blaCTX-M-15	CTX-M	blaNDM-1	NDM	IncFIB/IncHI1B (mosaic plasmid)	blaOXA-1+blaSHV-11+blaTEM-1+blaCTX-M-15+blaNDM-1	aac(6')-Ib-cr+aph(3')-VI+armA	armA	aac(6')-Ib-cr+oqxA+oqxB+qnrS1	fosA	mph(A)+mph(E)+msr(E)(S420F)	catA1+catB3(del)	--	tet(A)	dfrA1+dfrA5	sul1+sul2	qacEdelta1	--	ble-MBL	blaOXA-1+blaSHV-11+blaTEM-1+blaCTX-M-15+blaNDM-1+aac(6')-Ib-cr+aph(3')-VI+armA+oqxA+oqxB+qnrS1+fosA(Q139E)+mph(A)+mph(E)+msr(E)(S420F)+catA1+catB3(del)+tet(A)+dfrA1+dfrA5+sul1+sul2+qacEdelta1+ble-MBL
92584	This study	ERR7850220	GCA_926500615.1	Klebsiella pneumoniae ST395	2017-09-12	Human	Heart and Blood Vessels	Catheter	Kazakhstan	Karaganda	49.8064	73.0855	KZ_388	Male	8	Therapeutic ICU	B	B1	KL2KL30 (K2)	O1v1	ybt16/ICEKp12	peg-344+iucABCD/iutA+rmpA/rmpA2	IncFIB/IncHI1B (mosaic plasmid)	peg-344+fyuA+irp1-2+iucABCD+iutA+mrkABCDFHIJ+rmpA+rmpA2(frameshift)+ybtAEPQSTUX	blaOXA-1+blaSHV-11+blaTEM-1	blaCTX-M-15	CTX-M	blaNDM-1	NDM	IncFIB/IncHI1B (mosaic plasmid)	blaOXA-1+blaSHV-11+blaTEM-1+blaCTX-M-15+blaNDM-1	aac(6')-Ib-cr+aac(3)-IIe+aph(3')-VI+armA	armA	aac(6')-Ib-cr+oqxA+oqxB+qnrS1	fosA	mph(A)+mph(E)+msr(E)	catA1+catB3(del)	--	tet(A)	dfrA1+dfrA5	sul1+sul2	qacEdelta1	--	ble-MBL	blaOXA-1+blaSHV-11+blaTEM-1+blaCTX-M-15+blaNDM-1+aac(6')-Ib-cr+aac(3)-IIe+aph(3')-VI+armA+oqxA+oqxB+qnrS1+fosA(Q139E)+mph(A)+mph(E)+msr(E)+catA1+catB3(del)+tet(A)+dfrA1+dfrA5+sul1+sul2+qacEdelta1+ble-MBL
94568	This study	ERR7850304	GCA_926498725.1	Klebsiella pneumoniae ST395	2017-11-17	Human	Abdominal cavity	Bile	Russia	Moscow	55.7517	37.6178	RU_16	Female	56	Surgery	B	B1	KL2KL30 (K2)	O1v1	ybt16/ICEKp12	--	--	fyuA+irp1-2+mrkABCDFHIJ+ybtAEPQSTUX	blaSHV-11	--	--	blaOXA-48	OXA-48-like	Not established	blaSHV-11+blaOXA-48	--	--	oqxA+oqxB	fosA	--	--	--	tet(A)	dfrA1	sul1	qacEdelta1	--	--	blaSHV-11+blaOXA-48+oqxA+oqxB+fosA(Q139E)+tet(A)+dfrA1+sul1+qacEdelta1
96010	This study	ERR7850245	GCA_926498355.1	Klebsiella pneumoniae ST395	2017-08-14	Human	Abdominal cavity	Blood	Russia	Izhevsk	56.8498	53.2045	RU_306	Male	66	Surgery	A	A1	KL108 (K47)	O2v2	-	--	--	mrkABCDFHIJ	blaOXA-1+blaSHV-11	blaCTX-M-15	CTX-M	blaOXA-48	OXA-48-like	Not established	blaOXA-1+blaSHV-11+blaCTX-M-15+blaOXA-48	aac(6')-Ib-cr	--	aac(6')-Ib-cr+oqxA+oqxB	fosA	--	catA1+catB3(del)	--	tet(A)	dfrA1	sul1	qacEdelta1	--	--	blaOXA-1+blaSHV-11+blaCTX-M-15+blaOXA-48+aac(6')-Ib-cr+oqxA+oqxB+fosA(Q139E)+catA1+catB3(del)+tet(A)+dfrA1+sul1+qacEdelta1
96284	This study	ERR7850231	GCA_926498485.1	Klebsiella pneumoniae ST395	2017-12-15	Human	Heart and Blood Vessels	Blood	Russia	Tomsk	56.4998	84.9779	RU_38	Male	47	Surgical ICU	D	D3	KL24 (K24)	O1v1	ybt13/ICEKp2	--	--	fyuA+irp1-2+iutA+mrkABCDFHIJ+ybtAEPQSTUX	blaOXA-1+blaSHV-11+blaTEM-1	blaCTX-M-15	CTX-M	blaOXA-48	OXA-48-like	IncM2	blaOXA-1+blaSHV-11+blaTEM-1+blaCTX-M-15+blaOXA-48	aac(6')-Ib-cr+armA	armA	aac(6')-Ib-cr+oqxA+oqxB+qnrS1	fosA	mph(E)+msr(E)	catA1+catB3(del)	--	tet(A)	dfrA1	sul1	qacEdelta1	--	--	blaOXA-1+blaSHV-11+blaTEM-1+blaCTX-M-15+blaOXA-48+aac(6')-Ib-cr+armA+oqxA+oqxB+qnrS1+fosA(Q139E)+mph(E)+msr(E)+catA1+catB3(del)+tet(A)+dfrA1+sul1+qacEdelta1
97822	This study	ERR7850310	GCA_926498415.1	Klebsiella pneumoniae ST395	2018-02-02	Human	Abdominal cavity	Abdominal Drainage	Russia	Ulan-Ude	51.8272	107.606	RU_373	Male	33	Surgery	A	A1	KL108 (K47)	O1/O2v2	-	iucABCD/iutA+rmpA/rmpA2	IncFIB/IncHI1B (mosaic plasmid)	iucABCD+iutA+mrkABCDFHIJ+rmpA2(frameshift)	blaOXA-1+blaSHV-11	--	--	blaOXA-48	OXA-48-like	pOXA-517-like	blaOXA-1+blaSHV-11+blaOXA-48	aac(6')-Ib-cr+aph(3')-Ia+aadA16	--	aac(6')-Ib-cr+oqxA+oqxB+qnrB6	fosA	--	catA1+catB3(del)	arr-3	tet(A)(V55M|A93V)	dfrA1+dfrA27	sul1+sul1	qacEdelta1+qacEdelta1	--	--	blaOXA-1+blaSHV-11+blaOXA-48+aac(6')-Ib-cr+aph(3')-Ia+aadA16+oqxA+oqxB+qnrB6+fosA(Q139E)+catA1+catB3(del)+arr-3+tet(A)(V55M|A93V)+dfrA1+dfrA27+sul1+sul1+qacEdelta1+qacEdelta1
100159	This study	ERR7850213	GCA_926498405.1	Klebsiella pneumoniae ST395	2018-04-13	Human	Central Nervous System	Liquor	Russia	Moscow	55.7517	37.6178	RU_16	Female	55	Surgery	B	B1	KL2KL30 (K2)	O1v1	ybt16/ICEKp12	--	--	fyuA+irp1-2+mrkABCDFHIJ+ybtAEPQSTUX	blaOXA-1+blaSHV-11	blaCTX-M-15	CTX-M	blaOXA-48	OXA-48-like	Not established	blaOXA-1+blaSHV-11+blaCTX-M-15+blaOXA-48	aac(6')-Ib-cr	--	aac(6')-Ib-cr+oqxA+oqxB	fosA	--	catB3(del)	--	tet(A)	dfrA1	sul1	qacEdelta1	--	--	blaOXA-1+blaSHV-11+blaCTX-M-15+blaOXA-48+aac(6')-Ib-cr+oqxA+oqxB+fosA(Q139E)+catB3(del)+tet(A)+dfrA1+sul1+qacEdelta1
100320	This study	ERR7850259	GCA_926280635.1	Klebsiella pneumoniae ST395	2018-06-05	Human	Abdominal cavity	Blood	Russia	Rostov-on-Don	47.2335	39.7094	RU_356	Female	72	Surgery	B	B1	KL2KL30 (K2)	O1v1	ybt16/ICEKp12	--	--	fyuA+irp1-2+mrkABCDFHIJ+ybtAEPQSTUX	blaOXA-1+blaSHV-11+blaTEM-1	blaCTX-M-15	CTX-M	blaOXA-48	OXA-48-like	IncM2	blaOXA-1+blaSHV-11+blaTEM-1+blaCTX-M-15+blaOXA-48	aac(6')-Ib-cr+armA+aadA5	armA	aac(6')-Ib-cr+oqxA+oqxB+qnrS1	fosA	mph(E)+msr(E)	catA1+catB3(del)	--	tet(A)	dfrA1+dfrA17	sul1	qacEdelta1	--	--	blaOXA-1+blaSHV-11+blaTEM-1+blaCTX-M-15+blaOXA-48+aac(6')-Ib-cr+armA+aadA5+oqxA+oqxB+qnrS1+fosA(Q139E)+mph(E)+msr(E)+catA1+catB3(del)+tet(A)+dfrA1+dfrA17+sul1+qacEdelta1
100373	This study	ERR7850296	GCA_926284395.1	Klebsiella pneumoniae ST395	2018-03-10	Human	Abdominal cavity	Blood	Russia	Naberezhnye Chelny	55.7436	52.3958	RU_359	Male	60	Surgery	B	B1	KL2KL30 (K2)	O1/O2v1	ybt16/ICEKp12	iucABCD/iutA	IncFIB/IncHI1B (mosaic plasmid)	fyuA+irp1-2+iucABCD+iutA+mrkABCDFH(frimeshift)IJ+ybtAEPQSTUX	blaOXA-1+blaSHV-11+blaTEM-1	blaCTX-M-15	CTX-M	blaOXA-48	OXA-48-like	Not established	blaOXA-1+blaSHV-11+blaTEM-1+blaCTX-M-15+blaOXA-48	aac(6')-Ib-cr+ant(2")-Ia+aadA1+aadA5	--	aac(6')-Ib-cr+oqxA+oqxB+qnrS1	fosA	--	catA1+catB3(del)	--	tet(A)	dfrA1+dfrA17	sul1	qacEdelta1	--	--	blaOXA-1+blaSHV-11+blaTEM-1+blaCTX-M-15+blaOXA-48+aac(6')-Ib-cr+ant(2")-Ia+aadA1+aadA5+oqxA+oqxB+qnrS1+fosA(Q139E)+catA1+catB3(del)+tet(A)+dfrA1+dfrA17+sul1+qacEdelta1
101073	This study	ERR7850251	GCA_926287515.1	Klebsiella pneumoniae ST395	2018-07-12	Human	Skin and Soft Tissue	Wound Discharge	Russia	St. Petersburg	59.9284	30.3207	RU_289	Female	44	Surgery	B	B1	KL2KL30 (K2)	O1v1	ybt16/ICEKp12	peg-344+iucABCD/iutA+rmpA/rmpA2	IncFIB/IncHI1B (mosaic plasmid)	peg-344+fyuA+irp1-2+iucABCD+iutA+mrkABCDFH(frameshift)IJ+rmpA2(frameshift)+ybtAEPQSTUX	blaOXA-1+blaSHV-11+blaTEM-1	--	--	blaNDM-1	NDM	IncFIB/IncHI1B (mosaic plasmid)	blaOXA-1+blaSHV-11+blaTEM-1+blaNDM-1	aac(6')-Ib-cr+aph(3')-VI+armA	armA	aac(6')-Ib-cr+oqxA+oqxB+qnrS1	fosA	mph(A)+mph(E)+msr(E)	catA1+catB3(del)	--	tet(A)	dfrA1+dfrA5	sul1+sul2	qacEdelta1	--	ble-MBL	blaOXA-1+blaSHV-11+blaTEM-1+blaNDM-1+aac(6')-Ib-cr+aph(3')-VI+armA+oqxA+oqxB+qnrS1+fosA(Q139E)+mph(A)+msr(E)+mph(E)+catA1+catB3(del)+tet(A)+dfrA1+dfrA5+sul1+sul2+qacEdelta1+ble-MBL
101416	This study	ERR7850276	GCA_926280385.1	Klebsiella pneumoniae ST395	2018-06-22	Human	Abdominal cavity	Blood	Russia	Tver	56.8584	35.9006	RU_451	Male	30	Surgery	B	B1	KL2KL30 (K2)	O1v1	ybt16/ICEKp12	iucABCD/iutA+rmpA/rmpA2	IncFIB/IncHI1B (mosaic plasmid)	fyuA+irp1-2+iucABCD+iutA+mrkABCDFH(ins IS1)IJ+rmpA2(ins, frameshift)+ybtAEPQSTUX	blaOXA-1+blaSHV-11+blaTEM-1	blaCTX-M-15	CTX-M	blaOXA-48	OXA-48-like	IncL	blaOXA-1+blaSHV-11+blaTEM-1+blaCTX-M-15+blaOXA-48	aac(6')-Ib-cr	--	aac(6')-Ib-cr+oqxA+oqxB+qnrS1	fosA	--	catA1+catB3(del)	--	tet(A)	dfrA1	sul1	qacEdelta1	--	--	blaOXA-1+blaSHV-11+blaTEM-1+blaCTX-M-15+blaOXA-48+aac(6')-Ib-cr+oqxA+oqxB+qnrS1+fosA(Q139E)+catA1+catB3(del)+tet(A)+dfrA1+sul1+qacEdelta1
101592	This study	ERR7850309	GCA_926500005.1	Klebsiella pneumoniae ST395	2018-07-26	Human	Urinary System	Urine	Russia	Seversk	56.6006	84.8864	RU_406	Male	78	Surgery	D	D3	KL24 (K24)	O1v1	ybt13/ICEKp2	--	--	fyuA+irp1-2+mrkABCDFHIJ+ybtAEPQSTUX	blaSHV-11+blaTEM-1	--	--	blaOXA-48	OXA-48-like	IncM2	blaSHV-11+blaTEM-1+blaOXA-48	armA	armA	oqxA+oqxB+qnrS1	fosA	mph(E)+msr(E)	catA1	--	tet(A)	dfrA1	sul1	qacEdelta1	--	--	blaSHV-11+blaTEM-1+blaOXA-48+armA+oqxA+oqxB+qnrS1+fosA(Q139E)+mph(E)+msr(E)+catA1+tet(A)+dfrA1+sul1+qacEdelta1
102089	This study	ERR7850285	GCA_926498045.1	Klebsiella pneumoniae ST395	2018-02-03	Human	Heart and Blood Vessels	Blood	Russia	Murmansk	68.9792	33.0925	RU_346	Female	60	Surgery	B	B1	KL2KL30 (K2)	O1v1	-	iucABCD/iutA+rmpA/rmpA2	IncFIB/IncHI1B (mosaic plasmid)	iucABCD+iutA+mrkABCDFHIJ+rmpA2(ins, frameshift)	blaSHV-11	blaCTX-M-15	CTX-M	blaOXA-48	OXA-48-like	IncL	blaSHV-11+blaCTX-M-15+blaOXA-48	aac(6')-Ib+rmtF1	rmtF	oqxA+oqxB+qnrB1	fosA	--	catA1+catB	arr-2	--	--	--	--	--	--	blaSHV-11+blaCTX-M-15+blaOXA-48+aac(6')-Ib+rmtF1+oqxA+oqxB+qnrB1+fosA(Q139E)+catA1+catB+arr-2
102285	This study	ERR7850257	GCA_926498325.1	Klebsiella pneumoniae ST395	2018-07-05	Human	Respiratory System	Bronchoalveolar Lavage (BAL)	Russia	Yakutsk	62.0339	129.733	RU_180	Female	61	Surgery	A	A1	KL108 (K47)	O1/O2v2	-	iucABCD/iutA+rmpA/rmpA2	IncFIB/IncHI1B (mosaic plasmid)	iucABCD+iutA+mrkABCDFHIJ+rmpA2(frameshift)	blaOXA-1+blaSHV-11+blaTEM-1	blaCTX-M-15	CTX-M	blaOXA-48	OXA-48-like	IncL	blaOXA-1+blaSHV-11+blaTEM-1+blaCTX-M-15+blaOXA-48	rmtF1	rmtF	oqxA+oqxB+qnrS1	fosA	--	catA1+catB+catB3(del)	arr-2	tet(A)	dfrA1	sul1	qacEdelta1	--	--	blaOXA-1+blaSHV-11+blaTEM-1+blaCTX-M-15+blaOXA-48+rmtF1+oqxA+oqxB+qnrS1+fosA(Q139E)+catA1+catB+catB3(del)+arr-2+tet(A)+dfrA1+sul1+qacEdelta1
103544	This study	ERR7850222	GCA_926291175.1	Klebsiella pneumoniae ST395	2018-05-21	Human	Bones and Joints	Blood	Russia	Naberezhnye Chelny	55.7436	52.3958	RU_359	Male	64	Surgical ICU	B	B1	KL2KL30 (K2)	O1/O2v1	ybt16/ICEKp12	iucABCD/iutA	IncFIB/IncHI1B (mosaic plasmid)	fyuA+irp1-2+iucABCD+iutA+mrkABCDFHIJ+ybtAEPQSTUX	blaOXA-1+blaSHV-11+blaTEM-1	blaCTX-M-15	CTX-M	blaOXA-48	OXA-48-like	Not established	blaOXA-1+blaSHV-11+blaTEM-1+blaCTX-M-15+blaOXA-48	aac(6')-Ib-cr+ant(2")-Ia+aadA1+aadA5+armA	armA	aac(6')-Ib-cr+oqxA+oqxB+qnrS1	fosA	mph(E)+msr(E)	catA1+catB3(del)	--	tet(A)	dfrA1+dfrA17	sul1	qacEdelta1	--	--	blaOXA-1+blaSHV-11+blaTEM-1+blaCTX-M-15+blaOXA-48+aac(6')-Ib-cr+ant(2")-Ia+aadA1+aadA5+armA+oqxA+oqxB+qnrS1+fosA(Q139E)+mph(E)+msr(E)+catA1+catB3(del)+tet(A)+dfrA1+dfrA17+sul1+qacEdelta1
103551	This study	ERR7850208	GCA_926280155.1	Klebsiella pneumoniae ST395	2018-05-31	Human	Urinary System	Urine	Russia	Naberezhnye Chelny	55.7436	52.3958	RU_359	Female	40	Surgical ICU	B	B1	KL2KL30 (K2)	O1/O2v1	ybt16/ICEKp12	iucABCD/iutA	IncFIB/IncHI1B (mosaic plasmid)	fyuA+irp1-2+iucABCD+iutA+mrkABCDFHIJ+ybtAEPQSTUX	blaOXA-1+blaSHV-11+blaTEM-1	blaCTX-M-15	CTX-M	--	Carbapenemase-Negative	--	blaOXA-1+blaSHV-11+blaTEM-1+blaCTX-M-15	aac(6')-Ib-cr+ant(2")-Ia+aadA1+aadA5	--	aac(6')-Ib-cr+oqxA+oqxB+qnrS1	fosA	--	catA1+catB3(del)	--	tet(A)	dfrA1+dfrA17	sul1	qacEdelta1	--	--	blaOXA-1+blaSHV-11+blaTEM-1+blaCTX-M-15+aac(6')-Ib-cr+ant(2")-Ia+aadA1+aadA5+oqxA+oqxB+qnrS1+fosA(Q139E)+catA1+catB3(del)+tet(A)+dfrA1+dfrA17+sul1+qacEdelta1
104583	This study	ERR7850262	GCA_926283775.1	Klebsiella pneumoniae ST395	2018-01-09	Human	Abdominal cavity	Blood	Russia	Krasnodar	45.0373	38.9767	RU_32	Female	82	Surgery	B	B2	KL39	O1/O2v1	ybt16/ICEKp12	iucABCD/iutA+rmpA/rmpA2	IncFIB/IncHI1B (mosaic plasmid)	fyuA+irp1-2+iucABCD+iutA+mrkABCDFHIJ+rmpA(frameshift)+ybtAEPQSTUX	blaOXA-1+blaOXA-9(W112X)+blaSHV-11+blaTEM-1	blaCTX-M-15	CTX-M	blaOXA-48	OXA-48-like	IncL	blaOXA-1+blaOXA-9(W112X)+blaSHV-11+blaTEM-1+blaCTX-M-15+blaOXA-48	aac(6')-Ib-cr+aac(3)-IIe+aph(3')-VIa(E2K|E49A|A112V|T156A|T173N)+aph(6)-Id(del)+aadA1	--	aac(6')-Ib-cr+oqxA+oqxB+qnrS1	fosA	--	catA1+catB3(del)	--	tet(A)	dfrA1	sul1	qacEdelta1	--	--	blaOXA-1+blaOXA-9(W112X)+blaSHV-11+blaTEM-1+blaCTX-M-15+blaOXA-48+aac(6')-Ib-cr+aac(3)-IIe+aph(3')-VIa(E2K|E49A|A112V|T156A|T173N)+aph(6)-Id(del)+aadA1+oqxA+oqxB+qnrS1+fosA(Q139E)+catA1+catB3(del)+tet(A)+dfrA1+sul1+qacEdelta1
105623	This study	ERR7850215, ERR7850328	GCA_926500285.1	Klebsiella pneumoniae ST395	2018-03-20	Human	Heart and Blood Vessels	Blood	Russia	St. Petersburg	59.9284	30.3207	RU_391	Male	62	Surgical ICU	B	B1	KL2KL30 (K2)	O1v1	ybt16/ICEKp12	peg-344+iucABCD/iutA+rmpA/rmpA2	IncFIB/IncHI1B (mosaic plasmid)	peg-344+fyuA+irp1-2+iucABCD+iutA+mrkABCDFHIJ+rmpA+rmpA2+ybtAEPQSTUX	blaOXA-1+blaSHV-11+blaTEM-1	blaCTX-M-15	CTX-M	blaNDM-1+blaOXA-48	NDM+OXA-48-like	IncFIB/IncHI1B (mosaic plasmid)+IncL	blaOXA-1+blaSHV-11+blaTEM-1+blaCTX-M-15+blaNDM-1+blaOXA-48	aac(6')-Ib-cr+aph(3')-VI+armA	armA	aac(6')-Ib-cr+oqxA+oqxB+qnrS1	fosA	mph(A)+mph(E)+msr(E)	catA1+catB3(del)	--	tet(A)	dfrA1+dfrA5	sul1+sul2	qacEdelta1	--	ble-MBL	blaOXA-1+blaSHV-11+blaTEM-1+blaCTX-M-15+blaNDM-1+blaOXA-48+aac(6')-Ib-cr+aph(3')-VI+armA+oqxA+oqxB+qnrS1+fosA(Q139E)+mph(A)+msr(E)+mph(E)+catA1+catB3(del)+tet(A)+dfrA1+dfrA5+sul1+sul2+qacEdelta1+ble-MBL
105784	This study	ERR7850239	GCA_926498385.1	Klebsiella pneumoniae ST395	2018-09-05	Human	Heart and Blood Vessels	Blood	Russia	St. Petersburg	59.9284	30.3207	RU_391	Female	71	Surgical ICU	B	B1	KL2KL30 (K2)	O1v1	ybt16/ICEKp12	peg-344+iucABCD/iutA+rmpA/rmpA2	IncFIB/IncHI1B (virulence plasmid)	peg-344+fyuA+iroN+irp1-2+iucABCD+iutA+mrkABCDFHIJ+rmpA+rmpA2+ybtAEPQSTUX	blaSHV-11+blaTEM-1	--	--	blaOXA-48	OXA-48-like	IncM2	blaSHV-11+blaTEM-1+blaOXA-48	--	--	oqxA+oqxB	fosA	--	--	--	--	dfrA14	--	--	--	--	blaSHV-11+blaTEM-1+blaOXA-48+oqxA+oqxB+fosA(Q139E)+dfrA14
106871	This study	ERR7850290	GCA_926498245.1	Klebsiella pneumoniae ST395	2018-01-24	Human	Respiratory System	Blood	Russia	Izhevsk	56.8498	53.2045	RU_306	Female	66	Therapy	A	A1	KL108 (K47)	O2v2	-	--	--	mrkABCDFHIJ	blaOXA-1+blaSHV-11	blaCTX-M-15	CTX-M	blaOXA-48	OXA-48-like	Not established	blaOXA-1+blaSHV-11+blaCTX-M-15+blaOXA-48	aac(6')-Ib-cr	--	aac(6')-Ib-cr+oqxA+oqxB	fosA	--	catA1+catB3(del)	--	tet(A)	dfrA1	sul1	qacEdelta1	--	--	blaOXA-1+blaSHV-11+blaCTX-M-15+blaOXA-48+aac(6')-Ib-cr+oqxA+oqxB+fosA(Q139E)+catA1+catB3(del)+tet(A)+dfrA1+sul1+qacEdelta1
107118	This study	ERR7850237	GCA_926287755.1	Klebsiella pneumoniae ST395	2018-01-31	Human	Central Nervous System	Liquor	Russia	Moscow	55.7517	37.6178	RU_179	Female	0	Surgery	B	B1	KL2KL30 (K2)	O1v1	ybt16/ICEKp12	--	--	fyuA+irp1-2+mrkABCDFHIJ+ybtAEPQSTUX	blaOXA-1+blaSHV-11	blaCTX-M-15+blaCMY-6	CTX-M+CMY	blaNDM-1+blaOXA-48	NDM+OXA-48-like	IncC+IncL	blaOXA-1+blaSHV-11+blaCTX-M-15+blaCMY-6+blaNDM-1+blaOXA-48	aac(6')-Ib-cr+rmtC	rmtC	aac(6')-Ib-cr+oqxA+oqxB	fosA	--	catA1+catB3(del)	--	tet(A)	dfrA1	sul1	qacEdelta1	--	ble-MBL	blaOXA-1+blaSHV-11+blaCTX-M-15+blaCMY-6+blaNDM-1+blaOXA-48+aac(6')-Ib-cr+rmtC+oqxA+oqxB+fosA(Q139E)+catA1+catB3(del)+tet(A)+dfrA1+sul1+qacEdelta1+ble-MBL
020-1_S1	Public DBs	ERR9849172		Klebsiella pneumoniae ST395	2016-01-01	Human			Israel	Tel Aviv-Jaffa	32.0853	34.7818	IL_1				B	B1	KL2KL30 (K2)	O1v1	ybt16/ICEKp12	--	--	fyuA+irp1-2+mrkABCDFHIJ+ybtAEPQSTUX	blaOXA-1+blaSHV-11+blaTEM-1	blaCTX-M-15	CTX-M	--	Carbapenemase-Negative	--	blaOXA-1+blaSHV-11+blaTEM-1+blaCTX-M-15	aac(6')-Ib-cr	--	aac(6')-Ib-cr+oqxA+oqxB+qnrS1	fosA	--	catA1+catB3(del)	--	tet(A)	dfrA1	sul1	qacEdelta1	--	--	blaOXA-1+blaSHV-11+blaTEM-1+blaCTX-M-15+aac(6')-Ib-cr+oqxA+oqxB+qnrS1+fosA(Q139E)+catA1+catB3(del)+tet(A)+dfrA1+sul1+qacEdelta1
020-12_S12	Public DBs	ERR9849171		Klebsiella pneumoniae ST395	2016-01-01	Human			Israel	Tel Aviv-Jaffa	32.0853	34.7818	IL_1				B	B1	KL2KL30 (K2)	O1/O2v1	ybt16/ICEKp12	--	--	fyuA+irp1-2+mrkABCDFHIJ+ybtAEPQSTUX	blaOXA-1+blaSHV-11+blaTEM-1	blaCTX-M-15	CTX-M	--	Carbapenemase-Negative	--	blaOXA-1+blaSHV-11+blaTEM-1+blaCTX-M-15	aac(6')-Ib-cr+aac(3)-IIe	--	aac(6')-Ib-cr+oqxA+oqxB+qnrS1	fosA	--	catA1(del)+catB3(del)	--	tet(A)	dfrA1	sul1	qacEdelta1	--	--	blaOXA-1+blaSHV-11+blaTEM-1+blaCTX-M-15+aac(6')-Ib-cr+aac(3)-IIe+oqxA+oqxB+qnrS1+fosA(Q139E)+catA1(del)+catB3(del)+tet(A)+dfrA1+sul1+qacEdelta1
020-3_S1	Public DBs	ERR9849173		Klebsiella pneumoniae ST395	2016-01-01	Human			Israel	Tel Aviv-Jaffa	32.0853	34.7818	IL_1				B	B1	KL2KL30 (K2)	O1v1	ybt16/ICEKp12	--	--	fyuA+irp1-2+mrkABCDFHIJ+ybtAEPQSTUX	blaOXA-1+blaSHV-11+blaTEM-1	blaCTX-M-15	CTX-M	--	Carbapenemase-Negative	--	blaOXA-1+blaSHV-11+blaTEM-1+blaCTX-M-15	aac(6')-Ib-cr+aac(3)-IIe+aph(3")-Ib+aph(6)-Id	--	aac(6')-Ib-cr+oqxA+oqxB+qnrB1+qnrS1	fosA	--	catA1+catB3(del)	--	tet(A)	dfrA1+dfrA14	sul1+sul2	qacEdelta1	--	--	blaOXA-1+blaSHV-11+blaTEM-1+blaCTX-M-15+aac(6')-Ib-cr+aac(3)-IIe+aph(3")-Ib+aph(6)-Id+oqxA+oqxB+qnrS1+qnrB1+fosA(Q139E)+catA1+catB3(del)+tet(A)+dfrA1+dfrA14+sul1+sul2+qacEdelta1
020-4_S4	Public DBs	ERR9849174		Klebsiella pneumoniae ST395	2016-01-01	Human			Israel	Tel Aviv-Jaffa	32.0853	34.7818	IL_1				B	B1	KL2KL30 (K2)	O1v1	ybt16/ICEKp12	--	--	fyuA+irp1-2+mrkABCDFHIJ+ybtAEPQSTUX	blaOXA-1+blaSHV-11+blaTEM-1	blaCTX-M-15	CTX-M	--	Carbapenemase-Negative	--	blaOXA-1+blaSHV-11+blaTEM-1+blaCTX-M-15	aac(6')-Ib-cr	--	aac(6')-Ib-cr+oqxA+oqxB+qnrS1	fosA	--	catA1+catB3(del)	--	tet(A)	dfrA1	sul1	qacEdelta1	--	--	blaOXA-1+blaSHV-11+blaTEM-1+blaCTX-M-15+aac(6')-Ib-cr+oqxA+oqxB+qnrS1+fosA(Q139E)+catA1+catB3(del)+tet(A)+dfrA1+sul1+qacEdelta1
020-7_S7	Public DBs	ERR9849175		Klebsiella pneumoniae ST395	2016-01-01	Human			Israel	Tel Aviv-Jaffa	32.0853	34.7818	IL_1				B	B1	KL2KL30 (K2)	O1v1	ybt16/ICEKp12	--	--	fyuA+irp1-2+mrkABCDFHIJ+ybtAEPQSTUX	blaOXA-1+blaSHV-11+blaTEM-1	blaCTX-M-15	CTX-M	--	Carbapenemase-Negative	--	blaOXA-1+blaSHV-11+blaTEM-1+blaCTX-M-15	aac(6')-Ib-cr	--	aac(6')-Ib-cr+oqxA+oqxB+qnrS1	fosA	--	catA1+catB3(del)	--	tet(A)	dfrA1	sul1	qacEdelta1	--	--	blaOXA-1+blaSHV-11+blaTEM-1+blaCTX-M-15+aac(6')-Ib-cr+oqxA+oqxB+qnrS1+fosA(Q139E)+catA1+catB3(del)+tet(A)+dfrA1+sul1+qacEdelta1
020-8_S8	Public DBs	ERR9849176		Klebsiella pneumoniae ST395	2016-01-01	Human			Israel	Tel Aviv-Jaffa	32.0853	34.7818	IL_1				B	B1	KL2KL30 (K2)	O1/O2v1	ybt16/ICEKp12	--	--	fyuA+irp1-2+mrkABCDFHIJ+ybtAEPQSTUX	blaOXA-1+blaSHV-11+blaTEM-1	blaCTX-M-15	CTX-M	--	Carbapenemase-Negative	--	blaOXA-1+blaSHV-11+blaTEM-1+blaCTX-M-15	aac(6')-Ib-cr+aac(3)-IIe	--	aac(6')-Ib-cr+oqxA+oqxB+qnrS1	fosA	--	catA1(del)+catB3(del)	--	tet(A)	dfrA1	sul1	qacEdelta1	--	--	blaOXA-1+blaSHV-11+blaTEM-1+blaCTX-M-15+aac(6')-Ib-cr+aac(3)-IIe+oqxA+oqxB+qnrS1+fosA(Q139E)+catA1(del)+catB3(del)+tet(A)+dfrA1+sul1+qacEdelta1
ERR025564	Public DBs	ERR025564		Klebsiella pneumoniae ST395	2005-01-01	Human	Abdominal cavity		Vietnam	Hanoi	21.0294	105.854					A	A1	KL108 (K47)	O1v2	-	--	--	mrkABCDFHIJ	blaOXA-10+blaSHV-11+blaTEM-1	blaCTX-M-15+blaVEB-1	CTX-M+VEB	--	Carbapenemase-Negative	--	blaOXA-10+blaSHV-11+blaTEM-1+blaCTX-M-15+blaVEB-1	ant(2")-Ia+aph(3")-Ib+aph(6)-Id+aadA1+rmtB1	rmtB	oqxA+oqxB	fosA	--	cmlA5+floR+floR2	arr-2	tet(A)+tet(G)	dfrA23	sul2	qacEdelta1	--	--	blaOXA-10+blaSHV-11+blaTEM-1+blaCTX-M-15+blaVEB-1+ant(2")-Ia+aph(3")-Ib+aph(6)-Id+aadA1+rmtB1+oqxA+oqxB+fosA(Q139E)+cmlA5+floR+floR2+arr-2+tet(A)+tet(G)+dfrA23+sul2+qacEdelta1
ERR1204835	Public DBs	ERR1204835		Klebsiella pneumoniae ST395	2014-03-07	Human		Wound Discharge	Estonia	Tallinn	59.4169	24.7382	EE_1				B	B1	KL2KL30 (K2)	O1v1	ybt16/ICEKp12	--	--	fyuA+irp1-2+mrkABCDFHIJ+ybtAEPQSTUX	blaOXA-1+blaSHV-11+blaTEM-1	blaCTX-M-15	CTX-M	--	Carbapenemase-Negative	--	blaOXA-1+blaSHV-11+blaTEM-1+blaCTX-M-15	aac(6')-Ib-cr	--	aac(6')-Ib-cr+oqxA+oqxB+qnrS1	fosA	--	catB3(del)	--	tet(A)	dfrA1	sul1	qacEdelta1	--	--	blaOXA-1+blaSHV-11+blaTEM-1+blaCTX-M-15+aac(6')-Ib-cr+oqxA+oqxB+qnrS1+fosA(Q139E)+catB3(del)+tet(A)+dfrA1+sul1+qacEdelta1
ERR1204890	Public DBs	ERR1204890		Klebsiella pneumoniae ST395	2014-02-25	Human	Urinary System	Urine	France	Angers	47.481	-0.554562	FR_1				A	A1	KL108 (K47)	O1v2	-	--	--	mrkABCDFHIJ	blaSHV-11	--	--	--	Carbapenemase-Negative	--	blaSHV-11	aadA2	--	oqxA+oqxB	fosA	mph(A)	--	--	tet(A)	dfrA1+dfrA12(del)	sul1	qacEdelta1	--	--	blaSHV-11+aadA2+oqxA+oqxB+fosA(Q139E)+mph(A)+tet(A)+dfrA1+dfrA12(del)+sul1+qacEdelta1
ERR1205003	Public DBs	ERR1205003		Klebsiella pneumoniae ST395	2014-02-22	Human		Wound Discharge	Estonia	Tallinn	59.4169	24.7382	EE_1				B	B1	KL2KL30 (K2)	O1v1	ybt16/ICEKp12	--	--	fyuA+irp1-2+mrkABCDFHIJ+ybtAEPQSTUX	blaOXA-1+blaSHV-11+blaTEM-1	blaCTX-M-15	CTX-M	--	Carbapenemase-Negative	--	blaOXA-1+blaSHV-11+blaTEM-1+blaCTX-M-15	aac(6')-Ib-cr	--	aac(6')-Ib-cr+oqxA+oqxB+qnrS1	fosA	--	catB3(del)	--	tet(A)	dfrA1	sul1	qacEdelta1	--	--	blaOXA-1+blaSHV-11+blaTEM-1+blaCTX-M-15+aac(6')-Ib-cr+oqxA+oqxB+qnrS1+fosA(Q139E)+catB3(del)+tet(A)+dfrA1+sul1+qacEdelta1
ERR1205004	Public DBs	ERR1205004		Klebsiella pneumoniae ST395	2014-02-21	Human		Wound Discharge	Estonia	Tallinn	59.4169	24.7382	EE_1				A	A1	KL108 (K47)	O1v2	-	--	--	mrkABCDFHIJ	blaOXA-1+blaSHV-11+blaTEM-1	blaCTX-M-15	CTX-M	--	Carbapenemase-Negative	--	blaOXA-1+blaSHV-11+blaTEM-1+blaCTX-M-15	aac(6')-Ib-cr+aac(3)-IIe+aph(3")-Ib+aph(6)-Id+aadA2	--	aac(6')-Ib-cr+oqxA+oqxB+qnrS1	fosA	mph(A)	catA1+catB3(del)	--	tet(A)	dfrA1+dfrA12	sul1	qacEdelta1	--	--	blaOXA-1+blaSHV-11+blaTEM-1+blaCTX-M-15+aac(6')-Ib-cr+aac(3)-IIe+aph(3")-Ib+aph(6)-Id+aadA2+oqxA+oqxB+qnrS1+fosA(Q139E)+mph(A)catA1+catB3(del)+tet(A)+dfrA1+dfrA12+sul1+qacEdelta1
ERR1217156	Public DBs	ERR1217156		Klebsiella pneumoniae ST395	2014-02-27	Human	Urinary System	Urine	Israel	Haifa	32.8036	34.9867	IL_2				B	B1	KL2KL30 (K2)	O1v1	ybt16/ICEKp12	--	--	fyuA+irp1-2+mrkABCDFHIJ+ybtAEPQSTUX	blaOXA-1+blaSHV-11+blaTEM-1	blaCTX-M-15	CTX-M	blaNDM-1	NDM	Not established	blaOXA-1+blaSHV-11+blaTEM-1+blaCTX-M-15+blaNDM-1	aac(6')-Ib-G+rmtF2(A44S, del)	rmtF	oqxA+oqxB+qnrB1+qnrS1	fosA	--	catA1+catB+catB3(del)	arr-2	tet(A)	dfrA1	sul1	qacEdelta1	--	ble-MBL	blaOXA-1+blaSHV-11+blaTEM-1+blaCTX-M-15+blaNDM-1+aac(6')-Ib-G+rmtF2(A44S, del)+oqxA+oqxB+qnrS1+qnrB1+fosA(Q139E)+catA1+catB+catB3(del)+arr-2+tet(A)+dfrA1+sul1+qacEdelta1+ble-MBL
ERR1217208	Public DBs	ERR1217208		Klebsiella pneumoniae ST395	2013-11-01	Human		Wound Discharge	Italy	Le Grazie	43.6082	13.4556	IT_1				A	A1	KL108 (K47)	O1v2	-	--	--	mrkABCDFHIJ	blaOXA-1+blaSHV-11+blaTEM-1	blaCTX-M-15	CTX-M	--	Carbapenemase-Negative	--	blaOXA-1+blaSHV-11+blaTEM-1+blaCTX-M-15	aac(6')-Ib-cr+aac(3)-IIe	--	aac(6')-Ib-cr+oqxA+oqxB+qnrS1	fosA	--	catA1+catB3(del)	--	tet(A)	dfrA1	sul1	qacEdelta1	--	--	blaOXA-1+blaSHV-11+blaTEM-1+blaCTX-M-15+aac(6')-Ib-cr+aac(3)-IIe+oqxA+oqxB+qnrS1+fosA(Q139E)+catA1+catB3(del)+tet(A)+dfrA1+sul1+qacEdelta1
ERR1289730	Public DBs	ERR1289730		Klebsiella pneumoniae ST395	2013-11-27	Human	Urinary System	Urine	Luxembourg	Esch an der Alzette	49.501	5.98343	LU_1				A	A1	KL108 (K47)	O1v2	-	--	--	mrkABCDFHIJ	blaSHV-11+blaTEM-1	blaCTX-M-15	CTX-M	--	Carbapenemase-Negative	--	blaSHV-11+blaTEM-1+blaCTX-M-15	aac(3)-IIe+aph(3')-Ia	--	oqxA+oqxB+qnrS1	fosA	mph(A)	catA1	--	tet(A)	dfrA1	sul1	qacEdelta1	--	--	blaSHV-11+blaTEM-1+blaCTX-M-15+aac(3)-IIe+aph(3')-Ia+oqxA+oqxB+qnrS1+fosA(Q139E)+mph(A)+catA1+tet(A)+dfrA1+sul1+qacEdelta1
ERR1334699	Public DBs	ERR1334699		Klebsiella pneumoniae ST395	2014-03-29	Human	Urinary System	Urine	Portugal	Lissabon	38.7491	-9.13937	PT_1				B	B1	KL2KL30 (K2)	O1v1	ybt16/ICEKp12	--	--	fyuA+irp1-2+mrkABCDFHIJ+ybtAEPQSTUX	blaOXA-1+blaSHV-11+blaTEM-1	blaCTX-M-15	CTX-M	--	Carbapenemase-Negative	--	blaOXA-1+blaSHV-11+blaTEM-1+blaCTX-M-15	aac(6')-Ib-cr+aac(3)-IIe	--	aac(6')-Ib-cr+oqxA+oqxB+qnrS1	fosA	--	catA1+catB3(del)	--	tet(A)	dfrA1	sul1	qacEdelta1	--	--	blaOXA-1+blaSHV-11+blaTEM-1+blaCTX-M-15+aac(6')-Ib-cr+aac(3)-IIe+oqxA+oqxB+qnrS1+fosA(Q139E)+catA1+catB3(del)+tet(A)+dfrA1+sul1+qacEdelta1
ERR1374926	Public DBs	ERR1374926		Klebsiella pneumoniae ST395	2014-03-07				Luxembourg	Esch an der Alzette	49.501	5.98343	LU_1				A	A1	KL108 (K47)	O1v2	-	--	--	mrkABCDFHIJ	blaOXA-1+blaSHV-11+blaTEM-1	blaCTX-M-15	CTX-M	--	Carbapenemase-Negative	--	blaOXA-1+blaSHV-11+blaTEM-1+blaCTX-M-15	aac(6')-Ib-cr+aac(3)-IIe+aph(3')-Ia	--	aac(6')-Ib-cr+oqxA+oqxB+qnrS1	fosA	mph(A)	catA1+catB3(del)	--	tet(A)	dfrA1	sul1	qacEdelta1	--	--	blaOXA-1+blaSHV-11+blaTEM-1+blaCTX-M-15+aac(6')-Ib-cr+aac(3)-IIe+aph(3')-Ia+oqxA+oqxB+qnrS1+fosA(Q139E)+mph(A)+catA1+catB3(del)+tet(A)+dfrA1+sul1+qacEdelta1
ERR1541335	Public DBs	ERR1541335		Klebsiella pneumoniae ST395	2014-01-10	Human	Urinary System	Urine	Turkey	Izmir	38.458	27.2296	TR_1				A	A1	KL108 (K47)	O1v2	-	--	--	mrkABCDFHIJ	blaSHV-11	--	--	blaNDM-1	NDM	IncFIB/IncFII	blaSHV-11+blaNDM-1	aph(3')-Ia+aadA2+rmtC	rmtC	oqxA+oqxB	fosA	mph(A)	--	--	--	--	sul1	qacEdelta1	--	ble-MBL	blaSHV-11+blaNDM-1+aph(3')-Ia+aadA2+rmtC+oqxA+oqxB+fosA(Q139E)+mph(A)+sul1+qacEdelta1+ble-MBL
ERR1541349	Public DBs	ERR1541349		Klebsiella pneumoniae ST395	2014-04-14	Human		Wound Discharge	Turkey	Elazig	38.6779	39.2029	TR_2				A	A1	KL108 (K47)	O1v2	-	--	--	mrkABCDFHIJ	blaOXA-1+blaSHV-11	blaCTX-M-15	CTX-M	blaNDM-1+blaOXA-48	NDM+OXA-48-like	IncFIB/IncFII+IncL	blaOXA-1+blaSHV-11+blaCTX-M-15+blaNDM-1+blaOXA-48	aac(6')-Ib-cr+aac(3)-IIe+aph(3')-Ia+aadA2+rmtC	rmtC	aac(6')-Ib-cr+oqxA+oqxB	fosA	mph(A)	catA1+catB3(del)	--	tet(A)	dfrA1+dfrA12(del)	sul1	qacEdelta1	--	ble-MBL	blaOXA-1+blaSHV-11+blaCTX-M-15+blaNDM-1+blaOXA-48+aac(6')-Ib-cr+aac(3)-IIe+aph(3')-Ia+aadA2+rmtC+oqxA+oqxB+fosA(Q139E)+mph(A)+catA1+catB3(del)+tet(A)+dfrA1+dfrA12(del)+sul1+qacEdelta1+ble-MBL
ERR1541351	Public DBs	ERR1541351		Klebsiella pneumoniae ST395	2014-03-17	Human	Urinary System	Urine	Turkey	Elazig	38.6779	39.2029	TR_2				A	A1	KL108 (K47)	O1v2	-	--	--	mrkABCDFHIJ	blaOXA-1+blaSHV-11	blaCTX-M-15	CTX-M	blaNDM-1	NDM	IncFIB/IncFII	blaOXA-1+blaSHV-11+blaCTX-M-15+blaNDM-1	aac(6')-Ib-cr+aac(3)-IIe+aph(3')-Ia+aadA2+rmtC	rmtC	aac(6')-Ib-cr+oqxA+oqxB	fosA	mph(A)	catA1+catB3(del)	--	tet(A)	dfrA1+dfrA12(del)	sul1	qacEdelta1	--	ble-MBL	blaOXA-1+blaSHV-11+blaCTX-M-15+blaNDM-1+aac(6')-Ib-cr+aac(3)-IIe+aph(3')-Ia+aadA2+rmtC+oqxA+oqxB+fosA(Q139E)+mph(A)+catA1+catB3(del)+tet(A)+dfrA1+dfrA12(del)+sul1+qacEdelta1+ble-MBL
ERR1541352	Public DBs	ERR1541352		Klebsiella pneumoniae ST395	2014-03-18	Human	Urinary System	Urine	Turkey	Elazig	38.6779	39.2029	TR_2				A	A1	KL108 (K47)	O1v2	-	--	--	mrkABCDFHIJ	blaOXA-1+blaSHV-11	blaCTX-M-15	CTX-M	blaNDM-1	NDM	IncFIB/IncFII	blaOXA-1+blaSHV-11+blaCTX-M-15+blaNDM-1	aac(6')-Ib-cr+aac(3)-IIe+aph(3')-Ia+aadA2+rmtC	rmtC	aac(6')-Ib-cr+oqxA+oqxB	fosA	mph(A)	catA1+catB3(del)	--	tet(A)	dfrA1+dfrA12(del)	sul1	qacEdelta1	--	ble-MBL	blaOXA-1+blaSHV-11+blaCTX-M-15+blaNDM-1+aac(6')-Ib-cr+aac(3)-IIe+aph(3')-Ia+aadA2+rmtC+oqxA+oqxB+fosA(Q139E)+mph(A)+catA1+catB3(del)+tet(A)+dfrA1+dfrA12(del)+sul1+qacEdelta1+ble-MBL
ERR1541354	Public DBs	ERR1541354		Klebsiella pneumoniae ST395	2014-01-20	Human	Urinary System	Urine	Turkey	Elazig	38.6779	39.2029	TR_2				A	A1	ambiguous	O1v2	-	--	--	mrkABCDFHIJ	blaOXA-1+blaSHV-11	blaCTX-M-15	CTX-M	blaNDM-1	NDM	IncFIB/IncFII	blaOXA-1+blaSHV-11+blaCTX-M-15+blaNDM-1	aac(6')-Ib-cr+aac(3)-IIe+aph(3')-Ia+aadA2+rmtC	rmtC	aac(6')-Ib-cr+oqxA+oqxB	fosA	mph(A)	catA1+catB3(del)	--	tet(A)	dfrA1+dfrA12(del)	sul1	qacEdelta1	--	ble-MBL	blaOXA-1+blaSHV-11+blaCTX-M-15+blaNDM-1+aac(6')-Ib-cr+aac(3)-IIe+aph(3')-Ia+aadA2+rmtC+oqxA+oqxB+fosA(Q139E)+mph(A)+catA1+catB3(del)+tet(A)+dfrA1+dfrA12(del)+sul1+qacEdelta1+ble-MBL
ERR1541377	Public DBs	ERR1541377		Klebsiella pneumoniae ST395	2013-11-19	Human		Wound Discharge	Turkey	Gaziantep	37.035	37.3175	TR_3				A	A1	KL108 (K47)	O1v2	-	--	--	mrkABCDFHIJ	blaOXA-1+blaSHV-11	blaCTX-M-15	CTX-M	blaNDM-1	NDM	IncFIB/IncFII	blaOXA-1+blaSHV-11+blaCTX-M-15+blaNDM-1	aac(6')-Ib-cr+aac(3)-IIe+aph(3')-Ia+aadA2+rmtC	rmtC	aac(6')-Ib-cr+oqxA+oqxB	fosA	mph(A)	catA1	--	tet(A)	dfrA1+dfrA12(del)	sul1	qacEdelta1	--	ble-MBL	blaOXA-1+blaSHV-11+blaCTX-M-15+blaNDM-1+aac(6')-Ib-cr+aac(3)-IIe+aph(3')-Ia+aadA2+rmtC+oqxA+oqxB+fosA(Q139E)+mph(A)+catA1+tet(A)+dfrA1+dfrA12(del)+sul1+qacEdelta1+ble-MBL
ERR1541382	Public DBs	ERR1541382		Klebsiella pneumoniae ST395	2014-03-05	Human		Wound Discharge	Turkey	Gaziantep	37.035	37.3175	TR_3				A	A1	KL108 (K47)	O1/O2v2	-	--	--	mrkABCDFHIJ	blaOXA-1+blaSHV-11+blaTEM-1	blaCTX-M-15	CTX-M	blaNDM-1	NDM	IncFIB/IncFII	blaOXA-1+blaSHV-11+blaTEM-1+blaCTX-M-15+blaNDM-1	aac(6')-Ib-cr+aac(3)-IIe+aph(3')-Ia+aph(3")-Ib+aph(6)-Id+rmtC	rmtC	aac(6')-Ib-cr+oqxA+oqxB	fosA	--	catA1+catB3(del)	--	tet(A)+tet(D)	dfrA1+dfrA14	sul1+sul2	qacEdelta1	--	ble-MBL	blaOXA-1+blaSHV-11+blaTEM-1+blaCTX-M-15+blaNDM-1+aac(6')-Ib-cr+aac(3)-IIe+aph(3')-Ia+aph(3")-Ib+aph(6)-Id+rmtC+oqxA+oqxB+fosA(Q139E)+catA1+catB3(del)+tet(A)+tet(D)+dfrA1+dfrA14+sul1+sul2+qacEdelta1+ble-MBL
ERR1541385	Public DBs	ERR1541385		Klebsiella pneumoniae ST395	2013-12-17	Human		Wound Discharge	Turkey	Gaziantep	37.035	37.3175	TR_3				A	A1	KL108 (K47)	O1v2	-	--	--	mrkABCDFHIJ	blaSHV-11	--	--	blaNDM-1	NDM	IncFIB/IncFII	blaSHV-11+blaNDM-1	aph(3')-Ia+aadA2+rmtC	rmtC	oqxA+oqxB	fosA	mph(A)	--	--	--	dfrA12(del)	sul1	qacEdelta1	--	ble-MBL	blaSHV-11+blaNDM-1+aph(3')-Ia+aadA2+rmtC+oqxA+oqxB+fosA(Q139E)+mph(A)+dfrA12(del)+sul1+qacEdelta1+ble-MBL
ERR1761494	Public DBs	ERR1761494		Klebsiella pneumoniae ST395	2011-01-01	Human	Abdominal cavity	Peritoneal Swab	Germany	Homburg/Saar	49.3267	7.33929					B	B1	KL2KL30 (K2)	O1v1	ybt16/ICEKp12	iucABCD/iutA	IncFIB/IncHI1B (mosaic plasmid)	fyuA+irp1-2+iucABCD+iutA+mrkABCDFHIJ+ybtAEPQSTUX	blaOXA-1+blaSHV-11+blaTEM-1	blaCTX-M-15	CTX-M	blaOXA-48	OXA-48-like	IncL	blaOXA-1+blaSHV-11+blaTEM-1+blaCTX-M-15+blaOXA-48	aac(6')-Ib-cr+ant(2")-Ia+aadA1	--	aac(6')-Ib-cr+oqxA+oqxB+qnrS1	fosA	--	catA1+catB3(del)	--	tet(A)	dfrA1	sul1	qacEdelta1	--	--	blaOXA-1+blaSHV-11+blaTEM-1+blaCTX-M-15+blaOXA-48+aac(6')-Ib-cr+ant(2")-Ia+aadA1+oqxA+oqxB+qnrS1+fosA(Q139E)+catA1+catB3(del)+tet(A)+dfrA1+sul1+qacEdelta1
ERR1761499	Public DBs	ERR1761499		Klebsiella pneumoniae ST395	2012-01-01	Human	Respiratory System	Bronchoalveolar Lavage (BAL)	Germany	Dresden	51.0504	13.7373					B	B1	KL2KL30 (K2)	O1v1	ybt16/ICEKp12	iucABCD/iutA	IncFIB/IncHI1B (mosaic plasmid)	fyuA+irp1-2+iucABCD+iutA+mrkABCDFHIJ+ybtAEPQSTUX	blaOXA-1+blaSHV-11+blaTEM-1	blaCTX-M-15	CTX-M	blaOXA-48	OXA-48-like	IncL	blaOXA-1+blaSHV-11+blaTEM-1+blaCTX-M-15+blaOXA-48	aac(6')-Ib-cr+ant(2")-Ia+aadA1	--	aac(6')-Ib-cr+oqxA+oqxB+qnrS1	fosA	--	catA1+catB3(del)	--	tet(A)	dfrA1	sul1	qacEdelta1	--	--	blaOXA-1+blaSHV-11+blaTEM-1+blaCTX-M-15+blaOXA-48+aac(6')-Ib-cr+ant(2")-Ia+aadA1+oqxA+oqxB+qnrS1+fosA(Q139E)+catA1+catB3(del)+tet(A)+dfrA1+sul1+qacEdelta1
ERR1761567	Public DBs	ERR1761567		Klebsiella pneumoniae ST395	2014-01-01	Human	Digestive System	Rectal Swab	Germany	Berlin	52.517	13.3889					B	B1	KL2KL30 (K2)	O1v1	ybt16/ICEKp12	--	--	fyuA+irp1-2+mrkABCDFHIJ+ybtAEPQSTUX	blaOXA-1+blaSHV-11+blaTEM-1	blaCTX-M-15	CTX-M	blaOXA-48	OXA-48-like	IncL	blaOXA-1+blaSHV-11+blaTEM-1+blaCTX-M-15+blaOXA-48	aac(6')-Ib-cr+aac(3)-IIe	--	aac(6')-Ib-cr+oqxA+oqxB+qnrS1	fosA	--	catA1+catB3(del)	--	tet(A)	dfrA1	sul1	qacEdelta1	--	--	blaOXA-1+blaSHV-11+blaTEM-1+blaCTX-M-15+blaOXA-48+aac(6')-Ib-cr+aac(3)-IIe+oqxA+oqxB+qnrS1+fosA(Q139E)+catA1+catB3(del)+tet(A)+dfrA1+sul1+qacEdelta1
ERR2695859	Public DBs	ERR2695859		Klebsiella pneumoniae ST395	2017-12-13	Human		Wound Discharge	Nigeria	Lagos	6.45506	3.39418		Male	58		A	A1	KL108 (K47)	O1v2	-	--	--	mrkABCDFHIJ	blaOXA-1+blaSHV-11+blaTEM-1	blaCTX-M-15	CTX-M	blaNDM-1	NDM	Not established	blaOXA-1+blaSHV-11+blaTEM-1+blaCTX-M-15+blaNDM-1	aac(6')-Ib-cr	--	aac(6')-Ib-cr+oqxA+oqxB+qnrS1	fosA	--	catB3(del)	--	tet(A)(A213V)	dfrA1	sul1	qacEdelta1	--	ble-MBL	blaOXA-1+blaSHV-11+blaTEM-1+blaCTX-M-15+blaNDM-1+aac(6')-Ib-cr+oqxA+oqxB+qnrS1+fosA(Q139E)+catB3(del)+tet(A)(A213V)+dfrA1+sul1+qacEdelta1+ble-MBL
ERR2695862	Public DBs	ERR2695862		Klebsiella pneumoniae ST395	2017-03-16	Human	Urinary System	Urine	Nigeria	Lagos	6.45506	3.39418		Female	76		A	A1	KL108 (K47)	O1v2	-	--	--	mrkABCDFHIJ	blaOXA-1+blaSHV-11+blaTEM-1	blaCTX-M-15	CTX-M	blaNDM-1	NDM	Not established	blaOXA-1+blaSHV-11+blaTEM-1+blaCTX-M-15+blaNDM-1	aac(6')-Ib-cr	--	aac(6')-Ib-cr+oqxA+oqxB+qnrS1	fosA	--	catB3(del)	--	tet(A)	dfrA1	sul1	qacEdelta1	--	ble-MBL	blaOXA-1+blaSHV-11+blaTEM-1+blaCTX-M-15+blaNDM-1+aac(6')-Ib-cr+oqxA+oqxB+qnrS1+fosA(Q139E)+catB3(del)+tet(A)+dfrA1+sul1+qacEdelta1+ble-MBL
ERR2695863	Public DBs	ERR2695863		Klebsiella pneumoniae ST395	2017-02-05	Human		Wound Discharge	Nigeria	Lagos	6.45506	3.39418		Male	44		A	A1	KL108 (K47)	O1v2	-	--	--	mrkABCDFHIJ	blaOXA-1+blaSHV-11+blaTEM-1	blaCTX-M-15	CTX-M	blaNDM-1	NDM	Not established	blaOXA-1+blaSHV-11+blaTEM-1+blaCTX-M-15+blaNDM-1	aac(6')-Ib-cr	--	aac(6')-Ib-cr+oqxA+oqxB+qnrS1	fosA	--	catB3(del)	--	tet(A)(A213V)	dfrA1	sul1	qacEdelta1	--	ble-MBL	blaOXA-1+blaSHV-11+blaTEM-1+blaCTX-M-15+blaNDM-1+aac(6')-Ib-cr+oqxA+oqxB+qnrS1+fosA(Q139E)+catB3(del)+tet(A)(A213V)+dfrA1+sul1+qacEdelta1+ble-MBL
ERR2695864	Public DBs	ERR2695864		Klebsiella pneumoniae ST395	2017-02-05	Human		Wound Discharge	Nigeria	Lagos	6.45506	3.39418		Female	17		A	A1	KL108 (K47)	O1v2	-	--	--	mrkABCDFHIJ	blaOXA-1+blaSHV-11+blaTEM-1	blaCTX-M-15	CTX-M	blaNDM-1	NDM	Not established	blaOXA-1+blaSHV-11+blaTEM-1+blaCTX-M-15+blaNDM-1	aac(6')-Ib-cr	--	aac(6')-Ib-cr+oqxA+oqxB+qnrS1	fosA	--	catB3(del)	--	tet(A)(A213V)	dfrA1	sul1	qacEdelta1	--	ble-MBL	blaOXA-1+blaSHV-11+blaTEM-1+blaCTX-M-15+blaNDM-1+aac(6')-Ib-cr+oqxA+oqxB+qnrS1+fosA(Q139E)+catB3(del)+tet(A)(A213V)+dfrA1+sul1+qacEdelta1+ble-MBL
ERR2695865	Public DBs	ERR2695865		Klebsiella pneumoniae ST395	2017-02-05	Human	Urinary System	Urine	Nigeria	Lagos	6.45506	3.39418		Female	14		A	A1	KL108 (K47)	O1v2	-	--	--	mrkABCDFHIJ	blaOXA-1+blaSHV-11+blaTEM-1	blaCTX-M-15	CTX-M	--	Carbapenemase-Negative	--	blaOXA-1+blaSHV-11+blaTEM-1+blaCTX-M-15	aac(6')-Ib-cr	--	aac(6')-Ib-cr+oqxA+oqxB+qnrS1	fosA	--	catB3(del)	--	tet(A)(A213V)	dfrA1	sul1	qacEdelta1	--	--	blaOXA-1+blaSHV-11+blaTEM-1+blaCTX-M-15+aac(6')-Ib-cr+oqxA+oqxB+qnrS1+fosA(Q139E)+catB3(del)+tet(A)(A213V)+dfrA1+sul1+qacEdelta1
ERR2695866	Public DBs	ERR2695866		Klebsiella pneumoniae ST395	2017-06-05	Human		Wound Discharge	Nigeria	Lagos	6.45506	3.39418		Female	61		A	A1	KL108 (K47)	O1v2	-	--	--	mrkABCDFHIJ	blaOXA-1+blaSHV-11+blaTEM-1	blaCTX-M-15	CTX-M	blaNDM-1	NDM	Not established	blaOXA-1+blaSHV-11+blaTEM-1+blaCTX-M-15+blaNDM-1	aac(6')-Ib-cr	--	aac(6')-Ib-cr+oqxA+oqxB+qnrS1	fosA	--	catB3(del)	--	tet(A)(A213V)	dfrA1	sul1	qacEdelta1	--	ble-MBL	blaOXA-1+blaSHV-11+blaTEM-1+blaCTX-M-15+blaNDM-1+aac(6')-Ib-cr+oqxA+oqxB+qnrS1+fosA(Q139E)+catB3(del)+tet(A)(A213V)+dfrA1+sul1+qacEdelta1+ble-MBL
ERR2695867	Public DBs	ERR2695867		Klebsiella pneumoniae ST395	2017-06-05	Human	Urinary System	Urine	Nigeria	Lagos	6.45506	3.39418		Male	49		A	A1	KL108 (K47)	O1v2	-	--	--	mrkABCDFHIJ	blaOXA-1+blaSHV-11+blaTEM-1	blaCTX-M-15	CTX-M	blaNDM-1	NDM	Not established	blaOXA-1+blaSHV-11+blaTEM-1+blaCTX-M-15+blaNDM-1	aac(6')-Ib-cr	--	aac(6')-Ib-cr+oqxA+oqxB+qnrS1	fosA	--	catB3(del)	--	tet(A)(A213V)	dfrA1	sul1	qacEdelta1	--	ble-MBL	blaOXA-1+blaSHV-11+blaTEM-1+blaCTX-M-15+blaNDM-1+aac(6')-Ib-cr+oqxA+oqxB+qnrS1+fosA(Q139E)+catB3(del)+tet(A)(A213V)+dfrA1+sul1+qacEdelta1+ble-MBL
ERR2796929	Public DBs	ERR2796929		Klebsiella pneumoniae ST395	2017-01-01	Human			Switzerland	Basel	47.5581	7.58783	CH_1				B	B1	KL2KL30 (K2)	O1v1	ybt16/ICEKp12	--	--	fyuA+irp1-2+mrkA(ins ISKpn26(IS5-family))BCDFHIJ+ybtAEPQSTUX	blaOXA-1+blaSHV-11+blaTEM-1	blaCTX-M-15	CTX-M	blaOXA-48	OXA-48-like	IncM2	blaOXA-1+blaSHV-11+blaTEM-1+blaCTX-M-15+blaOXA-48	aac(6')-Ib-cr+aac(3)-IIe+aph(3')-VIa(E2K|E49A|A112V|T156A|T173N)+aph(6)-Id(del)+aadA5+armA	armA	aac(6')-Ib-cr+oqxA+oqxB+qnrS1	fosA	mph(E)+msr(E)	catA1+catB3(del)	--	tet(A)	dfrA1+dfrA17	sul1	qacEdelta1	--	--	blaOXA-1+blaSHV-11+blaTEM-1+blaCTX-M-15+blaOXA-48+aac(6')-Ib-cr+aac(3)-IIe+aph(3')-VIa(E2K|E49A|A112V|T156A|T173N)+aph(6)-Id(del)+aadA5+armA+oqxA+oqxB+qnrS1+fosA(Q139E)+mph(E)+msr(E)+catA1+catB3(del)+tet(A)+dfrA1+dfrA17+sul1+qacEdelta1
ERR2796984	Public DBs	ERR2796984		Klebsiella pneumoniae ST395	2016-01-01	Human			Switzerland	Basel	47.5581	7.58783	CH_1				A	A1	KL108 (K47)	O1v2	ybt10/ICEKp4	--	--	fyuA+irp1-2+mrkABCDFHIJ+ybtAEPQSTUX	blaOXA-1+blaSHV-11+blaTEM-1	blaCTX-M-15+blaDHA(del)	CTX-M+DHA	blaNDM-1	NDM	IncM2	blaOXA-1+blaSHV-11+blaTEM-1+blaCTX-M-15+blaDHA(del)+blaNDM-1	aac(6')-Ib-cr+aac(3)-IId+aph(3')-Ia+aadA2+armA	armA	aac(6')-Ib-cr+oqxA+oqxB+qnrS1	fosA	mph(A)+mph(E)+msr(E)	catA1+catB3(del)	--	tet(A)	dfrA1	sul1	qacEdelta1	--	ble-MBL	blaOXA-1+blaSHV-11+blaTEM-1+blaCTX-M-15+blaDHA(del)+blaNDM-1+aac(6')-Ib-cr+aac(3)-IId+aph(3')-Ia+aadA2+armA+oqxA+oqxB+qnrS1+fosA(Q139E)+mph(A)+mph(E)+msr(E)+catA1+catB3(del)+tet(A)+dfrA1+sul1+qacEdelta1+ble-MBL
ERR3164720	Public DBs	ERR3164720		Klebsiella pneumoniae ST395	2016-01-01	Human			Italy	Rome	41.8919	12.5113					B	B1	KL2KL30 (K2)	O1v1	ybt16/ICEKp12	iucABCD/iutA+rmpA/rmpA2	IncFIB/IncHI1B (mosaic plasmid)	fyuA+irp1-2+iucABCD+iutA+mrkABCDFHIJ+rmpA2(frameshift)+ybtAEPQSTUX	blaOXA-1+blaSHV-11+blaTEM-1	blaCTX-M-15	CTX-M	blaKPC-3	KPC	pKPC_Kp02-like	blaOXA-1+blaSHV-11+blaTEM-1+blaCTX-M-15+blaKPC-3	aac(6')-Ib-cr+ant(2")-Ia+aadA1	--	aac(6')-Ib-cr+oqxA+oqxB+qnrS1	fosA	--	catA1+catB3(del)	--	--	--	sul1	qacEdelta1	--	--	blaOXA-1+blaSHV-11+blaTEM-1+blaCTX-M-15+blaKPC-3+aac(6')-Ib-cr+ant(2")-Ia+aadA1+oqxA+oqxB+qnrS1+fosA(Q139E)+catA1+catB3(del)+sul1+qacEdelta1
ERR3164721	Public DBs	ERR3164721		Klebsiella pneumoniae ST395	2016-01-01	Human			Italy	Rome	41.8919	12.5113					B	B1	KL2KL30 (K2)	O1v1	ybt16/ICEKp12	iucABCD/iutA+rmpA/rmpA2	IncFIB/IncHI1B (mosaic plasmid)	fyuA+irp1-2+iucABCD+iutA+mrkABCDFHIJ+rmpA2(frameshift)+ybtAEPQSTUX	blaOXA-1+blaSHV-11+blaTEM-1	blaCTX-M-15	CTX-M	blaKPC-3	KPC	pKPC_Kp02-like	blaOXA-1+blaSHV-11+blaTEM-1+blaCTX-M-15+blaKPC-3	aac(6')-Ib-cr+ant(2")-Ia+aadA1	--	aac(6')-Ib-cr+oqxA+oqxB+qnrS1	fosA	--	catA1+catB3(del)	--	--	--	sul1	qacEdelta1	--	--	blaOXA-1+blaSHV-11+blaTEM-1+blaCTX-M-15+blaKPC-3aac(6')-Ib-cr+ant(2")-Ia+aadA1+oqxA+oqxB+qnrS1+fosA(Q139E)+catA1+catB3(del)+sul1+qacEdelta1
ERR3164722	Public DBs	ERR3164722		Klebsiella pneumoniae ST395	2016-01-01	Human			Italy	Rome	41.8919	12.5113					B	B1	KL2KL30 (K2)	O1v1	ybt16/ICEKp12	iucABCD/iutA+rmpA/rmpA2	IncFIB/IncHI1B (mosaic plasmid)	fyuA+irp1-2+iucABCD+iutA+mrkABCDFHIJ+rmpA2(frameshift)+ybtAEPQSTUX	blaOXA-1+blaSHV-11+blaTEM-1	blaCTX-M-15	CTX-M	blaOXA-48	OXA-48-like	IncL	blaOXA-1+blaSHV-11+blaTEM-1+blaCTX-M-15+blaOXA-48	aac(6')-Ib-cr+ant(2")-Ia+aadA1	--	aac(6')-Ib-cr+oqxA+oqxB+qnrS1	fosA	--	catA1+catB3(del)	--	--	--	sul1	qacEdelta1	--	--	blaOXA-1+blaSHV-11+blaTEM-1+blaCTX-M-15+blaOXA-48+aac(6')-Ib-cr+ant(2")-Ia+aadA1+oqxA+oqxB+qnrS1+fosA(Q139E)+catA1+catB3(del)+sul1+qacEdelta1
ERR3164723	Public DBs	ERR3164723		Klebsiella pneumoniae ST395	2016-01-01	Human			Italy	Rome	41.8919	12.5113					B	B1	KL2KL30 (K2)	O1v1	ybt16/ICEKp12	iucABCD/iutA+rmpA/rmpA2	IncFIB/IncHI1B (mosaic plasmid)	fyuA+irp1-2+iucABCD+iutA+mrkABCDFHIJ+rmpA2(frameshift)+ybtAEPQSTUX	blaOXA-1+blaSHV-11+blaTEM-1	blaCTX-M-15	CTX-M	blaKPC-3	KPC	pKPC_Kp02-like	blaOXA-1+blaSHV-11+blaTEM-1+blaCTX-M-15+blaKPC-3	aac(6')-Ib-cr+ant(2")-Ia+aadA1	--	aac(6')-Ib-cr+oqxA+oqxB+qnrS1	fosA	--	catA1+catB3(del)	--	--	--	sul1	qacEdelta1	--	--	blaOXA-1+blaSHV-11+blaTEM-1+blaCTX-M-15+blaKPC-3+aac(6')-Ib-cr+ant(2")-Ia+aadA1+oqxA+oqxB+qnrS1+fosA(Q139E)+catA1+catB3(del)+sul1+qacEdelta1
ERR3164725	Public DBs	ERR3164725		Klebsiella pneumoniae ST395	2016-01-01	Human			Italy	Rome	41.8919	12.5113					B	B1	KL2KL30 (K2)	O1v1	ybt16/ICEKp12	iucABCD/iutA	IncFIB/IncHI1B (mosaic plasmid)	fyuA+irp1-2+iucABCD+iutA+mrkABCDFHIJ+ybtAEPQSTUX	blaOXA-1+blaSHV-11+blaTEM-1	blaCTX-M-15	CTX-M	blaKPC-3	KPC	pKPC_Kp02-like	blaOXA-1+blaSHV-11+blaTEM-1+blaCTX-M-15+blaKPC-3	aac(6')-Ib-cr+ant(2")-Ia+aadA1	--	aac(6')-Ib-cr+oqxA+oqxB+qnrS1	fosA	--	catA1+catB3(del)	--	--	--	sul1	qacEdelta1	--	--	blaOXA-1+blaSHV-11+blaTEM-1+blaCTX-M-15+blaKPC-3+aac(6')-Ib-cr+ant(2")-Ia+aadA1+oqxA+oqxB+qnrS1+fosA(Q139E)+catA1+catB3(del)+sul1+qacEdelta1
ERR3164727	Public DBs	ERR3164727		Klebsiella pneumoniae ST395	2016-01-01	Human			Italy	Rome	41.8919	12.5113					B	B1	KL2KL30 (K2)	O1v1	ybt16/ICEKp12	iucABCD/iutA+rmpA/rmpA2	IncFIB/IncHI1B (mosaic plasmid)	fyuA+irp1-2+iucABCD+iutA+mrkABCDFHIJ+rmpA2(frameshift)+ybtAEPQSTUX	blaOXA-1+blaSHV-11+blaTEM-1	blaCTX-M-15	CTX-M	blaKPC-3	KPC	pKPC_Kp02-like	blaOXA-1+blaSHV-11+blaTEM-1+blaCTX-M-15+blaKPC-3	aac(6')-Ib-cr+ant(2")-Ia+aadA1	--	aac(6')-Ib-cr+oqxA+oqxB+qnrS1	fosA	--	catA1+catB3(del)	--	--	--	sul1	qacEdelta1	--	--	blaOXA-1+blaSHV-11+blaTEM-1+blaCTX-M-15+blaKPC-3+aac(6')-Ib-cr+ant(2")-Ia+aadA1+oqxA+oqxB+qnrS1+fosA(Q139E)+catA1+catB3(del)+sul1+qacEdelta1
ERR3164741	Public DBs	ERR3164741		Klebsiella pneumoniae ST395	2016-01-01	Human			Italy	Rome	41.8919	12.5113					B	B1	KL2KL30 (K2)	O1v1	ybt16/ICEKp12	iucABCD/iutA+rmpA/rmpA2	IncFIB/IncHI1B (mosaic plasmid)	fyuA+irp1-2+iucABCD+iutA+mrkABCDFHIJ+rmpA2(frameshift)+ybtAEPQSTUX	blaSHV-11+blaTEM-1	--	--	blaKPC-3	KPC	pKPC_Kp02-like	blaSHV-11+blaTEM-1+blaKPC-3	aac(6')-Ib-AKGT	--	oqxA+oqxB+qnrS1	fosA	--	--	--	--	--	--	--	--	--	blaSHV-11+blaTEM-1+blaKPC-3+aac(6')-Ib-AKGT+oqxA+oqxB+qnrS1+fosA(Q139E)
ERR3164767	Public DBs	ERR3164767		Klebsiella pneumoniae ST395	2016-01-01	Human			Italy	Rome	41.8919	12.5113					B	B1	KL2KL30 (K2)	O1v1	ybt16/ICEKp12	iucABCD/iutA+rmpA/rmpA2	IncFIB/IncHI1B (mosaic plasmid)	fyuA+irp1-2+iucABCD+iutA+mrkABCDFHIJ+rmpA2(frameshift)+ybtAEPQSTUX	blaSHV-11	--	--	blaOXA-48	OXA-48-like	IncL	blaSHV-11+blaOXA-48	--	--	oqxA+oqxB	fosA	mph(A)	catA1	--	tet(A)	dfrA1+dfrA14	sul1	qacEdelta1	--	--	blaSHV-11+blaOXA-48+oqxA+oqxB+fosA(Q139E)+mph(A)+catA1+tet(A)+dfrA1+dfrA14+sul1+qacEdelta1
GCA_000787995.1	Public DBs		GCA_000787995.1	Klebsiella pneumoniae ST395	2006-11-11	Human		Wound Discharge	USA	Fort Sam Houston	29.4624	-98.4321					A	A1	KL108 (K47)	O1v2	-	--	--	mrkABCDFHIJ	blaSHV-11+blaTEM-1	blaCTX-M-15	CTX-M	--	Carbapenemase-Negative	--	blaSHV-11+blaTEM-1+blaCTX-M-15	aac(3)-IIe+aph(3")-Ib+aph(6)-Id+aadA1	--	oqxA+oqxB	fosA	--	catA1	--	--	dfrA1	sul2	qacEdelta1(R112V|P112M|115del)	--	--	blaSHV-11+blaTEM-1+blaCTX-M-15+aac(3)-IIe+aph(3")-Ib+aph(6)-Id+aadA1+oqxA+oqxB+fosA(Q139E)+catA1+dfrA1+sul2+qacEdelta1(R112V|P112M|115del)
GCA_000821985.1	Public DBs		GCA_000821985.1	Klebsiella pneumoniae ST395	2014-01-01	Human			Italy	Milan	45.4668	9.1905	IT_2				A	A1	KL108 (K47)	O1v2	-	--	--	mrkABCDFHIJ	blaSHV-11	blaCTX-M-15	CTX-M	--	Carbapenemase-Negative	--	blaSHV-11+blaCTX-M-15	aac(6')-Ib-cr	--	aac(6')-Ib-cr+oqxA+oqxB+qnrS1	fosA	--	catA1	--	tet(A)	dfrA1	sul1	qacEdelta1	--	--	blaSHV-11+blaCTX-M-15+aac(6')-Ib-cr+oqxA+oqxB+qnrS1+fosA(Q139E)+catA1+tet(A)+dfrA1+sul1+qacEdelta1
GCA_000822125.1	Public DBs		GCA_000822125.1	Klebsiella pneumoniae ST395	2014-01-01	Human			Italy	Milan	45.4668	9.1905	IT_2				A	A1	KL108 (K47)	O1v2	-	--	--	mrkABCDFHIJ	blaSHV-11+blaTEM-1	blaCTX-M-15	CTX-M	--	Carbapenemase-Negative	--	blaSHV-11+blaTEM-1+blaCTX-M-15	aac(6')-Ib-cr+aac(3)-IIe	--	aac(6')-Ib-cr+oqxA+oqxB+qnrS1	fosA	--	catA1+catB3(del)	--	tet(A)	dfrA1	sul1	qacEdelta1	--	--	blaSHV-11+blaTEM-1+blaCTX-M-15+aac(6')-Ib-cr+aac(3)-IIe+oqxA+oqxB+qnrS1+fosA(Q139E)+catA1+catB3(del)+tet(A)+dfrA1+sul1+qacEdelta1
GCA_002406555.1	Public DBs		GCA_002406555.1	Klebsiella pneumoniae ST395	2017-01-01	Human	Heart and Blood Vessels	Blood	India	Chennai	13.0837	80.2702	IN_1				C	C	KL64 (K14.K64)	O1v1	ybt16/ICEKp12	iucABCD/iutA	IncFIA/IncFII/IncFII (mosaic plasmid)	fyuA+irp1(frameshift)-2+iucABCD+iutA+mrkABCDFHIJ+ybtAEPQSTUX	blaOXA-1+blaTEM-1	blaCTX-M-15+blaSHV-31	CTX-M+SHV-ESBL	--	Carbapenemase-Negative	--	blaOXA-1+blaTEM-1+blaCTX-M-15+blaSHV-31	aac(6')-Ib-cr+aac(3)-IId+aadA2	--	aac(6')-Ib-cr+oqxA+oqxB25(R341S|I960M)+qnrB1+qnrS1	fosA	mph(A)+erm(B)	catB3(del)	--	--	dfrA12	sul1	qacEdelta1	--	--	blaOXA-1+blaTEM-1+blaCTX-M-15+blaSHV-31+aac(6')-Ib-cr+aac(3)-IId+aadA2+oqxA+oqxB(R341S|I960M)+qnrS1+qnrB1+fosA(Q139E)+mph(A)+erm(B)+catB3(del)+dfrA12+sul1+qacEdelta1
GCA_002406905.1	Public DBs		GCA_002406905.1	Klebsiella pneumoniae ST395	2017-01-01	Human	Heart and Blood Vessels	Blood	India	Chennai	13.0837	80.2702	IN_1				C	C	KL64 (K14.K64)	O1v1	ybt16/ICEKp12	--	--	fyuA+irp1(frameshift)-2+mrkABCDFHIJ+ybtAEPQSTU(frameshift)X	blaOXA-1	blaCTX-M-15+blaSHV-31	CTX-M+SHV-ESBL	blaNDM-5	NDM	IncFII	blaOXA-1+blaCTX-M-15+blaSHV-31+blaNDM-5	aac(6')-Ib-cr+aadA2	--	aac(6')-Ib-cr+oqxA(frameshift)+oqxB25(R341S|I960M)+qnrB1	fosA	--	catA1+catB3(del)	--	--	dfrA12	sul1	qacEdelta1	--	ble-MBL	blaOXA-1+blaCTX-M-15+blaSHV-31+blaNDM-5+aac(6')-Ib-cr+aadA2+oqxA(frameshift)+oqxB25(R341S|I960M)+qnrB1+fosA(Q139E)+catA1+catB3(del)+dfrA12+sul1+qacEdelta1+ble-MBL
GCA_002909805.1	Public DBs		GCA_002909805.1	Klebsiella pneumoniae ST395	2017-01-01	Human	Heart and Blood Vessels	Blood	India	Vellore	12.7948	79.0006	IN_2				C	C	KL64 (K14.K64)	O1/O2v1	ybt16/ICEKp12	--	--	fyuA+irp1-2+mrkABCDFHIJ+ybtAEPQSTUX	blaSHV-11	--	--	blaOXA-232	OXA-48-like	pColKP3-like	blaSHV-11+blaOXA-232	--	--	oqxA+oqxB25(R341S|I960M)	fosA	--	--	--	--	--	--	--	--	--	blaSHV-11+blaOXA-232+oqxA+oqxB25(R341S|I960M)+fosA(Q139E)
GCA_003115075.2	Public DBs		GCA_003115075.2	Klebsiella pneumoniae ST395	2015-01-01	Human	Respiratory System	Sputum	Vietnam	Hanoi	21.0294	105.854					A	A1	KL108 (K47)	O1/O2v2	ybt15/ICEKp11	--	--	fyuA+irp1-2+mrkABCDFHIJ+ybtAEPQSTUX	blaSHV-11	blaCTX-M-27	CTX-M	blaNDM-1	NDM	IncFII	blaSHV-11+blaCTX-M-27+blaNDM-1	aac(6')-Ib-cr+aadA16+rmtB1	rmtB	aac(6')-Ib-cr+oqxA+oqxB+qnrB52	fosA	mph(A)	--	arr-3	--	dfrA27	sul1	qacEdelta1	--	ble-MBL	blaSHV-11+blaCTX-M-27+blaNDM-1+aac(6')-Ib-cr+aadA16+rmtB1+oqxA+oqxB+qnrB52+fosA(Q139E)+mph(A)+arr-3+dfrA27+sul1+qacEdelta1+ble-MBL
GCA_003115095.2	Public DBs		GCA_003115095.2	Klebsiella pneumoniae ST395	2015-01-01	Human	Heart and Blood Vessels	Blood	Vietnam	Hanoi	21.0294	105.854					A	A1	KL108 (K47)	O1v2	ybt15/ICEKp11	--	--	fyuA+irp1-2+mrkABCDFHIJ+ybtAEPQSTUX	blaSHV-11	blaCTX-M-27	CTX-M	blaNDM-1	NDM	IncFII	blaSHV-11+blaCTX-M-27+blaNDM-1	aac(6')-Ib-cr+aph(3')-IIa(R177S)+aadA16+rmtB1	rmtB	aac(6')-Ib-cr+oqxA+oqxB+qnrB52+qnrD1(Q14H|T16S|K21S|F25C|N27Y)	fosA	mph(A)	--	arr-3	--	dfrA27	sul1	qacEdelta1	--	ble-MBL	blaSHV-11+blaCTX-M-27+blaNDM-1+aac(6')-Ib-cr+aph(3')-IIa(R177S)+aadA16+rmtB1+oqxA+oqxB+qnrB52+qnrD1(Q14H|T16S|K21S|F25C|N27Y)+fosA(Q139E)+mph(A)+arr-3+dfrA27+sul1+qacEdelta1+ble-MBL
GCA_003115115.2	Public DBs		GCA_003115115.2	Klebsiella pneumoniae ST395	2013-01-01	Human	Heart and Blood Vessels	Blood	Vietnam	Hanoi	21.0294	105.854					A	A1	KL108 (K47)	O1v2	ybt15/ICEKp11	--	--	fyuA+irp1-2+mrkABCDFHIJ+ybtAEPQSTUX	blaSHV-11	blaCTX-M-27	CTX-M	blaNDM-1	NDM	IncFII	blaSHV-11+blaCTX-M-27+blaNDM-1	aac(6')-Ib-cr+aadA16+rmtB1	rmtB	aac(6')-Ib-cr+oqxA+oqxB+qnrB52	fosA	mph(A)	--	arr-3	--	dfrA27	sul1+sul2	qacEdelta1	--	ble-MBL	blaSHV-11+blaCTX-M-27+blaNDM-1+aac(6')-Ib-cr+aadA16+rmtB1aac(6')-Ib-cr+oqxA+oqxB+qnrB52fosA(Q139E)mph(A)+arr-3+dfrA27+sul1+sul2qacEdelta1ble-MBL
GCA_004522415.1	Public DBs		GCA_004522415.1	Klebsiella pneumoniae ST395	2018-10-30	Environmental			Lebanon	Beirut	33.8889	35.4944					A	A1	KL108 (K47)	O1v2	-	--	--	mrkABCDFHIJ	blaSHV-11+blaTEM-1	--	--	--	Carbapenemase-Negative	--	blaSHV-11+blaTEM-1	aac(6')-Ib-cr+aph(3')-Ia+aph(3")-Ib(E18K)+aph(6)-Id+aadA1+aadA16	--	aac(6')-Ib-cr+oqxA+oqxB+qnrB6	fosA	mph(A)	catA2+floR	arr-3	--	dfrA27	sul1+sul2	qacEdelta1	--	--	blaSHV-11+blaTEM-1+aac(6')-Ib-cr+aph(3')-Ia+aph(3")-Ib(E18K)+aph(6)-Id+aadA1+aadA16+oqxA+oqxB+qnrB6+fosA(Q139E)+mph(A)+catA2+floR+arr-3+dfrA27+sul1+sul2+qacEdelta1
GCA_009661095.1	Public DBs		GCA_009661095.1	Klebsiella pneumoniae ST395	2017-01-01	Human	Urinary System	Urine	Russia	Moscow	55.7517	37.6178	RU_212				B	B1	KL2KL30 (K2)	O1v1	-	--	--	mrkABCDFHIJ	blaSHV-11+blaTEM-1	--	--	--	Carbapenemase-Negative	--	blaSHV-11+blaTEM-1	--	--	qnrS1	fosA	--	catA1	--	tet(A)	dfrA1	sul1	qacEdelta1	--	--	blaSHV-11+blaTEM-1+qnrS1+fosA(Q139E)+catA1+tet(A)+dfrA1+sul1+qacEdelta1
GCA_009661195.1	Public DBs		GCA_009661195.1	Klebsiella pneumoniae ST395	2018-01-01	Human	Abdominal cavity	Abscess	Russia	Moscow	55.7517	37.6178	RU_212				B	B2	KL39	O1v1	ybt16/ICEKp12	--	--	fyuA+irp1-2+mrkABCDFHIJ+ybtAEPQSTUX	blaOXA-1+blaSHV-11	--	--	blaOXA-48	OXA-48-like	IncL	blaOXA-1+blaSHV-11+blaOXA-48	aac(6')-Ib-cr	--	aac(6')-Ib-cr+oqxA+oqxB	fosA	--	catB3(del)	--	tet(A)	dfrA1	sul1	qacEdelta1	--	--	blaOXA-1+blaSHV-11+blaOXA-48+aac(6')-Ib-cr+oqxA+oqxB+fosA(Q139E)+catB3(del)+tet(A)+dfrA1+sul1+qacEdelta1
GCA_009661215.1	Public DBs		GCA_009661215.1	Klebsiella pneumoniae ST395	2018-01-01	Human		Wound Discharge	Russia	Moscow	55.7517	37.6178	RU_212				A	A1	KL108 (K47)	O1/O2v2	ybt14/ICEKp5	iucABCD/iutA	IncFIB/IncHI1B (mosaic plasmid)	fyuA+irp1-2+iucABCD+iutA+mrkABCDFHIJ+ybtAEPQSTUX	blaOXA-1+blaSHV-11+blaTEM-1	blaCTX-M-15	CTX-M	blaOXA-48	OXA-48-like	IncL	blaOXA-1+blaSHV-11+blaTEM-1+blaCTX-M-15+blaOXA-48	aac(6')-Ib-cr+ant(2")-Ia+aadA1	--	aac(6')-Ib-cr+oqxA+oqxB+qnrS1	fosA	--	catA1+catB3(del)	--	tet(A)	dfrA1	sul1	qacEdelta1	--	--	blaOXA-1+blaSHV-11+blaTEM-1+blaCTX-M-15+blaOXA-48+aac(6')-Ib-cr+ant(2")-Ia+aadA1+oqxA+oqxB+qnrS1+fosA(Q139E)+catA1+catB3(del)+tet(A)+dfrA1+sul1+qacEdelta1
GCA_009661425.1	Public DBs		GCA_009661425.1	Klebsiella pneumoniae ST395	2017-01-01	Human		Wound Discharge	Russia	Moscow	55.7517	37.6178	RU_212				B	B1	KL2KL30 (K2)	O1v1	ybt16/ICEKp12	iucABCD/iutA	IncFIB/IncHI1B (mosaic plasmid)	fyuA+irp1-2+iucABCD+iutA+mrkABCDFH(frameshift)IJ+ybtAEPQSTUX	blaSHV-11+blaTEM-1	--	--	blaOXA-48	OXA-48-like	IncM2	blaSHV-11+blaTEM-1+blaOXA-48	--	--	oqxA+oqxB+qnrS1	fosA	--	catA1	--	tet(A)(Q227L)	dfrA1	sul1	qacEdelta1	--	--	blaSHV-11+blaTEM-1+blaOXA-48+oqxA+oqxB+qnrS1+fosA(Q139E)+catA1+tet(A)(Q227L)+dfrA1+sul1+qacEdelta1
GCA_009661535.2	Public DBs		GCA_009661535.2	Klebsiella pneumoniae ST395	2017-01-01	Human	Heart and Blood Vessels	Blood	Russia	Moscow	55.7517	37.6178	RU_212				A	A1	KL108 (K47)	O1v2	ybt14/ICEKp5	--	--	fyuA+irp1-2+mrkABCDFHIJ+ybtAEPQSTUX	blaOXA-1+blaSHV-11+blaTEM-1	blaCTX-M-15	CTX-M	--	Carbapenemase-Negative	--	blaOXA-1+blaSHV-11+blaTEM-1+blaCTX-M-15	aac(6')-Ib-cr+aac(3)-IIe	--	aac(6')-Ib-cr+oqxA+oqxB+qnrS1	fosA	--	catA1+catB3(del)	--	tet(A)	dfrA1	sul1	qacEdelta1	--	--	blaOXA-1+blaSHV-11+blaTEM-1+blaCTX-M-15+aac(6')-Ib-cr+aac(3)-IIe+oqxA+oqxB+qnrS1+fosA(Q139E)+catA1+catB3(del)+tet(A)+dfrA1+sul1+qacEdelta1
GCA_009661555.1	Public DBs		GCA_009661555.1	Klebsiella pneumoniae ST395	2017-01-01	Human	Heart and Blood Vessels	Blood	Russia	Moscow	55.7517	37.6178	RU_212				B	B1	KL2KL30 (K2)	O1v1	ybt16/ICEKp12	iucABCD/iutA	IncFIB/IncHI1B (mosaic plasmid)	fyuA+irp1-2+iucABCD+iutA+mrkABCDFH(frameshift)IJ+ybtAEPQSTUX	blaOXA-1+blaSHV-11+blaTEM-1	blaCTX-M-15	CTX-M	blaOXA-48	OXA-48-like	IncL	blaOXA-1+blaSHV-11+blaTEM-1+blaCTX-M-15+blaOXA-48	aac(6')-Ib-cr	--	aac(6')-Ib-cr+oqxA+oqxB+qnrS1	fosA	--	catA1+catB3(del)	--	tet(A)(Q227L)	dfrA1	sul1	qacEdelta1	--	--	blaOXA-1+blaSHV-11+blaTEM-1+blaCTX-M-15+blaOXA-48+aac(6')-Ib-cr+oqxA+oqxB+qnrS1+fosA(Q139E)+catA1+catB3(del)+tet(A)(Q227L)+dfrA1+sul1+qacEdelta1
GCA_009661585.1	Public DBs		GCA_009661585.1	Klebsiella pneumoniae ST395	2017-01-01	Human	Urinary System	Urine	Russia	Moscow	55.7517	37.6178	RU_212				B	B1	KL2KL30 (K2)	O1v1	ybt16/ICEKp12	peg-344+rmpA/rmpA2	--	peg-344+fyuA+iroBCDN+irp1-2+mrkABCDFHIJ+rmpA+ybtAEPQSTUX	blaOXA-1+blaSHV-11+blaTEM-1	blaCTX-M-15	CTX-M	--	Carbapenemase-Negative	--	blaOXA-1+blaSHV-11+blaTEM-1+blaCTX-M-15	aac(6')-Ib-cr	--	aac(6')-Ib-cr+oqxA+oqxB(A279T)+qnrS1	fosA	--	catA1+catB3(del)	--	tet(A)	dfrA1	sul1	qacEdelta1	--	--	blaOXA-1+blaSHV-11+blaTEM-1+blaCTX-M-15+aac(6')-Ib-cr+oqxA+oqxB(A279T)+qnrS1+fosA(Q139E)+catA1+catB3(del)+tet(A)+dfrA1+sul1+qacEdelta1
GCA_009710125.1	Public DBs		GCA_009710125.1	Klebsiella pneumoniae ST395	2018-01-01	Human			Romania	Bucharest	44.4361	26.1027					A	A1	KL108 (K47)	O1v2	-	--	--	mrkABCDFHIJ	blaOXA-1+blaSHV-11+blaTEM-1	blaCTX-M-15	CTX-M	--	Carbapenemase-Negative	--	blaOXA-1+blaSHV-11+blaTEM-1+blaCTX-M-15	aac(6')-Ib-cr+aac(3)-IIe	--	aac(6')-Ib-cr+oqxA+oqxB+qnrS1	fosA	--	catA1+catB3(del)	--	tet(A)	dfrA1	sul1	qacEdelta1(ins IS903B (IS5-family))	--	--	blaOXA-1+blaSHV-11+blaTEM-1+blaCTX-M-15+aac(6')-Ib-cr+aac(3)-IIe+oqxA+oqxB+qnrS1+fosA(Q139E)+catA1+catB3(del)+tet(A)+dfrA1+sul1+qacEdelta1(ins IS903B (IS5-family))
GCA_009710285.1	Public DBs		GCA_009710285.1	Klebsiella pneumoniae ST395	2018-01-01	Environmental			Romania	Bucharest	44.4361	26.1027					B	B1	KL2KL30 (K2)	O1v1	ybt16/ICEKp12	--	--	fyuA+irp1-2+ybtAEPQSTUX	blaOXA-1+blaSHV-11+blaTEM-1	blaCTX-M-15	CTX-M	blaOXA-48	OXA-48-like	IncL	blaOXA-1+blaSHV-11+blaTEM-1+blaCTX-M-15+blaOXA-48	aac(3)-IIe+aac(6')-Ib	--	oqxA+oqxB(G816R)+qnrS1	fosA	--	catA1+catB3(del)	--	tet(A)	dfrA1	sul1	qacEdelta1	--	--	blaOXA-1+blaSHV-11+blaTEM-1+blaCTX-M-15+blaOXA-48+aac(3)-IIe+aac(6')-Ib+oqxA+oqxB(G816R)+qnrS1+fosA(Q139E)+catA1+catB3(del)+tet(A)+dfrA1+sul1+qacEdelta1
GCA_009710295.1	Public DBs		GCA_009710295.1	Klebsiella pneumoniae ST395	2018-01-01	Environmental			Romania	Bucharest	44.4361	26.1027					B	B1	KL2KL30 (K2)	O1v1	ybt16/ICEKp12	--	--	fyuA+irp1-2+ybtAEPQSTUX	blaOXA-1+blaSHV-11+blaTEM-1	blaCTX-M-15	CTX-M	blaOXA-48	OXA-48-like	IncL	blaOXA-1+blaSHV-11+blaTEM-1+blaCTX-M-15+blaOXA-48	aac(3)-IIe+aac(6')-Ib	--	oqxA+oqxB(G816R)+qnrS1	fosA	--	catA1+catB3(del)	--	tet(A)	dfrA1	sul1	qacEdelta1	--	--	blaOXA-1+blaSHV-11+blaTEM-1+blaCTX-M-15+blaOXA-48+aac(3)-IIe+aac(6')-Ib+oqxA+oqxB(G816R)+qnrS1+fosA(Q139E)+catA1+catB3(del)+tet(A)+dfrA1+sul1+qacEdelta1
GCA_009710305.1	Public DBs		GCA_009710305.1	Klebsiella pneumoniae ST395	2018-01-01	Environmental			Romania	Bucharest	44.4361	26.1027					B	B1	KL2KL30 (K2)	O1v1	ybt16/ICEKp12	--	--	fyuA+irp1-2+ybtAEPQSTUX	blaOXA-1+blaSHV-11+blaTEM-1	blaCTX-M-15	CTX-M	blaOXA-48	OXA-48-like	IncL	blaOXA-1+blaSHV-11+blaTEM-1+blaCTX-M-15+blaOXA-48	aac(3)-IIe+aac(6')-Ib	--	oqxA+oqxB(G816R)+qnrS1	fosA	--	catA1+catB3(del)	--	tet(A)	dfrA1	sul1	qacEdelta1	--	--	blaOXA-1+blaSHV-11+blaTEM-1+blaCTX-M-15+blaOXA-48+aac(3)-IIe+aac(6')-Ib+oqxA+oqxB(G816R)+qnrS1+fosA(Q139E)+catA1+catB3(del)+tet(A)+dfrA1+sul1+qacEdelta1
GCA_009710515.1	Public DBs		GCA_009710515.1	Klebsiella pneumoniae ST395	2018-01-01	Environmental			Romania	Bucharest	44.4361	26.1027					B	B1	KL2KL30 (K2)	O1v1	ybt16/ICEKp12	--	--	fyuA+irp1-2+ybtAEPQSTUX	blaOXA-1+blaSHV-11+blaTEM-1	blaCTX-M-15	CTX-M	blaOXA-48	OXA-48-like	IncL	blaOXA-1+blaSHV-11+blaTEM-1+blaCTX-M-15+blaOXA-48	aac(3)-IIe+aac(6')-Ib	--	oqxA+oqxB(G816R)+qnrS1	fosA	--	catA1+catB3(del)	--	tet(A)	dfrA1	sul1	qacEdelta1	--	--	blaOXA-1+blaSHV-11+blaTEM-1+blaCTX-M-15+blaOXA-48+aac(3)-IIe+aac(6')-Ib+oqxA+oqxB(G816R)+qnrS1+fosA(Q139E)+catA1+catB3(del)+tet(A)+dfrA1+sul1+qacEdelta1
GCA_009825605.1	Public DBs		GCA_009825605.1	Klebsiella pneumoniae ST395	2013-01-01				Netherlands	Amsterdam	52.374	4.88969					A	A1	KL108 (K47)	O1v2	-	--	--	mrkABCDFHIJ	blaOXA-1+blaSHV-11+blaTEM-1	blaCTX-M-15	CTX-M	--	Carbapenemase-Negative	--	blaOXA-1+blaSHV-11+blaTEM-1+blaCTX-M-15	aac(6')-Ib-cr+aac(3)-IIe+aadA2	--	aac(6')-Ib-cr+oqxA+oqxB+qnrS1	fosA	mph(A)	catA1+catB3(del)	--	tet(A)	dfrA1	sul1	qacEdelta1	--	--	blaOXA-1+blaSHV-11+blaTEM-1+blaCTX-M-15+aac(6')-Ib-cr+aac(3)-IIe+aadA2+oqxA+oqxB+qnrS1+fosA(Q139E)+mph(A)+catA1+catB3(del)+tet(A)+dfrA1+sul1+qacEdelta1
GCA_009887825.1	Public DBs		GCA_009887825.1	Klebsiella pneumoniae ST395	2017-10-03	Human		Wound Discharge	Ukraine	Vinnytsia	48.899	28.5161	UA_1				B	B1	KL2KL30 (K2)	O1v1	ybt16/ICEKp12	--	--	fyuA+irp1-2+mrkABCDFHIJ+ybtAEPQSTUX	blaOXA-1+blaSHV-11+blaTEM-1	blaCTX-M-15	CTX-M	blaOXA-48	OXA-48-like	Not established	blaOXA-1+blaSHV-11+blaTEM-1+blaCTX-M-15+blaOXA-48	aac(6')-Ib-cr	--	aac(6')-Ib-cr+oqxA+oqxB+qnrS1	fosA	--	catA1+catB3(del)	--	--	--	--	--	--	--	blaOXA-1+blaSHV-11+blaTEM-1+blaCTX-M-15+blaOXA-48+aac(6')-Ib-cr+oqxA+oqxB+qnrS1+fosA(Q139E)+catA1+catB3(del)
GCA_011044535.1	Public DBs		GCA_011044535.1	Klebsiella pneumoniae ST395	2018-11-01	Human	Digestive System	Feces	Russia	St. Petersburg	59.9284	30.3207	RU_523				B	B2	KL39	O1v1	ybt16/ICEKp12	iucABCD/iutA	IncFIB/IncHI1B (mosaic plasmid)	fyuA+irp1-2+iucABCD+iutA+mrkABCDFHIJ+ybtAEPQSTUX	blaOXA-1+blaSHV-11	blaCTX-M-15	CTX-M	blaOXA-48	OXA-48-like	Not established	blaOXA-1+blaSHV-11+blaCTX-M-15+blaOXA-48	aac(6')-Ib-cr+aac(3)-IIe+aph(3')-VIa(E2K|E49A|A112V|T156A|T173N)+aph(6)-Id(del)	--	aac(6')-Ib-cr+oqxA+oqxB	fosA	--	catA1+catB3(del)	--	tet(A)	dfrA1	sul1	qacEdelta1	--	--	blaOXA-1+blaSHV-11+blaCTX-M-15+blaOXA-48+aac(6')-Ib-cr+aac(3)-IIe+aph(3')-VIa(E2K|E49A|A112V|T156A|T173N)+aph(6)-Id(del)+oqxA+oqxB+fosA(Q139E)+catA1+catB3(del)+tet(A)+dfrA1+sul1+qacEdelta1
GCA_011044545.1	Public DBs		GCA_011044545.1	Klebsiella pneumoniae ST395	2019-02-28	Human	Respiratory System	Throat swab	Russia	St. Petersburg	59.9284	30.3207	RU_523				B	B1	KL2KL30 (K2)	O1v1	ybt16/ICEKp12	--	--	fyuA+irp1-2+ybtAEPQSTUX	blaOXA-1+blaSHV-11+blaTEM-1	blaCTX-M-15	CTX-M	--	Carbapenemase-Negative	--	blaOXA-1+blaSHV-11+blaTEM-1+blaCTX-M-15	aadA2+rmtB1+rmtF1	rmtB+rmtF	oqxA+oqxB+qnrB2+qnrS1+qepA1	fosA	mph(A)	catA1+catB+catB3(del)	--	tet(A)	dfrA1+dfrA5+dfrA12	sul1+sul1	qacEdelta1+qacEdelta1(del)	--	--	blaOXA-1+blaSHV-11+blaTEM-1+blaCTX-M-15+aadA2+rmtB1+rmtF1+oqxA+oqxB+qnrS1+qnrB2+qepA1+fosA(Q139E)+mph(A)+catA1+catB+catB3(del)+tet(A)+dfrA1+dfrA5+dfrA12+sul1+sul1+qacEdelta1+qacEdelta1(del)
GCA_011044555.1	Public DBs		GCA_011044555.1	Klebsiella pneumoniae ST395	2019-05-06	Human	Urinary System	Urine	Russia	St. Petersburg	59.9284	30.3207	RU_523				C	C	KL64 (K14.K64)	O1v1	ybt16/ICEKp12	--	--	fyuA+irp1-2+mrkABCDFHIJ+ybtAEPQSTUX	blaOXA-1+blaSHV-11	blaCTX-M-15	CTX-M	blaNDM-5	NDM	IncFII	blaOXA-1+blaSHV-11+blaCTX-M-15+blaNDM-5	aac(6')-Ib-cr+aadA2	--	aac(6')-Ib-cr+oqxA+oqxB25(R341S|I960M)	fosA	--	catA1+catB3(del)	--	--	dfrA12	sul1	qacEdelta1	--	ble-MBL	blaOXA-1+blaSHV-11+blaCTX-M-15+blaNDM-5+aac(6')-Ib-cr+aadA2+oqxA+oqxB25(R341S|I960M)+fosA(Q139E)+catA1+catB3(del)+dfrA12+sul1+qacEdelta1ble-MBL
GCA_011044845.1	Public DBs		GCA_011044845.1	Klebsiella pneumoniae ST395	2019-05-30	Human	Heart and Blood Vessels	Blood	Russia	St. Petersburg	59.9284	30.3207	RU_523				C	C	KL64 (K14.K64)	O1v1	ybt16/ICEKp12	--	--	fyuA+irp1-2+mrkABCDFHIJ+ybtAEPQSTUX	blaOXA-1+blaSHV-11	blaCTX-M-15	CTX-M	blaNDM-5	NDM	IncFII	blaOXA-1+blaSHV-11+blaCTX-M-15+blaNDM-5	aac(6')-Ib-cr+aadA2	--	aac(6')-Ib-cr+oqxA+oqxB25(R341S|I960M)	fosA	--	catA1+catB3(del)	--	--	dfrA12	sul1	qacEdelta1	--	ble-MBL	blaOXA-1+blaSHV-11+blaCTX-M-15+blaNDM-5+aac(6')-Ib-cr+aadA2+oqxA+oqxB25(R341S|I960M)+fosA(Q139E)+catA1+catB3(del)+dfrA12+sul1+qacEdelta1+ble-MBL
GCA_011044925.1	Public DBs		GCA_011044925.1	Klebsiella pneumoniae ST395	2019-07-16	Human	Eye and Eye Appendages	Conjunctiva	Russia	St. Petersburg	59.9284	30.3207	RU_17800				B	B1	KL2KL30 (K2)	O1v1	ybt16/ICEKp12	--	--	fyuA+irp1-2+mrkABCDFHIJ+ybtAEPQSTUX	blaSHV-11	--	--	blaNDM-1	NDM	IncFIB/IncHI1B	blaSHV-11+blaNDM-1	armA	armA	oqxA+oqxB+qnrS1	fosA	mph(E)+msr(E)	catA1	--	--	--	sul2	--	--	ble-MBL	blaSHV-11+blaNDM-1+armA+oqxA+oqxB+qnrS1+fosA(Q139E)+mph(E)+msr(E)+catA1+sul2+ble-MBL
GCA_011044955.1	Public DBs		GCA_011044955.1	Klebsiella pneumoniae ST395	2019-07-16	Human	Eye and Eye Appendages	Conjunctiva	Russia	St. Petersburg	59.9284	30.3207	RU_17800				B	B1	KL2KL30 (K2)	O1v1	ybt16/ICEKp12	peg-344+iucABCD/iutA+rmpA/rmpA2	IncFIB/IncHI1B (mosaic plasmid)	peg-344+fyuA+irp1-2+iucABCD+iutA+mrkABCDFHIJ+rmpA+rmpA2+ybtAEPQSTUX	blaOXA-1+blaSHV-11+blaTEM-1	blaCTX-M-15	CTX-M	blaNDM-1	NDM	IncFIB/IncHI1B (mosaic plasmid)	blaOXA-1+blaSHV-11+blaTEM-1+blaCTX-M-15+blaNDM-1	aac(6')-Ib-cr+aph(3')-VI+armA	armA	aac(6')-Ib-cr+oqxA+oqxB+qnrS1	fosA	mph(A)+mph(E)+msr(E)	catA1+catB3(del)	--	tet(A)	dfrA1+dfrA5	sul1+sul2	qacEdelta1	--	ble-MBL	blaOXA-1+blaSHV-11+blaTEM-1+blaCTX-M-15+blaNDM-1+aac(6')-Ib-cr+aph(3')-VI+armA+oqxA+oqxB+qnrS1+fosA(Q139E)+mph(A)+mph(E)+msr(E)+catA1+catB3(del)+tet(A)+dfrA1+dfrA5+sul1+sul2+qacEdelta1+ble-MBL
GCA_011045775.1	Public DBs		GCA_011045775.1	Klebsiella pneumoniae ST395	2019-06-01	Animal		Chicken Feces	China	Sichuan province	31.4568	102.843					A	A2	KL102	O1/O2v2	-	--	--	mrkABCDFHIJ	blaOXA-1+blaSHV-11+blaTEM-1(ins IS15DIV (IS6-family))	blaCTX-M-27+blaCTX-M-55+blaDHA-1	CTX-M+DHA	--	Carbapenemase-Negative	--	blaOXA-1+blaSHV-11+blaTEM-1(ins IS15DIV (IS6-family))+blaCTX-M-27+blaCTX-M-55+blaDHA-1	aac(6')-Ib-cr+aac(6')-Ib-cr+aph(3')-IIa+aph(3')-Ia+aph(3')-Ia+aph(3')-Ia+aph(4)-Ia+aac(3)-IVa+aadA1+aadA2+aadA2+aadA16+armA	armA	aac(6')-Ib-cr+aac(6')-Ib-cr+oqxA+oqxB+qnrB4	fosA	mph(A)+mph(A)+mph(E)+msr(E)	catB3+cmlA1+floR	arr-3+arr-3	tet(D)	dfrA12+dfrA27	sul1+sul1+sul3	qacEdelta1+qacEdelta1+qacL	mcr-8.2	--	blaOXA-1+blaSHV-11+blaTEM-1(ins IS15DIV (IS6-family))+blaCTX-M-27+blaCTX-M-55+blaDHA-1+aac(6')-Ib-cr+aac(6')-Ib-cr+aph(3')-IIa+aph(3')-Ia+aph(3')-Ia+aph(3')-Ia+aph(4)-Ia+aac(3)-IVa+aadA1+aadA2+aadA2+aadA16+armA+oqxA+oqxB+qnrB4+fosA(Q139E)+mph(A)+mph(A)+mph(E)+msr(E)+catB3+cmlA1+floR+arr-3+arr-3+tet(D)+dfrA12+dfrA27+sul1+sul1+sul3+qacEdelta1+qacEdelta1+qacL+mcr-8.2
GCA_011077405.1	Public DBs		GCA_011077405.1	Klebsiella pneumoniae ST395	2018-01-01	Animal		Chicken	China	Shandong	36.6683	116.997					D	D2	KL36	O4	-	--	--	mrkABCDFHIJ	blaOXA-1+blaSHV-11	blaCTX-M-27	CTX-M	blaNDM-5	NDM	IncX3	blaOXA-1+blaSHV-11+blaCTX-M-27+blaNDM-5	aac(6')-Ib-cr(ins IS15DI (IS5-family))+aph(3')-Ia+aac(3)-IVa+aph(4)-Ia+aadA1+aadA2+aadA16+armA	armA	aac(6')-Ib-cr(ins IS15DI (IS5-family))+oqxA+oqxB	fosA	mph(A)+mph(E)+msr(E)	catB3+cmlA1+floR	arr-3	--	dfrA27	sul1+sul3	qacEdelta1+qacL	--	ble-MBL	blaOXA-1+blaSHV-11+blaCTX-M-27+blaNDM-5+aac(6')-Ib-cr(ins IS15DI (IS5-family))+aph(3')-Ia+aac(3)-IVa+aph(4)-Ia+aadA1+aadA2+aadA16+armA+oqxA+oqxB+fosA(Q139E)+mph(A)+mph(E)+msr(E)+catB3+cmlA1+floR+arr-3+dfrA27+sul1+sul3+qacEdelta1+qacL+ble-MBL
GCA_011078045.1	Public DBs		GCA_011078045.1	Klebsiella pneumoniae ST395	2018-01-01	Animal		Chicken	China	Shandong	36.6683	116.997					D	D2	KL36	O4	-	--	--	mrkABCDFHIJ	blaOXA-1+blaSHV-11	blaCTX-M-27	CTX-M	--	Carbapenemase-Negative	--	blaOXA-1+blaSHV-11+blaCTX-M-27	aac(6')-Ib-cr(ins IS15DI (IS5-family))+aph(3')-Ia+aac(3)-IVa+aph(4)-Ia+aadA1+aadA2+aadA16+armA	armA	aac(6')-Ib-cr(ins IS15DI (IS5-family))+oqxA+oqxB	fosA	mph(A)+mph(E)+msr(E)	catB3+cmlA1+floR	arr-3	--	dfrA27	sul1+sul3	qacEdelta1+qacL	--	--	blaOXA-1+blaSHV-11+blaCTX-M-27+aac(6')-Ib-cr(ins IS15DI (IS5-family))+aph(3')-Ia+aac(3)-IVa+aph(4)-Ia+aadA1+aadA2+aadA16+armA+oqxA+oqxB+fosA(Q139E)+mph(A)+mph(E)+msr(E)+catB3+cmlA1+floR+arr-3+dfrA27+sul1+sul3+qacEdelta1+qacL
GCA_011742395.1	Public DBs		GCA_011742395.1	Klebsiella pneumoniae ST395	2019-01-01	Human	Heart and Blood Vessels	Blood	India	Vellore	12.7948	79.0006	IN_3				C	C	KL64 (K14.K64)	O1v1	ybt16/ICEKp12	--	--	fyuA+irp1-2+mrkABCDFHIJ+ybtAEPQSTUX	blaOXA-1+blaSHV-11+blaTEM-1	--	--	blaNDM-5	NDM	IncFII	blaOXA-1+blaSHV-11+blaTEM-1+blaNDM-5	aac(6')-Ib-cr+aph(3")-Ib+aph(6)-Id+aadA2+rmtB1	rmtB	aac(6')-Ib-cr+oqxA+oqxB25(R341S|I960M)+qnrS1	fosA	mph(A)+erm(B)	catA1+catB3(del)	--	tet(A)	dfrA12+dfrA14	sul1+sul2	qacEdelta1	--	ble-MBL	blaOXA-1+blaSHV-11+blaTEM-1+blaNDM-5+aac(6')-Ib-cr+aph(3")-Ib+aph(6)-Id+aadA2+rmtB1+oqxA+oqxB25(R341S|I960M)+qnrS1+fosA(Q139E)mph(A)+erm(B)catA1+catB3(del)+tet(A)+dfrA12+dfrA14+sul1+sul2+qacEdelta1+ble-MBL
GCA_011742645.1	Public DBs		GCA_011742645.1	Klebsiella pneumoniae ST395	2019-01-01	Human	Heart and Blood Vessels	Blood	India	Vellore	12.7948	79.0006	IN_3				C	C	KL64 (K14.K64)	O1v1	ybt16/ICEKp12	--	--	fyuA+irp1-2+ybtAEPQSTUX	blaSHV-11+blaTEM-1	--	--	blaOXA-232	OXA-48-like	pColKP3-like	blaSHV-11+blaTEM-1+blaOXA-232	aac(3)-IId	--	oqxA+oqxB25(R341S|I960M)+qnrB1	fosA	--	--	--	--	--	--	--	--	--	blaSHV-11+blaTEM-1+blaOXA-232+aac(3)-IId+oqxA+oqxB25(R341S|I960M)+qnrB1+fosA(Q139E)
GCA_011742705.1	Public DBs		GCA_011742705.1	Klebsiella pneumoniae ST395	2019-01-01	Human	Heart and Blood Vessels	Blood	India	Vellore	12.7948	79.0006	IN_3				C	C	KL64 (K14.K64)	O1v1	ybt16/ICEKp12	--	--	fyuA+irp1-2+mrkABCDFHIJ+ybtAEPQSTUX	blaOXA-1+blaSHV-11+blaTEM-1	blaCTX-M-15	CTX-M	blaNDM-5+blaOXA-232	NDM+OXA-48-like	IncFII+pColKP3-like	blaOXA-1+blaSHV-11+blaTEM-1+blaCTX-M-15+blaNDM-5+blaOXA-232	aac(6')-Ib-cr+aph(3")-Ib+aph(6)-Id+aadA2+rmtB1	rmtB	aac(6')-Ib-cr+oqxA+oqxB25(R341S|I960M)+qnrS1	fosA	mph(A)+erm(B)(K167R)	catA1+catB3(del)	--	tet(A)	dfrA12+dfrA14	sul1+sul2	qacEdelta1	--	ble-MBL	blaOXA-1+blaSHV-11+blaTEM-1+blaCTX-M-15+blaNDM-5+blaOXA-232+aac(6')-Ib-cr+aph(3")-Ib+aph(6)-Id+aadA2+rmtB1+oqxA+oqxB25(R341S, I960M)+qnrS1+fosA(Q139E)+mph(A)+erm(B)(K167R)+catA1+catB3(del)+tet(A)+dfrA12+dfrA14+sul1+sul2+qacEdelta1+ble-MBL
GCA_012965685.1	Public DBs		GCA_012965685.1	Klebsiella pneumoniae ST395	2017-01-01	Human	Heart and Blood Vessels	Blood	South Korea	Chungbuk	36.6357	127.492					B	B1	KL2KL30 (K2)	O1v1	ybt16/ICEKp12	--	--	fyuA+irp1-2+mrkABCDFHIJ+ybtAEPQSTUX	blaOXA-1+blaSHV-11+blaTEM-1	blaCTX-M-15	CTX-M	--	Carbapenemase-Negative	--	blaOXA-1+blaSHV-11+blaTEM-1+blaCTX-M-15	aac(6')-Ib-cr+aac(3)-IIe	--	aac(6')-Ib-cr+oqxA+oqxB+qnrS1	fosA	--	catA1+catB3(del)	--	tet(A)	dfrA1	sul1	qacEdelta1	--	--	blaOXA-1+blaSHV-11+blaTEM-1+blaCTX-M-15+aac(6')-Ib-cr+aac(3)-Iie+oqxA+oqxB+qnrS1+fosA(Q139E)+catA1+catB3(del)+tet(A)+dfrA1+sul1+qacEdelta1
GCA_012968985.1	Public DBs		GCA_012968985.1	Klebsiella pneumoniae ST395	2016-01-01	Human	Heart and Blood Vessels	Blood	South Korea	Chungbuk	36.6357	127.492					B	B1	KL2KL30 (K2)	O1v1	ybt16/ICEKp12	--	--	fyuA+irp1-2+mrkB(del)CDFHIJ+ybtAEPQSTUX	blaOXA-1+blaSHV-11+blaTEM-1	blaCTX-M-15	CTX-M	--	Carbapenemase-Negative	--	blaOXA-1+blaSHV-11+blaTEM-1+blaCTX-M-15	aac(6')-Ib-cr+aac(3)-IIe	--	aac(6')-Ib-cr+oqxA+oqxB+qnrS1	fosA	--	catA1+catB3(del)	--	tet(A)	dfrA1	sul1	qacEdelta1	--	--	blaOXA-1+blaSHV-11+blaTEM-1+blaCTX-M-15+aac(6')-Ib-cr+aac(3)-IIe+oqxA+oqxB+qnrS1+fosA(Q139E)+catA1+catB3(del)+tet(A)+dfrA1+sul1+qacEdelta1
GCA_012970565.1	Public DBs		GCA_012970565.1	Klebsiella pneumoniae ST395	2016-01-01	Human	Heart and Blood Vessels	Blood	South Korea	Gyeonggi	37.2752	127.01					B	B1	KL2KL30 (K2)	O1v1	ybt16/ICEKp12	--	--	fyuA+irp1-2+mrkABCDFHIJ+ybtAEPQSTUX	blaOXA-1+blaSHV-11+blaTEM-1	blaCTX-M-15	CTX-M	--	Carbapenemase-Negative	--	blaOXA-1+blaSHV-11+blaTEM-1+blaCTX-M-15	aac(6')-Ib-cr	--	aac(6')-Ib-cr+oqxA+oqxB+qnrS1	fosA	--	catA1+catB3(del)	--	tet(A)	dfrA1	sul1	qacEdelta1	--	--	blaOXA-1+blaSHV-11+blaTEM-1+blaCTX-M-15+aac(6')-Ib-cr+oqxA+oqxB+qnrS1+fosA(Q139E)+catA1+catB3(del)+tet(A)+dfrA1+sul1+qacEdelta1
GCA_012971465.1	Public DBs		GCA_012971465.1	Klebsiella pneumoniae ST395	2016-01-01	Human	Heart and Blood Vessels	Blood	South Korea	Chungbuk	36.6357	127.492					B	B1	KL2KL30 (K2)	O1v1	ybt16/ICEKp12	--	--	fyuA+irp1-2+mrkABCDFHIJ+ybtAEPQSTUX	blaOXA-1+blaSHV-11+blaTEM-1	blaCTX-M-15	CTX-M	--	Carbapenemase-Negative	--	blaOXA-1+blaSHV-11+blaTEM-1+blaCTX-M-15	aac(6')-Ib-cr+aac(3)-IIe	--	aac(6')-Ib-cr+oqxA+oqxB+qnrS1	fosA	--	catA1+catB3(del)	--	tet(A)	dfrA1	sul1	qacEdelta1	--	--	blaOXA-1+blaSHV-11+blaTEM-1+blaCTX-M-15+aac(6')-Ib-cr+aac(3)-IIe+oqxA+oqxB+qnrS1+fosA(Q139E)+catA1+catB3(del)+tet(A)+dfrA1+sul1+qacEdelta1
GCA_014284735.1	Public DBs		GCA_014284735.1	Klebsiella pneumoniae ST395	2011-04-16				China	Beijing	39.9075	116.397					A	A1	KL108 (K47)	O1v2	-	--	--	mrkABCDFHIJ	blaSHV-11+blaTEM-1	blaCTX-M-27	CTX-M	blaKPC-2	KPC	Not established	blaSHV-11+blaTEM-1+blaCTX-M-27+blaKPC-2	aac(6')-Ib-cr+aadA16+rmtB1	rmtB	aac(6')-Ib-cr+oqxA+oqxB+qnrB52	fosA	--	catA2+floR	arr-3	--	dfrA27	sul1	qacEdelta1	--	--	blaSHV-11+blaTEM-1+blaCTX-M-27+blaKPC-2+aac(6')-Ib-cr+aadA16+rmtB1+oqxA+oqxB+qnrB52+fosA(Q139E)+catA2+floR+arr-3+dfrA27+sul1+qacEdelta1
GCA_015773115.1	Public DBs		GCA_015773115.1	Klebsiella pneumoniae ST395	2016-04-23	Human	Urinary System	Urine	India	Puttaparthi	14.1065	77.8223	IN_4				C	C	KL64 (K14.K64)	O1v1	ybt16/ICEKp12	--	--	fyuA+irp1-2+mrkABCDFHIJ+ybtAEPQSTUX	blaSHV-11	--	--	--	Carbapenemase-Negative	--	blaSHV-11	armA	armA	oqxA+oqxB25(R341S|I960M)	fosA	mph(E)+msr(E)	--	--	--	--	sul1	qacEdelta1	--	--	blaSHV-11+armA+oqxA+oqxB25(R341S|I960M)+fosA(Q139E)+mph(E)+msr(E)+sul1+qacEdelta1
GCA_016054825.1	Public DBs		GCA_016054825.1	Klebsiella pneumoniae ST395	2020-08-24	Human	Heart and Blood Vessels	Blood	Brazil	Brasilia	-15.7939	-47.8828					A	A1	KL108 (K47)	O1/O2v2	-	--	--	mrkABCDFHIJ	blaOXA-1+blaSHV-11(W56R)+blaTEM-1	--	--	blaKPC-2	KPC	ColRNAI	blaOXA-1+blaSHV-11(W56R)+blaTEM-1+blaKPC-2	aac(6')-Ib-cr	--	aac(6')-Ib-cr+oqxA+oqxB+qnrB1	fosA	--	catB3(del)	--	--	dfrA14	--	--	--	--	blaOXA-1+blaSHV-11(W56R)+blaTEM-1+blaKPC-2+aac(6')-Ib-cr+oqxA+oqxB+qnrB1+fosA(Q139E)+catB3(del)+dfrA14
GCA_016135935.1	Public DBs		GCA_016135935.1	Klebsiella pneumoniae ST395	2015-01-01	Human			Russia	Moscow	55.7517	37.6178					B	B1	KL2KL30 (K2)	O1v1	ybt16/ICEKp12	peg-344+iucABCD/iutA+rmpA/rmpA2	Not established	peg-344+fyuA+iroN+irp1-2+iucABCD+iutA+mrkABCDFHIJ+rmpA+rmpA2+ybtAEPQSTUX	blaOXA-1+blaSHV-11+blaTEM-1	blaCTX-M-15	CTX-M	blaOXA-48	OXA-48-like	IncM2	blaOXA-1+blaSHV-11+blaTEM-1+blaCTX-M-15+blaOXA-48	aac(6')-Ib-cr+aph(3")-Ib+aph(6)-Id+aadA5+armA	armA	aac(6')-Ib-cr+oqxA+oqxB+qnrB1+qnrS1	fosA	mph(E)+msr(E)(R11H)	catB3(del)	--	tet(A)	dfrA1+dfrA14+dfrA17	sul1+sul2	qacEdelta1	--	--	blaOXA-1+blaSHV-11+blaTEM-1+blaCTX-M-15+blaOXA-48+aac(6')-Ib-cr+aph(3")-Ib+aph(6)-Id+aadA5+armA+oqxA+oqxB+qnrB1+qnrS1+fosA(Q139E)+mph(E)+msrE(R11H)+catB3(del)+tet(A)+dfrA1+dfrA14+dfrA17+sul1+sul2+qacEdelta1
GCA_016136225.1	Public DBs		GCA_016136225.1	Klebsiella pneumoniae ST395	2015-01-01	Human			Russia	Moscow	55.7517	37.6178					A	A1	KL108 (K47)	O1v2	-	--	--	mrkABCDFHIJ	blaOXA-1+blaSHV-11+blaTEM-1	blaCTX-M-3	CTX-M	blaNDM-1	NDM	IncFIB/IncFII	blaOXA-1+blaSHV-11+blaTEM-1+blaCTX-M-3+blaNDM-1	aac(6')-Ib-cr+aph(3')-Ia+aadA2+armA+rmtF1	armA+rmtF	aac(6')-Ib-cr+oqxA+oqxB+qnrB1	fosA	mph(E)+msr(E)	catA1+catB+catB3(del)	arr-2	tet(A)	dfrA1+dfrA12	sul1	qacEdelta1	--	ble-MBL	blaOXA-1+blaSHV-11+blaTEM-1+blaCTX-M-3+blaNDM-1+aac(6')-Ib-cr+aph(3')-Ia+aadA2+armA+rmtF1+oqxA+oqxB+qnrB1+fosA(Q139E)+mph(E)+msr(E)+catA1+catB+catB3(del)+arr-2+tet(A)+dfrA1+dfrA12+sul1+qacEdelta1+ble-MBL
GCA_016136235.1	Public DBs		GCA_016136235.1	Klebsiella pneumoniae ST395	2015-01-01	Human			Russia	Moscow	55.7517	37.6178					A	A1	KL108 (K47)	O1v2	-	iucABCD/iutA	Not established	iucABCD+iutA+mrkABCDFHIJ	blaSHV-11+blaTEM-1	blaCTX-M-3	CTX-M	blaNDM-1	NDM	Not established	blaSHV-11+blaTEM-1+blaCTX-M-3+blaNDM-1	aac(6')-Ib-G+aadA2+armA+rmtF1	armA+rmtF	oqxA+oqxB+qnrB1+qnrS1	fosA	mph(E)+msr(E)	catA1+catB	arr-2	tet(A)	dfrA1+dfrA12	sul1	qacEdelta1	--	ble-MBL	blaSHV-11+blaTEM-1+blaCTX-M-3+blaNDM-1+aac(6')-Ib-G+aadA2+armA+rmtF1+oqxA+oqxB+qnrS1+qnrB1+fosA(Q139E)+mph(E)+msr(E)+catA1+catB+arr-2+tet(A)+dfrA1+dfrA12+sul1+qacEdelta1+ble-MBL
GCA_016136285.1	Public DBs		GCA_016136285.1	Klebsiella pneumoniae ST395	2015-01-01	Human			Russia	Moscow	55.7517	37.6178					A	A1	KL108 (K47)	O1v2	-	--	--	mrkABCDFHIJ	blaOXA-1+blaSHV-11+blaTEM-1	blaCTX-M-3	CTX-M	blaNDM-1	NDM	IncFIB/IncFII	blaOXA-1+blaSHV-11+blaTEM-1+blaCTX-M-3+blaNDM-1	aph(3')-Ia+aadA2+armA+rmtF1	armA+rmtF	oqxA+oqxB+qnrB1	fosA	mph(E)+msr(E)	catA1+catB+catB3(del)	arr-2	tet(A)	dfrA1+dfrA12	sul1	qacEdelta1	--	ble-MBL	blaOXA-1+blaSHV-11+blaTEM-1+blaCTX-M-3+blaNDM-1+aph(3')-Ia+aadA2+armA+rmtF1+oqxA+oqxB+qnrB1+fosA(Q139E)+mph(E)+msr(E)+catA1+catB+catB3(del)+arr-2+tet(A)+dfrA1+dfrA12+sul1+qacEdelta1+ble-MBL
GCA_016136555.1	Public DBs		GCA_016136555.1	Klebsiella pneumoniae ST395	2015-01-01	Human			Russia	Moscow	55.7517	37.6178					B	B1	KL2KL30 (K2)	O1v1	ybt16/ICEKp12	iucABCD/iutA	Not established	fyuA+irp1-2+iucABCD+iutA+mrkABCDFH(ins ISKpn26 (IS5-family))IJ+ybtAEPQSTUX	blaOXA-1+blaSHV-11	blaCTX-M-15	CTX-M	blaOXA-48	OXA-48-like	IncL	blaOXA-1+blaSHV-11+blaCTX-M-15+blaOXA-48	ant(2")-Ia+aac(6')-Ib-D181Y+aadA1	--	oqxA+oqxB	fosA	--	catA1+catB3(del)	--	tet(A)	dfrA1	sul1	qacEdelta1	--	--	blaOXA-1+blaSHV-11+blaCTX-M-15+blaOXA-48+ant(2")-Ia+aac(6')-Ib-D181Y+aadA1+oqxA+oqxB+fosA(Q139E)+catA1+catB3(del)+tet(A)+dfrA1+sul1+qacEdelta1
GCA_016136595.1	Public DBs		GCA_016136595.1	Klebsiella pneumoniae ST395	2015-01-01	Human			Russia	Moscow	55.7517	37.6178					B	B1	KL2KL30 (K2)	O1v1	ybt16/ICEKp12	iucABCD/iutA	Not established	fyuA+irp1-2+iucABCD+iutA+mrkABCDFH(ins ISKpn26 (IS5-family))IJ+ybtAEPQSTUX	blaOXA-1+blaSHV-11	blaCTX-M-15+blaCTX-M	CTX-M	blaOXA-48	OXA-48-like	IncL	blaOXA-1+blaSHV-11+blaCTX-M-15+blaCTX-M+blaOXA-48	ant(2")-Ia+aac(6')-Ib-D181Y+aadA1	--	oqxA+oqxB	fosA	--	catA1+catB3(del)	--	tet(A)	dfrA1	sul1	qacEdelta1	--	--	blaOXA-1+blaSHV-11+blaCTX-M-15+blaCTX-M+blaOXA-48+ant(2")-Ia+aac(6')-Ib-D181Y+aadA1+oqxA+oqxB+fosA(Q139E)+catA1+catB3(del)+tet(A)+dfrA1+sul1+qacEdelta1
GCA_016136615.1	Public DBs		GCA_016136615.1	Klebsiella pneumoniae ST395	2015-01-01	Human			Russia	Moscow	55.7517	37.6178					B	B1	KL2KL30 (K2)	O1v1	ybt16/ICEKp12	iucABCD/iutA	Not established	fyuA+irp1-2+iucABCD+iutA+mrkABCDFH(ins ISKpn26 (IS5-family))IJ+ybtAEPQSTUX	blaOXA-1+blaSHV-11	blaCTX-M-15	CTX-M	blaOXA-48	OXA-48-like	IncL	blaOXA-1+blaSHV-11+blaCTX-M-15+blaOXA-48	ant(2")-Ia+aac(6')-Ib-D181Y+aadA1	--	oqxA+oqxB	fosA	--	catA1+catB3(del)	--	tet(A)	dfrA1	sul1	qacEdelta1	--	--	blaOXA-1+blaSHV-11+blaCTX-M-15+blaOXA-48+ant(2")-Ia+aac(6')-Ib-D181Y+aadA1+oqxA+oqxB+fosA(Q139E)+catA1+catB3(del)+tet(A)+dfrA1+sul1+qacEdelta1
GCA_016136675.1	Public DBs		GCA_016136675.1	Klebsiella pneumoniae ST395	2015-01-01	Human			Russia	Moscow	55.7517	37.6178					B	B1	KL2KL30 (K2)	O1v1	ybt16/ICEKp12	iucABCD/iutA	Not established	fyuA+irp1-2+iucABCD+iutA+mrkABCDFH(ins ISKpn26 (IS5-family))IJ+ybtAEPQSTUX	blaOXA-1+blaSHV-11	blaCTX-M-15	CTX-M	blaOXA-48	OXA-48-like	IncL	blaOXA-1+blaSHV-11+blaCTX-M-15+blaOXA-48	ant(2")-Ia+aac(6')-Ib-D181Y+aadA1	--	oqxA+oqxB	fosA	--	catA1+catB3(del)	--	tet(A)	dfrA1	sul1	qacEdelta1	--	--	blaOXA-1+blaSHV-11+blaCTX-M-15+blaOXA-48+ant(2")-Ia+aac(6')-Ib-D181Y+aadA1+oqxA+oqxB+fosA(Q139E)+catA1+catB3(del)+tet(A)+dfrA1+sul1+qacEdelta1
GCA_016136685.1	Public DBs		GCA_016136685.1	Klebsiella pneumoniae ST395	2015-01-01	Human			Russia	Moscow	55.7517	37.6178					B	B1	KL2KL30 (K2)	O1/O2v1	ybt16/ICEKp12	--	--	fyuA+irp1-2+mrkABCDFH(ins ISKpn26 (IS5-family))IJ+ybtAEPQSTUX	blaOXA-1+blaSHV-11	blaCTX-M-15	CTX-M	blaOXA-48	OXA-48-like	IncL	blaOXA-1+blaSHV-11+blaCTX-M-15+blaOXA-48	aac(6')-Ib-D181Y	--	oqxA+oqxB	fosA	--	catB3(del)	--	tet(A)	dfrA1	sul1	qacEdelta1	--	--	blaOXA-1+blaSHV-11+blaCTX-M-15+blaOXA-48+aac(6')-Ib-D181Y+oqxA+oqxB+fosA(Q139E)+catB3(del)+tet(A)+dfrA1+sul1+qacEdelta1
GCA_016136715.1	Public DBs		GCA_016136715.1	Klebsiella pneumoniae ST395	2015-01-01	Human			Russia	Moscow	55.7517	37.6178					B	B1	KL2KL30 (K2)	O1v1	ybt16/ICEKp12	iucABCD/iutA	Not established	fyuA+irp1-2+iucABCD+iutA+mrkABCDFH(ins ISKpn26 (IS5-family))IJ+ybtAEPQSTUX	blaOXA-1+blaSHV-11	blaCTX-M-15	CTX-M	blaOXA-48	OXA-48-like	Not established	blaOXA-1+blaSHV-11+blaCTX-M-15+blaOXA-48	ant(2")-Ia+aac(6')-Ib-D181Y+aadA1	--	oqxA+oqxB	fosA	--	catA1	--	tet(A)	dfrA1	sul1	qacEdelta1	--	--	blaOXA-1+blaSHV-11+blaCTX-M-15+blaOXA-48+ant(2")-Ia+aac(6')-Ib-D181Y+aadA1+oqxA+oqxB+fosA(Q139E)+catA1+tet(A)+dfrA1+sul1+qacEdelta1
GCA_016136745.1	Public DBs		GCA_016136745.1	Klebsiella pneumoniae ST395	2015-01-01	Human			Russia	Moscow	55.7517	37.6178					B	B1	KL2KL30 (K2)	O1v1	ybt16/ICEKp12	iucABCD/iutA	Not established	fyuA+irp1-2+iucABCD+iutA+mrkABCDFH(ins ISKpn26 (IS5-family))IJ+ybtAEPQSTUX	blaOXA-1+blaSHV-11	--	--	blaOXA-48	OXA-48-like	IncL	blaOXA-1+blaSHV-11+blaOXA-48	ant(2")-Ia+aac(6')-Ib+aac(6')-Ib-D181Y+aadA1	--	oqxA+oqxB	fosA	--	catA1+catB3(del)	--	tet(A)	dfrA1	sul1	qacEdelta1	--	--	blaOXA-1+blaSHV-11+blaOXA-48+ant(2")-Ia+aac(6')-Ib+aac(6')-Ib-D181Y+aadA1+oqxA+oqxB+fosA(Q139E)+catA1+catB3(del)+tet(A)+dfrA1+sul1+qacEdelta1
GCA_016137065.1	Public DBs		GCA_016137065.1	Klebsiella pneumoniae ST395	2015-01-01	Human			Russia	Moscow	55.7517	37.6178					B	B1	KL2KL30 (K2)	O1v1	ybt16/ICEKp12	iucABCD/iutA	Not established	fyuA+irp1-2+iucABCD+iutA+mrkABCDFHIJ+ybtAEPQSTUX	blaOXA-1+blaSHV-11+blaTEM-1	blaCTX-M-15	CTX-M	blaOXA-48	OXA-48-like	IncL	blaOXA-1+blaSHV-11+blaTEM-1+blaCTX-M-15+blaOXA-48	aac(6')-Ib-cr+ant(2")-Ia+aadA1	--	aac(6')-Ib-cr+oqxA+oqxB+qnrS1	fosA	--	catA1+catB3(del)	--	--	--	sul1	qacEdelta1	--	--	blaOXA-1+blaSHV-11+blaTEM-1+blaCTX-M-15+blaOXA-48+aac(6')-Ib-cr+ant(2")-Ia+aadA1+oqxA+oqxB+qnrS1+fosA(Q139E)+catA1+catB3(del)+sul1+qacEdelta1
GCA_016137195.1	Public DBs		GCA_016137195.1	Klebsiella pneumoniae ST395	2015-01-01	Human			Russia	Moscow	55.7517	37.6178					B	B1	KL2KL30 (K2)	O1v1	ybt16/ICEKp12	--	--	fyuA+irp1-2+mrkABCDFHIJ+ybtAEPQSTUX	blaOXA-1+blaSHV-11+blaTEM-1	blaCTX-M-15	CTX-M	--	Carbapenemase-Negative	--	blaOXA-1+blaSHV-11+blaTEM-1+blaCTX-M-15	aac(6')-Ib-cr+aac(3)-IIe	--	aac(6')-Ib-cr+oqxA+oqxB+qnrS1	fosA	--	catB3(del)	--	tet(A)	dfrA1	sul1	qacEdelta1	--	--	blaOXA-1+blaSHV-11+blaTEM-1+blaCTX-M-15+aac(6')-Ib-cr+aac(3)-IIe+oqxA+oqxB+qnrS1+fosA(Q139E)+catB3(del)+tet(A)+dfrA1+sul1+qacEdelta1
GCA_016137235.1	Public DBs		GCA_016137235.1	Klebsiella pneumoniae ST395	2015-01-01	Human			Russia	Moscow	55.7517	37.6178					B	B1	KL2KL30 (K2)	O1v1	ybt16/ICEKp12	peg-344+iucABCD/iutA+rmpA/rmpA2	IncFIB/IncHI1B (virulence plasmid)	peg-344+fyuA+iroN+irp1-2+iucABCD+iutA+mrkABCDFHIJ+rmpA+rmpA2+ybtAEPQSTUX	blaOXA-1+blaSHV-11+blaTEM-1	blaCTX-M-15	CTX-M	blaOXA-48	OXA-48-like	IncM2	blaOXA-1+blaSHV-11+blaTEM-1+blaCTX-M-15+blaOXA-48	aac(6')-Ib-cr+aph(3")-Ib+aph(6)-Id+aadA5+armA	armA	aac(6')-Ib-cr+oqxA+oqxB+qnrB1+qnrS1	fosA	mph(E)+msr(E)(R11H)	catB3(del)	--	tet(A)	dfrA1+dfrA14+dfrA17	sul1+sul2	qacEdelta1	--	--	blaOXA-1+blaSHV-11+blaTEM-1+blaCTX-M-15+blaOXA-48+aac(6')-Ib-cr+aph(3")-Ib+aph(6)-Id+aadA5+armA+oqxA+oqxB+qnrS1+qnrB1+fosA(Q139E)+mph(E)+msrE(R11H)+catB3(del)+tet(A)+dfrA1+dfrA14+dfrA17+sul1+sul2+qacEdelta1
GCA_016137295.1	Public DBs		GCA_016137295.1	Klebsiella pneumoniae ST395	2015-01-01	Human			Russia	Moscow	55.7517	37.6178					B	B1	KL2KL30 (K2)	O1v1	ybt16/ICEKp12	peg-344+iucABCD/iutA+rmpA/rmpA2	IncFIB/IncHI1B (virulence plasmid)	peg-344+fyuA+iroN+irp1-2+iucABCD+iutA+mrkABCDFHIJ+rmpA+rmpA2+ybtAEPQSTUX	blaOXA-1+blaSHV-11+blaTEM-1	blaCTX-M-15	CTX-M	blaOXA-48	OXA-48-like	IncM2	blaOXA-1+blaSHV-11+blaTEM-1+blaCTX-M-15+blaOXA-48	aac(6')-Ib-cr+aph(3")-Ib+aph(6)-Id+aadA5+armA	armA	aac(6')-Ib-cr+oqxA+oqxB+qnrB1+qnrS1	fosA	mph(E)+msr(E)(R11H)	catB3(del)	--	tet(A)	dfrA1+dfrA14+dfrA17	sul1+sul2	qacEdelta1	--	--	blaOXA-1+blaSHV-11+blaTEM-1+blaCTX-M-15+blaOXA-48+aac(6')-Ib-cr+aph(3")-Ib+aph(6)-Id+aadA5+armA+oqxA+oqxB+qnrS1+qnrB1+fosA(Q139E)+mph(E)+msr(E)(R11H)+catB3(del)+tet(A)+dfrA1+dfrA14+dfrA17+sul1+sul2+qacEdelta1
GCA_016138325.1	Public DBs		GCA_016138325.1	Klebsiella pneumoniae ST395	2015-01-01	Human			Lithuania	Vilnius	54.6892	25.2798					B	B1	KL2KL30 (K2)	O1v1	ybt16/ICEKp12	--	--	fyuA+irp1-2+mrkABCDFHIJ+ybtAEPQSTUX	blaOXA-1+blaSHV-11+blaTEM-1	blaCTX-M-15	CTX-M	--	Carbapenemase-Negative	--	blaOXA-1+blaSHV-11+blaTEM-1+blaCTX-M-15	aac(6')-Ib-cr+aac(3)-IIe+rmtF1	rmtF	aac(6')-Ib-cr+oqxA+oqxB+qnrB1+qnrS1	fosA	--	catA1+catB+catB3(del)	arr-2	tet(A)	dfrA1	sul1	qacEdelta1	--	--	blaOXA-1+blaSHV-11+blaTEM-1+blaCTX-M-15+aac(6')-Ib-cr+aac(3)-IIe+rmtF1+oqxA+oqxB+qnrS1+qnrB1+fosA(Q139E)+catA1+catB+catB3(del)+arr-2+tet(A)+dfrA1+sul1+qacEdelta1
GCA_016138395.1	Public DBs		GCA_016138395.1	Klebsiella pneumoniae ST395	2015-01-01	Human			Georgia	Tbilisi	41.6941	44.8337					B	B1	KL2KL30 (K2)	O1v1	ybt16/ICEKp12	--	--	fyuA+irp1-2+mrkABCDFHIJ+ybtAEPQSTUX	blaOXA-1+blaSHV-11+blaTEM-1	blaCTX-M-15	CTX-M	blaOXA-48	OXA-48-like	IncL	blaOXA-1+blaSHV-11+blaTEM-1+blaCTX-M-15+blaOXA-48	aac(6')-Ib-cr+aac(3)-IIe	--	aac(6')-Ib-cr+oqxA+oqxB+qnrS1	fosA	--	catA1+catB3(del)	--	tet(A)	dfrA1	sul1	qacEdelta1	--	--	blaOXA-1+blaSHV-11+blaTEM-1+blaCTX-M-15+blaOXA-48+aac(6')-Ib-cr+aac(3)-IIe+oqxA+oqxB+qnrS1+fosA(Q139E)+catA1+catB3(del)+tet(A)+dfrA1+sul1+qacEdelta1
GCA_016138555.1	Public DBs		GCA_016138555.1	Klebsiella pneumoniae ST395	2015-01-01	Human			Estonia	Tallinn	59.4169	24.7382					A	A1	KL108 (K47)	O1v2	-	--	--	mrkABCDFHIJ	blaOXA-1+blaSHV-11+blaTEM-1	blaCTX-M-15	CTX-M	--	Carbapenemase-Negative	--	blaOXA-1+blaSHV-11+blaTEM-1+blaCTX-M-15	aac(6')-Ib-cr+aac(3)-IIe+aph(3')-Ia+aadA2	--	aac(6')-Ib-cr+oqxA+oqxB+qnrS1	fosA	mph(A)(K294S|A295C|Q296A|L297F)	catA1+catB3(del)	--	tet(A)	dfrA1+dfrA12(del)	sul1	qacEdelta1	--	--	blaOXA-1+blaSHV-11+blaTEM-1+blaCTX-M-15+aac(6')-Ib-cr+aac(3)-IIe+aph(3')-Ia+aadA2+oqxA+oqxB+qnrS1+fosA(Q139E)+mph(A)(K294S|A295C|Q296A|L297F)+catA1+catB3(del)+tet(A)+dfrA1+dfrA12(del)+sul1+qacEdelta1
GCA_016138575.1	Public DBs		GCA_016138575.1	Klebsiella pneumoniae ST395	2015-01-01	Human			Estonia	Tallinn	59.4169	24.7382					A	A1	KL108 (K47)	O1v2	-	--	--	mrkABCDFHIJ	blaOXA-1+blaSHV-11+blaTEM-1	blaCTX-M-15	CTX-M	--	Carbapenemase-Negative	--	blaOXA-1+blaSHV-11+blaTEM-1+blaCTX-M-15	aac(6')-Ib-cr+aac(3)-IIe+aph(3')-Ia+aadA2	--	aac(6')-Ib-cr+oqxA+oqxB+qnrS1	fosA	mph(A)	catA1+catB3(del)	--	tet(A)	dfrA1+dfrA12(del)	sul1	qacEdelta1	--	--	blaOXA-1+blaSHV-11+blaTEM-1+blaCTX-M-15+aac(6')-Ib-cr+aac(3)-IIe+aph(3')-Ia+aadA2+oqxA+oqxB+qnrS1+fosA(Q139E)mph(A)catA1+catB3(del)+tet(A)+dfrA1+dfrA12(del)+sul1+qacEdelta1
GCA_016138595.1	Public DBs		GCA_016138595.1	Klebsiella pneumoniae ST395	2015-01-01	Human			Estonia	Tallinn	59.4169	24.7382					A	A1	KL108 (K47)	O1v2	-	--	--	mrkABCDFHIJ	blaOXA-1+blaSHV-11+blaTEM-1	blaCTX-M-15	CTX-M	--	Carbapenemase-Negative	--	blaOXA-1+blaSHV-11+blaTEM-1+blaCTX-M-15	aac(6')-Ib-cr+aac(3)-IIe+aadA2	--	aac(6')-Ib-cr+oqxA+oqxB+qnrS1	fosA	mph(A)	catA1+catB3(del)	--	tet(A)	dfrA1	sul1	qacEdelta1	--	--	blaOXA-1+blaSHV-11+blaTEM-1+blaCTX-M-15+aac(6')-Ib-cr+aac(3)-IIe+aadA2+oqxA+oqxB+qnrS1+fosA(Q139E)+mph(A)+catA1+catB3(del)+tet(A)+dfrA1+sul1+qacEdelta1
GCA_016138605.1	Public DBs		GCA_016138605.1	Klebsiella pneumoniae ST395	2015-01-01	Human			Estonia	Tallinn	59.4169	24.7382					A	A1	KL108 (K47)	O1/O2v2	-	--	--	mrkABCDFHIJ	blaOXA-1+blaSHV-11+blaTEM-1	blaCTX-M-15	CTX-M	--	Carbapenemase-Negative	--	blaOXA-1+blaSHV-11+blaTEM-1+blaCTX-M-15	aac(6')-Ib-cr+aadA2	--	aac(6')-Ib-cr+oqxA+oqxB+qnrS1	fosA	mph(A)	catA1+catB3(del)	--	tet(A)	dfrA1+dfrA12(del)	sul1	qacEdelta1	--	--	blaOXA-1+blaSHV-11+blaTEM-1+blaCTX-M-15+aac(6')-Ib-cr+aadA2+oqxA+oqxB+qnrS1+fosA(Q139E)+mph(A)+catA1+catB3(del)+tet(A)+dfrA1+dfrA12(del)+sul1+qacEdelta1
GCA_016138655.1	Public DBs		GCA_016138655.1	Klebsiella pneumoniae ST395	2015-01-01	Human			Estonia	Tallinn	59.4169	24.7382					A	A1	KL108 (K47)	O1v2	-	--	--	mrkABCDFHIJ	blaOXA-1+blaSHV-11+blaTEM-1	blaCTX-M-15	CTX-M	--	Carbapenemase-Negative	--	blaOXA-1+blaSHV-11+blaTEM-1+blaCTX-M-15	aac(6')-Ib-cr+aac(3)-IIe+aph(3')-Ia+aadA2	--	aac(6')-Ib-cr+oqxA+oqxB+qnrS1	fosA	mph(A)	catA1+catB3(del)	--	tet(A)	dfrA1+dfrA12(del)	sul1	qacEdelta1	--	--	blaOXA-1+blaSHV-11+blaTEM-1+blaCTX-M-15+aac(6')-Ib-cr+aac(3)-IIe+aph(3')-Ia+aadA2+oqxA+oqxB+qnrS1+fosA(Q139E)+mph(A)+catA1+catB3(del)+tet(A)+dfrA1+dfrA12(del)+sul1+qacEdelta1
GCA_016138665.1	Public DBs		GCA_016138665.1	Klebsiella pneumoniae ST395	2015-01-01	Human			Estonia	Tallinn	59.4169	24.7382					A	A1	KL108 (K47)	O1v2	-	--	--	mrkABCDFHIJ	blaOXA-1+blaSHV-11+blaTEM-1	blaCTX-M-15	CTX-M	--	Carbapenemase-Negative	--	blaOXA-1+blaSHV-11+blaTEM-1+blaCTX-M-15	aac(6')-Ib-cr+aadA2	--	aac(6')-Ib-cr+oqxA+oqxB+qnrS1	fosA	mph(A)	catA1+catB3(del)	--	tet(A)	dfrA1+dfrA12(del)	sul1	qacEdelta1	--	--	blaOXA-1+blaSHV-11+blaTEM-1+blaCTX-M-15+aac(6')-Ib-cr+aadA2+oqxA+oqxB+qnrS1+fosA(Q139E)+mph(A)+catA1+catB3(del)+tet(A)+dfrA1+dfrA12(del)+sul1+qacEdelta1
GCA_016138695.1	Public DBs		GCA_016138695.1	Klebsiella pneumoniae ST395	2015-01-01	Human			Estonia	Tallinn	59.4169	24.7382					A	A1	KL108 (K47)	O1v2	-	--	--	mrkABCDFHIJ	blaOXA-1+blaSHV-11+blaTEM-1	blaCTX-M-15	CTX-M	--	Carbapenemase-Negative	--	blaOXA-1+blaSHV-11+blaTEM-1+blaCTX-M-15	aac(6')-Ib-cr+aac(3)-IIe+aph(3')-Ia+aadA2	--	aac(6')-Ib-cr+oqxA+oqxB+qnrS1	fosA	mph(A)	catA1+catB3(del)	--	tet(A)	dfrA1	sul1	qacEdelta1	--	--	blaOXA-1+blaSHV-11+blaTEM-1+blaCTX-M-15+aac(6')-Ib-cr+aac(3)-IIe+aph(3')-Ia+aadA2+oqxA+oqxB+qnrS1+fosA(Q139E)+mph(A)+catA1+catB3(del)+tet(A)+dfrA1+sul1+qacEdelta1
GCA_016138765.1	Public DBs		GCA_016138765.1	Klebsiella pneumoniae ST395	2015-01-01	Human			Belarus	Minsk	53.9033	27.5534					A	A1	KL108 (K47)	O1v2	-	--	--	mrkABCDFHIJ	blaOXA-1+blaSHV-11	blaCTX-M-15	CTX-M	blaOXA-48	OXA-48-like	IncL	blaOXA-1+blaSHV-11+blaCTX-M-15+blaOXA-48	aac(3)-IIe+aac(6')-Ib-AKT+rmtF1	rmtF	oqxA+oqxB+qnrB1+qnrS1	fosA	--	catB+catB3(del)	arr-2	tet(A)	dfrA1	sul1	qacEdelta1	--	--	blaOXA-1+blaSHV-11+blaCTX-M-15+blaOXA-48+aac(3)-IIe+aac(6')-Ib-AKT+rmtF1+oqxA+oqxB+qnrS1+qnrB1+fosA(Q139E)+catB+catB3(del)+arr-2+tet(A)+dfrA1+sul1+qacEdelta1
GCA_016138795.1	Public DBs		GCA_016138795.1	Klebsiella pneumoniae ST395	2015-01-01	Human			Belarus	Minsk	53.9033	27.5534					A	A1	KL108 (K47)	O1v2	-	--	--	mrkABCDFHIJ	blaOXA-1+blaSHV-11	blaCTX-M-15	CTX-M	blaOXA-48	OXA-48-like	IncL	blaOXA-1+blaSHV-11+blaCTX-M-15+blaOXA-48	aac(3)-IIe(del)+aac(6')-Ib-D181Y+rmtF	rmtF	oqxA+oqxB+qnrB1+qnrS1	fosA	--	catB+catB3(del)	arr-2	tet(A)	dfrA1	sul1	qacEdelta1	--	--	blaOXA-1+blaSHV-11+blaCTX-M-15+blaOXA-48+aac(3)-IIe(del)+aac(6')-Ib-D181Y+rmtF+oqxA+oqxB+qnrS1+qnrB1+fosA(Q139E)+catB+catB3(del)+arr-2+tet(A)+dfrA1+sul1+qacEdelta1
GCA_016138815.1	Public DBs		GCA_016138815.1	Klebsiella pneumoniae ST395	2015-01-01	Human			Belarus	Minsk	53.9033	27.5534					B	B1	KL2KL30 (K2)	O1v1	ybt16/ICEKp12	--	--	fyuA+irp1-2+mrkABCDFH(ins IS1R (IS1-family))IJ+ybtAEPQSTUX	blaSHV-11	--	--	--	Carbapenemase-Negative	--	blaSHV-11	--	--	oqxA+oqxB	fosA	--	--	--	--	--	--	--	--	--	blaSHV-11+oqxA+oqxB+fosA(Q139E)
GCA_016138825.1	Public DBs		GCA_016138825.1	Klebsiella pneumoniae ST395	2015-01-01	Human			Belarus	Minsk	53.9033	27.5534					B	B1	KL2KL30 (K2)	O1v1	ybt16/ICEKp12	iucABCD/iutA	Not established	fyuA+irp1-2+iucABCD+iutA+mrkABCDFHIJ+ybtAEPQSTUX	blaOXA-1+blaSHV-11+blaTEM-1	blaCTX-M-15	CTX-M	--	Carbapenemase-Negative	--	blaOXA-1+blaSHV-11+blaTEM-1+blaCTX-M-15	aac(6')-Ib-cr+aac(3)-IIe+ant(2")-Ia+aadA1+rmtF1	rmtF	aac(6')-Ib-cr+oqxA+oqxB+qnrS1	fosA	--	catA1+catB+catB3(del)	arr-2	tet(A)	dfrA1	sul1	qacEdelta1	--	--	blaOXA-1+blaSHV-11+blaTEM-1+blaCTX-M-15+aac(6')-Ib-cr+aac(3)-IIe+ant(2")-Ia+aadA1+rmtF1+oqxA+oqxB+qnrS1+fosA(Q139E)+catA1+catB+catB3(del)+arr-2+tet(A)+dfrA1+sul1+qacEdelta1
GCA_016138995.1	Public DBs		GCA_016138995.1	Klebsiella pneumoniae ST395	2015-01-01	Human			Belarus	Minsk	53.9033	27.5534					B	B1	KL2KL30 (K2)	O1v1	ybt16/ICEKp12	iucABCD/iutA	Not established	fyuA+irp1-2+iucABCD+iutA+mrkABCDFHIJ+ybtAEPQSTUX	blaSHV-11	blaCTX-M-15	CTX-M	blaOXA-48	OXA-48-like	IncL	blaSHV-11+blaCTX-M-15+blaOXA-48	aac(3)-IIe+aac(6')-Ib-G+rmtF1	rmtF	oqxA+oqxB+qnrB1	fosA	mph(A)	catA1+catB	arr-2	--	dfrA14	--	--	--	--	blaSHV-11+blaCTX-M-15+blaOXA-48+aac(3)-IIe+aac(6')-Ib-G+rmtF1+oqxA+oqxB+qnrB1+fosA(Q139E)+mph(A)+catA1+catB+arr-2+dfrA14
GCA_016139015.1	Public DBs		GCA_016139015.1	Klebsiella pneumoniae ST395	2015-01-01	Human			Belarus	Minsk	53.9033	27.5534					B	B1	KL2KL30 (K2)	O1v1	ybt16/ICEKp12	--	--	fyuA+irp1-2+mrkABCDFHIJ+ybtAEPQSTUX	blaOXA-1+blaSHV-11+blaTEM-1	blaCTX-M-15	CTX-M	--	Carbapenemase-Negative	--	blaOXA-1+blaSHV-11+blaTEM-1+blaCTX-M-15	aac(6')-Ib-cr+aac(3)-IIe	--	aac(6')-Ib-cr+oqxA+oqxB+qnrS1	fosA	--	catA1+catB3(del)	--	tet(A)	dfrA1	sul1	qacEdelta1	--	--	blaOXA-1+blaSHV-11+blaTEM-1+blaCTX-M-15+aac(6')-Ib-cr+aac(3)-IIe+oqxA+oqxB+qnrS1+fosA(Q139E)+catA1+catB3(del)+tet(A)+dfrA1+sul1+qacEdelta1
GCA_016139035.1	Public DBs		GCA_016139035.1	Klebsiella pneumoniae ST395	2015-01-01	Human			Belarus	Minsk	53.9033	27.5534					A	A1	KL108 (K47)	O1v2	-	--	--	mrkABCDFHIJ	blaOXA-1+blaSHV-11+blaTEM-1	blaCTX-M-15	CTX-M	--	Carbapenemase-Negative	--	blaOXA-1+blaSHV-11+blaTEM-1+blaCTX-M-15	aac(6')-Ib-cr+aac(3)-IIe	--	aac(6')-Ib-cr+oqxA+oqxB+qnrS1	fosA	--	catA1+catB3(del)	--	tet(A)	dfrA1	sul1	qacEdelta1	--	--	blaOXA-1+blaSHV-11+blaTEM-1+blaCTX-M-15+aac(6')-Ib-cr+aac(3)-IIe+oqxA+oqxB+qnrS1+fosA(Q139E)+catA1+catB3(del)+tet(A)+dfrA1+sul1+qacEdelta1
GCA_016139055.1	Public DBs		GCA_016139055.1	Klebsiella pneumoniae ST395	2015-01-01	Human			Belarus	Minsk	53.9033	27.5534					A	A1	ambiguous	O1/O2v2	-	--	--	mrkABCDFHIJ	blaOXA-1+blaSHV-11+blaTEM-1	blaCTX-M-15	CTX-M	--	Carbapenemase-Negative	--	blaOXA-1+blaSHV-11+blaTEM-1+blaCTX-M-15	aac(6')-Ib-cr+aac(3)-IIe	--	aac(6')-Ib-cr+oqxA+oqxB+qnrS1	fosA	--	catA1+catB3(del)	--	tet(A)	dfrA1	sul1	qacEdelta1	--	--	blaOXA-1+blaSHV-11+blaTEM-1+blaCTX-M-15+aac(6')-Ib-cr+aac(3)-IIe+oqxA+oqxB+qnrS1+fosA(Q139E)+catA1+catB3(del)+tet(A)+dfrA1+sul1+qacEdelta1
GCA_016139065.1	Public DBs		GCA_016139065.1	Klebsiella pneumoniae ST395	2015-01-01	Human			Belarus	Minsk	53.9033	27.5534					B	B1	KL2KL30 (K2)	O1v1	ybt16/ICEKp12	iucABCD/iutA	Not established	fyuA+irp1-2+iucABCD+iutA+mrkABCDFHIJ+ybtAEPQSTUX	blaSHV-11	blaCTX-M-15	CTX-M	blaOXA-48	OXA-48-like	Not established	blaSHV-11+blaCTX-M-15+blaOXA-48	aac(3)-IIe+aac(6')-Ib-G+rmtF(del)	rmtF	oqxA+oqxB+qnrB1	fosA	mph(A)	catA1+catB	arr-2	--	dfrA14	--	--	--	--	blaSHV-11+blaCTX-M-15+blaOXA-48+aac(3)-IIe+aac(6')-Ib-G+rmtF(del)+oqxA+oqxB+qnrB1+fosA(Q139E)+mph(A)+catA1+catB+arr-2+dfrA14
GCA_016139135.1	Public DBs		GCA_016139135.1	Klebsiella pneumoniae ST395	2015-01-01	Human			Belarus	Minsk	53.9033	27.5534					B	B1	KL2KL30 (K2)	O1v1	ybt16/ICEKp12	--	--	fyuA+irp1-2+mrkABCDFHIJ+ybtAEPQSTUX	blaOXA-1+blaSHV-11+blaTEM-1	blaCTX-M-15	CTX-M	blaNDM-1	NDM	IncFIB/IncFII	blaOXA-1+blaSHV-11+blaTEM-1+blaCTX-M-15+blaNDM-1	aac(3)-IIe+rmtF1	rmtF	oqxA+oqxB+qnrB1+qnrS1	fosA	--	catA1+catB+catB3(del)	arr-2	tet(A)	dfrA1	sul1	qacEdelta1	--	ble-MBL	blaOXA-1+blaSHV-11+blaTEM-1+blaCTX-M-15+blaNDM-1+aac(3)-IIe+rmtF1+oqxA+oqxB+qnrS1+qnrB1+fosA(Q139E)+catA1+catB+catB3(del)+arr-2+tet(A)+dfrA1+sul1+qacEdelta1+ble-MBL
GCA_016613895.1	Public DBs		GCA_016613895.1	Klebsiella pneumoniae ST395	2016-01-01	Human	Heart and Blood Vessels	Blood	China	Guangdong	23.1358	113.198	CN_1				A	A1	KL108 (K47)	O1v2	-	--	--	mrkABCDFHIJ	blaSHV-11	blaCTX-M-27	CTX-M	--	Carbapenemase-Negative	--	blaSHV-11+blaCTX-M-27	aac(6')-Ib-cr+aadA16	--	aac(6')-Ib-cr+oqxA+oqxB	fosA	--	catA2+floR	arr-3	tet(D)	dfrA27	sul1	qacEdelta1	--	--	blaSHV-11+blaCTX-M-27+aac(6')-Ib-cr+aadA16+oqxA+oqxB+fosA(Q139E)+catA2+floR+arr-3+tet(D)+dfrA27+sul1+qacEdelta1
GCA_016753175.1	Public DBs		GCA_016753175.1	Klebsiella pneumoniae ST395	2016-01-01	Human	Respiratory System	Sputum	China	Beijing	39.9075	116.397					D	D1	KL3 (K3)	O1v2	ybt15/ICEKp11	iucABCD/iutA+rmpA/rmpA2	IncFIB/IncHI1B (mosaic plasmid)	fyuA+irp1-2+iucABCD+iutA+mrkABCDFHIJ+rmpA+ybtAEPQSTUX	blaOXA-1+blaSHV-11	blaDHA-1	DHA	blaKPC-2	KPC	IncU/IncFII	blaOXA-1+blaSHV-11+blaDHA-1+blaKPC-2	aac(6')-Ib-cr+armA	armA	aac(6')-Ib-cr+oqxA+oqxB(P492S)+qnrB4	fosA+fosA3	mph(E)+msr(E)	catB3	arr-3(ins IS15DI (IS6-family))	--	--	sul1	qacEdelta1	--	--	blaOXA-1+blaSHV-11+blaDHA-1+blaKPC-2+aac(6')-Ib-cr+armA+oqxA+oqxB(P492S)+qnrB4+fosA(Q139E)+fosA3+mph(E)+msr(E)+catB3+arr-3(ins IS15DI (IS6-family))+sul1+qacEdelta1
GCA_016753735.1	Public DBs		GCA_016753735.1	Klebsiella pneumoniae ST395	2016-01-01	Human	Respiratory System	Sputum	China	Beijing	39.9075	116.397					D	D1	KL3 (K3)	O1v2	ybt15/ICEKp11	iucABCD/iutA+rmpA/rmpA2	IncFIB/IncHI1B (mosaic plasmid)	fyuA+irp1-2+iucABCD+iutA+mrkABCDFHIJ+rmpA+ybtAEPQSTUX	blaOXA-1+blaSHV-11+blaTEM-1	blaDHA-1	DHA	blaKPC-2	KPC	IncU/IncFII	blaOXA-1+blaSHV-11+blaTEM-1+blaDHA-1+blaKPC-2	aac(6')-Ib-cr+aac(3)-IId+armA	armA	aac(6')-Ib-cr+oqxA+oqxB+qnrB4	fosA+fosA3	mph(A)+mph(E)+msr(E)	catB3	arr-3(ins IS15DIV (IS6-family))	--	--	sul1	qacEdelta1	--	--	blaOXA-1+blaSHV-11+blaTEM-1+blaDHA-1+blaKPC-2+aac(6')-Ib-cr+aac(3)-IId+armA+oqxA+oqxB+qnrB4+fosA(Q139E)+fosA3+mph(A)+mph(E)+msr(E)+catB3+arr-3(ins IS15DIV (IS6-family))+sul1+qacEdelta1
GCA_016762225.1	Public DBs		GCA_016762225.1	Klebsiella pneumoniae ST395	2019-09-25	Human	Urinary System	Urine	Bangladesh	Dhaka	23.8103	90.4125					C	C	KL64 (K14.K64)	O1v1	ybt16/ICEKp12	--	--	fyuA+irp1-2+mrkABCDFHIJ+ybtAEPQSTUX	blaSHV-11+blaTEM-1	blaCTX-M-15	CTX-M	blaNDM-5+blaOXA-232	NDM+OXA-48-like	IncFII+pColKP3-like	blaSHV-11+blaTEM-1+blaCTX-M-15+blaNDM-5+blaOXA-232	aadA2+rmtB1	rmtB	oqxA+oqxB25(R341S|I960M)	fosA	mph(A)+erm(B)(K167R)	catA1	--	tet(A)	dfrA12	sul1	qacEdelta1	--	ble-MBL	blaSHV-11+blaTEM-1+blaCTX-M-15+blaNDM-5+blaOXA-232+aadA2+rmtB1+oqxA+oqxB25(R341S|I960M)+fosA(Q139E)+mph(A)+erm(B)(K167R)+catA1+tet(A)+dfrA12+sul1+qacEdelta1+ble-MBL
GCA_017310365.1	Public DBs		GCA_017310365.1	Klebsiella pneumoniae ST395	2015-11-10	Human	Urinary System	Urine	China	Jinan	36.6507	117.114					B	B2	KL39	O1v1	ybt16/ICEKp12	iucABCD/iutA+rmpA/rmpA2	IncFIB/IncHI1B (mosaic plasmid)	fyuA+irp1-2+iucABCD+iutA+mrkABCDFHIJ+rmpA2(frameshift)+ybtAEPQSTUX	blaOXA-1+blaSHV-11+blaTEM-1	blaCTX-M-15+blaSHV-2	CTX-M+SHV-ESBL	blaOXA-48	OXA-48-like	IncL	blaOXA-1+blaSHV-11+blaTEM-1+blaCTX-M-15+blaSHV-2+blaOXA-48	aac(6')-Ib-cr+ant(2")-Ia+aadA1	--	aac(6')-Ib-cr+oqxA+oqxB+qnrS1	fosA	--	catA1+catA1+catB3(del)	--	tet(A)	dfrA1	sul1+sul1	qacEdelta1+qacEdelta1	--	--	blaOXA-1+blaSHV-11+blaTEM-1+blaCTX-M-15+blaSHV-2+blaOXA-48+aac(6')-Ib-cr+ant(2")-Ia+aadA1+oqxA+oqxB+qnrS1+fosA(Q139E)+catA1+catA1+catB3(del)+tet(A)+dfrA1+sul1+sul1+qacEdelta1+qacEdelta1
MRGN_20	Public DBs	ERR9849170		Klebsiella pneumoniae ST395	2015-06-22	Human	Urinary System	Urine	Germany	Goettingen	51.5328	9.93518	DE_1				A	A1	KL108 (K47)	O1v2	-	--	--	mrkABCDFHIJ	blaOXA-1+blaSHV-11	blaCTX-M-15	CTX-M	blaNDM-1	NDM	IncFIB/IncFII	blaOXA-1+blaSHV-11+blaCTX-M-15+blaNDM-1	aac(6')-Ib-cr+aac(3)-IIe+aadA2+rmtC	rmtC	aac(6')-Ib-cr+oqxA+oqxB	fosA	mph(A)	catA1+catB3(del)	--	tet(A)	dfrA1+dfrA12(del)	sul1	qacEdelta1	--	ble-MBL	blaOXA-1+blaSHV-11+blaCTX-M-15+blaNDM-1+aac(6')-Ib-cr+aac(3)-IIe+aadA2+rmtC+oqxA+oqxB+fosA(Q139E)+mph(A)+catA1+catB3(del)+tet(A)+dfrA1+dfrA12(del)+sul1+qacEdelta1+ble-MBL
MRSN31307	Public DBs		GCA_023894095.1	Klebsiella pneumoniae ST395	2006-09-30	Human		Wound	USA	Bethesda	38.982	-77.1243	US_1				A	A1	KL108 (K47)	O1v2	-	--	--	mrkABCDFHIJ	blaSHV-11+blaTEM-1	blaCTX-M-15	CTX-M	--	Carbapenemase-Negative	--	blaSHV-11+blaTEM-1+blaCTX-M-15	aac(3)-IIe+aph(3')-Ia+aph(3")-Ib(E18K)+aph(6)-Id(D148E)+aadA1	--	oqxA+oqxB	fosA	--	catA1	--	--	dfrA1	sul2	qacEdelta1(R112V|P112M|115del)	--	--	blaSHV-11+blaTEM-1+blaCTX-M-15+aac(3)-IIe+aph(3')-Ia+aph(3")-Ib(E18K)+aph(6)-Id(D148E)+aadA1+oqxA+oqxB+fosA(Q139E)+catA1+dfrA1+sul2+qacEdelta(R111V|P112M|115del)
MRSN31314	Public DBs		GCA_023894075.1	Klebsiella pneumoniae ST395	2006-09-30	Human		Sterile Body Suite	USA	Bethesda	38.982	-77.1243	US_1				A	A1	KL108 (K47)	O1v2	-	--	--	mrkABCDFHIJ	blaSHV-11+blaTEM-1	blaCTX-M-15	CTX-M	--	Carbapenemase-Negative	--	blaSHV-11+blaTEM-1+blaCTX-M-15	aac(3)-IIe+aph(3')-Ia+aph(3")-Ib(E18K)+aph(6)-Id(D148E)+aadA1	--	oqxA+oqxB	fosA	--	catA1	--	--	dfrA1	sul2	qacEdelta1(R112V|P112M|115del)	--	--	blaSHV-11+blaTEM-1+blaCTX-M-15+aac(3)-IIe+aph(3')-Ia+aph(3')-Ia(D148E)+aph(3")-Ib(E18K)+aadA1+oqxA+oqxB+fosA(Q139E)+catA1+dfrA1+sul2+qacEdelta(R111V|P112M|115del)
MRSN31330	Public DBs		GCA_023894115.1	Klebsiella pneumoniae ST395	2006-10-21	Human	Heart and Blood Vessels	Blood	USA	Bethesda	38.982	-77.1243	US_1				A	A1	KL108 (K47)	O1v2	-	--	--	mrkABCDFHIJ	blaSHV-11+blaTEM-1	blaCTX-M-15+blaCMY-2	CTX-M+CMY	--	Carbapenemase-Negative	--	blaSHV-11+blaTEM-1+blaCTX-M-15+blaCMY-2	ant(2")-Ia+aac(3)-IIe+aph(3')-Ia+aph(3")-Ib(E18K)+aph(6)-Id(D148E)+aadA1	--	oqxA+oqxB	fosA	--	catA1+cmlA5+floR	--	tet(A)	dfrA1	sul2	qacEdelta1(R112V|P112M|115del)	--	--	blaSHV-11+blaTEM-1+blaCTX-M-15+blaCMY-2+ant(2")-Ia+aac(3)-IIe+aph(3')-Ia(D148E)+aph(3")-Ib(E18K)+aph(6)-Id+aadA1+oqxA+oqxB+fosA(Q139E)+catA1+cmlA5+floR+tet(A)+dfrA1+sul2+qacEdelta(R111V|P112M|115del)
MRSN31332	Public DBs		GCA_023894045.1	Klebsiella pneumoniae ST395	2006-10-23	Human		Sterile Body Suite	USA	Bethesda	38.982	-77.1243	US_1				A	A1	KL108 (K47)	O1v2	-	--	--	mrkABCDFHIJ	blaSHV-11+blaTEM-1	blaCTX-M-15	CTX-M	--	Carbapenemase-Negative	--	blaSHV-11+blaTEM-1+blaCTX-M-15	aac(3)-IIe+aph(3')-Ia+aph(3")-Ib(E18K)+aph(6)-Id(D148E)+aadA1	--	oqxA+oqxB	fosA	--	catA1	--	--	dfrA1	sul2	qacEdelta1(R112V|P112M|115del)	--	--	blaSHV-11+blaTEM-1+blaCTX-M-15+aac(3)-IIe+aph(3')-Ia+aph(3')-Ia(D148E)+aph(3")-Ib(E18K)+aadA1+oqxA+oqxB+fosA(Q139E)+catA1+dfrA1+sul2+qacEdelta(R111V|P112M|115del)
MRSN31333	Public DBs		GCA_023894035.1	Klebsiella pneumoniae ST395	2006-02-09	Human	Urinary System	Urine	USA	Bethesda	38.982	-77.1243	US_1				A	A1	KL108 (K47)	O1v2	-	--	--	mrkABCDFHIJ	blaSHV-11+blaTEM-1	blaCTX-M-15	CTX-M	--	Carbapenemase-Negative	--	blaSHV-11+blaTEM-1+blaCTX-M-15	aac(3)-IIe+aph(3')-Ia+aph(3")-Ib(E18K)+aph(6)-Id(D148E)+aadA1	--	oqxA+oqxB	fosA	--	catA1	--	--	dfrA1	sul2	qacEdelta1(R112V|P112M|115del)	--	--	blaSHV-11+blaTEM-1+blaCTX-M-15+aac(3)-IIe+aph(3')-Ia+aph(3')-Ia(D148E)+aph(3")-Ib(E18K)+aadA1+oqxA+oqxB+fosA(Q139E)+catA1+dfrA1+sul2+qacEdelta(R111V|P112M|115del)
MRSN363431	Public DBs		GCA_023894015.1	Klebsiella pneumoniae ST395	2006-11-07	Human	Heart and Blood Vessels	Blood	Germany	Landstuhl	49.4143	7.57223	DE_2				A	A1	KL108 (K47)	O1v2	-	--	--	mrkABCDFHIJ	blaSHV-11+blaTEM-1	blaCTX-M-15	CTX-M	--	Carbapenemase-Negative	--	blaSHV-11+blaTEM-1+blaCTX-M-15	aac(3)-IIe+aph(3")-Ib(E18K)+aph(6)-Id(D148E)+aadA1	--	oqxA+oqxB	fosA	--	catA1	--	--	dfrA1	sul2	qacEdelta1(R112V|P112M|115del)	--	--	blaSHV-11+blaTEM-1+blaCTX-M-15+aac(3)-IIe+aph(3")-Ib(E18K)+aph(6)-Id(D148E)+aadA1+oqxA+oqxB+fosA(Q139E)+catA1+dfrA1+sul2+qacEdelta(R111V|P112M|115del)
MRSN567231	Public DBs		GCA_023893985.1	Klebsiella pneumoniae ST395	2017-10-03	Human		Wound	Ukraine	Vinnytsia	48.899	28.5161	UA_2				B	B1	KL2KL30 (K2)	O1v1	ybt16/ICEKp12	--	--	fyuA+irp1-2+mrkABCDFHIJ+ybtAEPQSTUX	blaOXA-1+blaSHV-11+blaTEM-1	blaCTX-M-15	CTX-M	blaOXA-48	OXA-48-like	Not established	blaOXA-1+blaSHV-11+blaTEM-1+blaCTX-M-15+blaOXA-48	aac(6')-Ib-cr	--	aac(6')-Ib-cr+oqxA+oqxB+qnrS1	fosA	--	catA1+catB3(del)	--	--	--	--	--	--	--	blaOXA-1+blaSHV-11+blaTEM-1+blaCTX-M-15+blaOXA-48+aac(6')-Ib-cr+oqxA+oqxB+qnrS1+fosA(Q139E)+catA1+catB3(del)
MRSN740795	Public DBs		GCA_023893955.1	Klebsiella pneumoniae ST395	2019-12-12	Human	Respiratory System		Ukraine	Vinnytsia	48.899	28.5161	UA_3				B	B1	KL2KL30 (K2)	O1v1	ybt16/ICEKp12	--	--	fyuA+irp1-2+mrkABCDFHIJ+ybtAEPQSTUX	blaOXA-1+blaSHV-11	blaCTX-M-15	CTX-M	blaOXA-48	OXA-48-like	Not established	blaOXA-1+blaSHV-11+blaCTX-M-15+blaOXA-48	aac(6')-Ib-cr	--	aac(6')-Ib-cr+oqxA+oqxB+qnrS1	fosA	--	catA1+catB3(del)	--	--	--	--	--	--	--	blaOXA-1+blaSHV-11+blaCTX-M-15+blaOXA-48+aac(6')-Ib-cr+oqxA+oqxB+qnrS1+fosA(Q139E)+catA1+catB3(del)
MRSN8909	Public DBs		GCA_023893975.1	Klebsiella pneumoniae ST395	2006-09-15	Human	Respiratory System		USA	Bethesda	38.982	-77.1243	US_1				A	A1	KL108 (K47)	O1v2	-	--	--	mrkABCDFHIJ	blaSHV-11+blaTEM-1	blaCTX-M-15	CTX-M	--	Carbapenemase-Negative	--	blaSHV-11+blaTEM-1+blaCTX-M-15	aac(3)-IIe+aph(3')-Ia+aph(3")-Ib(E18K)+aph(6)-Id(D148E)+aadA1	--	oqxA+oqxB	fosA	--	catA1	--	--	dfrA1	sul2	qacEdelta1(R112V|P112M|115del)	--	--	blaSHV-11+blaTEM-1+blaCTX-M-15+aac(3)-IIe+aph(3')-Ia+aph(3')-Ia(D148E)+aph(3")-Ib(E18K)+aadA1+oqxA+oqxB+fosA(Q139E)+catA1+dfrA1+sul2+qacEdelta(R111V|P112M|115del)
PBIO1951	Public DBs	ERR4421731		Klebsiella pneumoniae ST395	2019-06-12	Human	Respiratory System	Throat swab	Germany	Greifswald	54.0958	13.3815	DE_3				C	C	KL64 (K14.K64)	O1v1	ybt16/ICEKp12	--	--	fyuA+irp1-2+mrkABCDFHIJ+ybtAEPQSTUX	blaOXA-1+blaSHV-11+blaTEM-1	blaCTX-M-15	CTX-M	blaNDM-5	NDM	IncFII	blaOXA-1+blaSHV-11+blaTEM-1+blaCTX-M-15+blaNDM-5	aac(6')-Ib-cr+aadA2	--	aac(6')-Ib-cr+oqxA+oqxB25(R341S|I960M)+qnrB1+qnrS1	fosA	--	catA1+catB3(del)	--	--	dfrA12	sul1	qacEdelta1	--	ble-MBL	blaOXA-1+blaSHV-11+blaTEM-1+blaCTX-M-15+blaNDM-5+aac(6')-Ib-cr+aadA2+oqxA+oqxB25(R341S|I960M)+qnrS1+qnrB1+fosA(Q139E)+catA1+catB3(del)+dfrA12+sul1+qacEdelta1+ble-MBL
PBIO1961	Public DBs	ERR4422521		Klebsiella pneumoniae ST395	2019-08-31	Human	Digestive System	Rectal Swab	Germany	Greifswald	54.0958	13.3815	DE_3				B	B1	KL2KL30 (K2)	O1v1	ybt16/ICEKp12	peg-344+iucABCD/iutA+rmpA/rmpA2	IncFIB/IncHI1B (mosaic plasmid)	peg-344+fyuA+irp1-2+iucABCD+iutA+mrkABCDFH(frameshift)IJ+rmpA+rmpA2(frameshift)+ybtAEPQSTUX	blaOXA-1+blaOXA-9(W112X)+blaSHV-11+blaTEM-1	blaCTX-M-15	CTX-M	blaNDM-1	NDM	IncFIB/IncHI1B (mosaic plasmid)	blaOXA-1+blaOXA-9(W112X)+blaSHV-11+blaTEM-1+blaCTX-M-15+blaNDM-1	aac(6')-Ib-cr+aph(3')-VI+aadA1+armA	armA	aac(6')-Ib-cr+oqxA+oqxB+qnrS1	fosA	mph(A)+mph(E)+msr(E)	catA1+catB3(del)	--	tet(A)	dfrA1+dfrA5	sul1+sul2	qacEdelta1	--	ble-MBL	blaOXA-1+blaOXA-9(W112X)+blaSHV-11+blaTEM-1+blaCTX-M-15+blaNDM-1+aac(6')-Ib-cr+aph(3')-VI+aadA1+armA+oqxA+oqxB+qnrS1+fosA(Q139E)+mph(A)+mph(E)+msr(E)+catA1+catB3(del)+tet(A)+dfrA1+dfrA5+sul1+sul2+qacEdelta1+ble-MBL
PBIO2005	Public DBs	ERR4425350		Klebsiella pneumoniae ST395	2019-08-24	Human		Wound Discharge	Germany	Greifswald	54.0958	13.3815	DE_4				B	B1	KL2KL30 (K2)	O1v1	ybt16/ICEKp12	--	--	fyuA+irp1-2+mrkABCDFH(frameshift)IJ+ybtAEPQSTUX	blaOXA-1+blaOXA-9(W112X)+blaSHV-11+blaTEM-1	blaCTX-M-15	CTX-M	--	Carbapenemase-Negative	--	blaOXA-1+blaOXA-9(W112X)+blaSHV-11+blaTEM-1+blaCTX-M-15	aac(6')-Ib-cr+aadA1	--	aac(6')-Ib-cr+oqxA+oqxB	fosA	--	catA1+catB3(del)	--	tet(A)	dfrA1	sul1	qacEdelta1	--	--	blaOXA-1+blaOXA-9(W112X)+blaSHV-11+blaTEM-1+blaCTX-M-15+aac(6')-Ib-cr+aadA1+oqxA+oqxB+fosA(Q139E)+catA1+catB3(del)+tet(A)+dfrA1+sul1+qacEdelta1
PBIO2028	This study	ERR9849177		Klebsiella pneumoniae ST395	2020-01-01	Human			Germany	Greifswald	54.0958	13.3815	DE_3				B	B1	KL2KL30 (K2)	O1v1	ybt16/ICEKp12	--	--	fyuA+irp1-2+mrkHI+ybtAEPQSTUX	blaOXA-1+blaSHV-11	--	--	--	Carbapenemase-Negative	--	blaOXA-1+blaSHV-11	aac(6')-Ib-cr	--	aac(6')-Ib-cr+oqxA+oqxB	fosA	--	catB3(del)	--	tet(A)	dfrA1	sul1	qacEdelta1	--	--	blaOXA-1+blaSHV-11+aac(6')-Ib-cr+oqxA+oqxB+fosA(Q139E)+catB3(del)+tet(A)+dfrA1+sul1+qacEdelta1
SRR10087082	Public DBs	SRR10087082		Klebsiella pneumoniae ST395	2017-01-10	Human	Respiratory System		Italy	Milan	45.4668	9.1905	IT_3				B	B1	KL2KL30 (K2)	O1v1	ybt16/ICEKp12	iucABCD/iutA	IncFIB/IncHI1B (virulence plasmid)	fyuA+irp1-2+iucABCD+iutA+mrkABCDFHIJ+ybtAEPQSTUX	blaSHV-11+blaTEM-1	--	--	blaKPC-3	KPC	pKPC_Kp02-like	blaSHV-11+blaTEM-1+blaKPC-3	ant(2")-Ia+aadA1	--	oqxA+oqxB+qnrS1	fosA	--	catA1	--	--	--	sul1	qacEdelta1	--	--	blaSHV-11+blaTEM-1+blaKPC-3+ant(2")-Ia+aadA1+oqxA+oqxB+qnrS1+fosA(Q139E)+catA1+sul1+qacEdelta1
SRR10087133	Public DBs	SRR10087133		Klebsiella pneumoniae ST395	2017-01-10	Human	Respiratory System		Italy	Milan	45.4668	9.1905	IT_3				B	B1	KL2KL30 (K2)	O1v1	ybt16/ICEKp12	iucABCD/iutA	IncFIB/IncHI1B (virulence plasmid)	fyuA+irp1-2+iucABCD+iutA+mrkABCDFHIJ+ybtAEPQSTUX	blaOXA-1+blaSHV-11+blaTEM-1	blaCTX-M-15	CTX-M	blaKPC-3	KPC	pKPC_Kp02-like	blaOXA-1+blaSHV-11+blaTEM-1+blaCTX-M-15+blaKPC-3	aac(6')-Ib-cr+ant(2")-Ia+aadA1	--	aac(6')-Ib-cr+oqxA+oqxB+qnrS1	fosA	--	catA1+catB3(del)	--	--	--	sul1	qacEdelta1	--	--	blaOXA-1+blaSHV-11+blaTEM-1+blaCTX-M-15+blaKPC-3+aac(6')-Ib-cr+ant(2")-Ia+aadA1+oqxA+oqxB+qnrS1+fosA(Q139E)+catA1+catB3(del)+sul1+qacEdelta1
SRR11356419	Public DBs	SRR11356419		Klebsiella pneumoniae ST395	2018-01-01	Human		Pus	Finland	Helsinki	60.1695	24.9354					B	B2	KL39	O2v1	ybt16/ICEKp12/(incomplete)	iucABCD/iutA	IncFIB/IncHI1B (mosaic plasmid)	fyuA+irp1(ins ISKpn18(IS3-family))-2+iucABCD+iutA+mrkABCDFHIJ+ybtAEPQSTUX	blaOXA-1+blaSHV-11+blaTEM-1	blaCTX-M-15	CTX-M	blaOXA-48	OXA-48-like	Not established	blaOXA-1+blaSHV-11+blaTEM-1+blaCTX-M-15+blaOXA-48	aac(6')-Ib-cr+ant(2")-Ia+aadA1	--	aac(6')-Ib-cr+oqxA+oqxB+qnrS1	fosA	--	catA1+catB3(del)	--	tet(A)	dfrA1	sul1	qacEdelta1	--	--	blaOXA-1+blaSHV-11+blaTEM-1+blaCTX-M-15+blaOXA-48+aac(6')-Ib-cr+ant(2")-Ia+aadA1+oqxA+oqxB+qnrS1+fosA(Q139E)+catA1+catB3(del)+tet(A)+dfrA1+sul1+qacEdelta1
SRR12181136	Public DBs	SRR12181136		Klebsiella pneumoniae ST395	2018-03-19	Human	Skin and Soft Tissue	Wound	Russia	Nizhny Novgorod	56.3265	44.0051	RU_537				B	B2	KL39	O1v1	ybt16/ICEKp12	iucABCD/iutA+rmpA/rmpA2	IncFIB/IncHI1B (mosaic plasmid)	fyuA+irp1-2+iucABCD+iutA+mrkABCDFH(frameshift)IJ+rmpA2(frameshift)+ybtAEPQSTUX	blaOXA-1+blaSHV-11+blaTEM-1	blaCTX-M-15	CTX-M	blaOXA-48	OXA-48-like	IncL	blaOXA-1+blaSHV-11+blaTEM-1+blaCTX-M-15+blaOXA-48	aph(3')-VIa(E2K|E49A|A112V|T156A|T173N)+aac(6')-Ib-D181Y+aph(6)-Id(del)	--	oqxA+oqxB+qnrS1	fosA	--	catA1+catB3(del)	--	tet(A)	dfrA1	--	--	--	--	blaOXA-1+blaSHV-11+blaTEM-1+blaCTX-M-15+blaOXA-48+aph(3')-VIa(E2K|E49A|A112V|T156A|T173N)+aac(6')-Ib-D181Y+aph(6)-Id(del)+oqxA+oqxB+qnrS1+fosA(Q139E)+catA1+catB3(del)+tet(A)+dfrA1
SRR12182079	Public DBs	SRR12182079		Klebsiella pneumoniae ST395	2018-03-12	Human	Skin and Soft Tissue	Wound	Russia	Nizhny Novgorod	56.3265	44.0051	RU_537				B	B2	KL39	O1v1	ybt16/ICEKp12	iucABCD/iutA+rmpA/rmpA2	IncFIB/IncHI1B (mosaic plasmid)	fyuA+irp1-2+iucABCD+iutA+mrkABCDFHIJ+rmpA2(frameshift)+ybtAEPQSTUX	blaOXA-1+blaSHV-11+blaTEM-1	blaCTX-M-15	CTX-M	blaOXA-48	OXA-48-like	Not established	blaOXA-1+blaSHV-11+blaTEM-1+blaCTX-M-15+blaOXA-48	aac(6')-Ib-cr+ant(2")-Ia+aadA1	--	aac(6')-Ib-cr+oqxA+oqxB+qnrS1	fosA	--	catA1+catB3(del)	--	tet(A)	dfrA1	sul1	qacEdelta1	--	--	blaOXA-1+blaSHV-11+blaTEM-1+blaCTX-M-15+blaOXA-48+aac(6')-Ib-cr+ant(2")-Ia+aadA1+oqxA+oqxB+qnrS1+fosA(Q139E)+catA1+catB3(del)+tet(A)+dfrA1+sul1+qacEdelta1
SRR12783029	Public DBs	SRR12783029		Klebsiella pneumoniae ST395	2014-09-29	Human	Respiratory System	Aspriate	Russia	Moscow	55.7517	37.6178					B	B1	KL2KL30 (K2)	O1v1	ybt16/ICEKp12	--	--	fyuA+irp1-2+mrkABCDFHIJ+ybtAEPQSTUX	blaSHV-11+blaTEM-1	--	--	--	Carbapenemase-Negative	--	blaSHV-11+blaTEM-1	--	--	oqxA+oqxB+qnrS1	fosA	--	catA1	--	tet(A)	dfrA1	sul1	qacEdelta1	--	--	blaSHV-11+blaTEM-1+oqxA+oqxB+qnrS1+fosA(Q139E)+catA1+tet(A)+dfrA1+sul1+qacEdelta1
SRR12783035	Public DBs	SRR12783035		Klebsiella pneumoniae ST395	2016-08-29	Human	Urinary System	Urine	Russia	Moscow	55.7517	37.6178					B	B2	KL39	O1v1	ybt16/ICEKp12/(incomplete)	iucABCD/iutA	IncFIB/IncHI1B (mosaic plasmid)	fyuA+irp1-2+iucABCD+iutA+mrkABCDFHIJ+ybtAEPQSTUX	blaOXA-1+blaSHV-11+blaTEM-1	blaCTX-M-15	CTX-M	blaOXA-48	OXA-48-like	Not established	blaOXA-1+blaSHV-11+blaTEM-1+blaCTX-M-15+blaOXA-48	aac(6')-Ib-cr+ant(2")-Ia+aadA1	--	aac(6')-Ib-cr+oqxA+oqxB+qnrS1	fosA	--	catA1+catB3(del)	--	tet(A)	dfrA1	sul1	qacEdelta1	--	--	blaOXA-1+blaSHV-11+blaTEM-1+blaCTX-M-15+blaOXA-48+aac(6')-Ib-cr+ant(2")-Ia+aadA1+aac(6')-Ib-cr+oqxA+oqxB+qnrS1+fosA(Q139E)+catA1+catB3(del)+tet(A)+dfrA1+sul1+qacEdelta1
SRR12783038	Public DBs	SRR12783038		Klebsiella pneumoniae ST395	2014-07-16	Human	Respiratory System	Aspriate	Russia	Moscow	55.7517	37.6178					B	B1	KL2KL30 (K2)	O1v1	ybt16/ICEKp12	iucABCD/iutA	IncFIB/IncHI1B (mosaic plasmid)	fyuA+irp1-2+iucABCD+iutA+mrkABCDFHIJ+ybtAEPQSTUX	blaOXA-1+blaSHV-11+blaTEM-1	blaCTX-M-15	CTX-M	blaOXA-48	OXA-48-like	IncM2	blaOXA-1+blaSHV-11+blaTEM-1+blaCTX-M-15+blaOXA-48	aac(6')-Ib-cr	--	aac(6')-Ib-cr+oqxA+oqxB+qnrS1	fosA	--	catA1+catB3(del)	--	tet(A)	dfrA1	sul1	qacEdelta1	--	--	blaOXA-1+blaSHV-11+blaTEM-1+blaCTX-M-15+blaOXA-48+aac(6')-Ib-cr+oqxA+oqxB+qnrS1+fosA(Q139E)+catA1+catB3(del)+tet(A)+dfrA1+sul1+qacEdelta1
SRR12783039	Public DBs	SRR12783039		Klebsiella pneumoniae ST395	2014-10-08	Human	Urinary System	Urine	Russia	Moscow	55.7517	37.6178					B	B1	KL2KL30 (K2)	O1v1	ybt16/ICEKp12	--	--	fyuA+irp1-2+mrkABCDFHIJ+ybtAEPQSTUX	blaOXA-1+blaSHV-11+blaTEM-1	blaCTX-M-15	CTX-M	--	Carbapenemase-Negative	--	blaOXA-1+blaSHV-11+blaTEM-1+blaCTX-M-15	aac(6')-Ib-cr+aac(3)-IIe	--	aac(6')-Ib-cr+oqxA+oqxB+qnrS1	fosA	--	catB3(del)	--	tet(A)	dfrA1	sul1	qacEdelta1	--	--	blaOXA-1+blaSHV-11+blaTEM-1+blaCTX-M-15+aac(6')-Ib-cr+aac(3)-IIe+oqxA+oqxB+qnrS1+fosA(Q139E)+catB3(del)+tet(A)+dfrA1+sul1+qacEdelta1
SRR12783040	Public DBs	SRR12783040		Klebsiella pneumoniae ST395	2014-08-13	Human	Urinary System	Urine	Russia	Moscow	55.7517	37.6178					B	B1	KL2KL30 (K2)	O1v1	ybt16/ICEKp12	--	--	fyuA+irp1-2+mrkABCDFHIJ+ybtAEPQSTUX	blaOXA-1+blaSHV-11+blaTEM-1	blaCTX-M-15	CTX-M	--	Carbapenemase-Negative	--	blaOXA-1+blaSHV-11+blaTEM-1+blaCTX-M-15	aac(6')-Ib-cr+aac(3)-IIe	--	aac(6')-Ib-cr+oqxA+oqxB+qnrS1	fosA	--	catA1+catB3(del)	--	tet(A)	dfrA1	sul1	qacEdelta1	--	--	blaOXA-1+blaSHV-11+blaTEM-1+blaCTX-M-15+aac(6')-Ib-cr+aac(3)-IIe+oqxA+oqxB+qnrS1+fosA(Q139E)+catA1+catB3(del)+tet(A)+dfrA1+sul1+qacEdelta1
SRR12783041	Public DBs	SRR12783041		Klebsiella pneumoniae ST395	2012-11-01	Human	Respiratory System	sputum	Russia	Moscow	55.7517	37.6178					A	A1	KL108 (K47)	O1v2	-	iucABCD/iutA	IncFIB/IncHI1B (mosaic plasmid)	iucABCD+iutA+mrkABCDFHIJ	blaOXA-1+blaSHV-11+blaTEM-1	blaCTX-M-15	CTX-M	blaOXA-48	OXA-48-like	IncL	blaOXA-1+blaSHV-11+blaTEM-1+blaCTX-M-15+blaOXA-48	aac(6')-Ib-cr+aac(3)-IIe+armA+aadA2	armA	aac(6')-Ib-cr+oqxA+oqxB+qnrS1	fosA	mph(E)+msr(E)	catA1+catB3(del)	--	tet(A)	dfrA1+dfrA12	sul1	qacEdelta1	--	--	blaOXA-1+blaSHV-11+blaTEM-1+blaCTX-M-15+blaOXA-48+aac(6')-Ib-cr+aac(3)-IIe+armA+aadA2+oqxA+oqxB+qnrS1+fosA(Q139E)+mph(E)+msr(E)+catA1+catB3(del)+tet(A)+dfrA1+dfrA12+sul1+qacEdelta1
SRR12783048	Public DBs	SRR12783048		Klebsiella pneumoniae ST395	2014-02-20	Human	Skin and Soft Tissue	Subcutaneous Flap	Russia	Moscow	55.7517	37.6178					A	A1	KL108 (K47)	O1v2	-	iucABCD/iutA	IncFIB/IncHI1B (mosaic plasmid)	iucABCD+iutA+mrkABCDFHIJ	blaOXA-1+blaSHV-11+blaTEM-1	blaCTX-M-15	CTX-M	blaOXA-48	OXA-48-like	IncL	blaOXA-1+blaSHV-11+blaTEM-1+blaCTX-M-15+blaOXA-48	aac(6')-Ib-cr+aac(3)-IIe+aadA2+armA	armA	aac(6')-Ib-cr+oqxA+oqxB+qnrS1	fosA	mph(E)+msr(E)	catA1+catB3(del)	--	tet(A)	dfrA1+dfrA12	sul1	qacEdelta1	--	--	blaOXA-1+blaSHV-11+blaTEM-1+blaCTX-M-15+blaOXA-48+aac(6')-Ib-cr+aac(3)-IIe+aadA2+armA+oqxA+oqxB+qnrS1+fosA(Q139E)+mph(E)+msr(E)+catA1+catB3(del)+tet(A)+dfrA1+dfrA12+sul1+qacEdelta1
SRR12783055	Public DBs	SRR12783055		Klebsiella pneumoniae ST395	2015-11-25	Human	Respiratory System	Sputum	Russia	Moscow	55.7517	37.6178					B	B1	KL2KL30 (K2)	O1v1	ybt16/ICEKp12	--	--	fyuA+irp1-2+mrkABCDFHIJ+ybtAEPQSTUX	blaOXA-1+blaSHV-11+blaTEM-1	blaCTX-M-15	CTX-M	--	Carbapenemase-Negative	--	blaOXA-1+blaSHV-11+blaTEM-1+blaCTX-M-15	aac(6')-Ib-cr+aac(3)-IIe	--	aac(6')-Ib-cr+oqxA+oqxB+qnrS1	fosA	--	catA1+catB3(del)	--	tet(A)	dfrA1	sul1	qacEdelta1	--	--	blaOXA-1+blaSHV-11+blaTEM-1+blaCTX-M-15+aac(6')-Ib-cr+aac(3)-IIe+oqxA+oqxB+qnrS1+fosA(Q139E)+catA1+catB3(del)+tet(A)+dfrA1+sul1+qacEdelta1
SRR12783056	Public DBs	SRR12783056		Klebsiella pneumoniae ST395	2015-12-23	Human	Urinary System	Urine	Russia	Moscow	55.7517	37.6178					B	B1	KL2KL30 (K2)	O1v1	ybt16/ICEKp12	--	--	fyuA+irp1-2+mrkABCDFHIJ+ybtAEPQSTUX	blaOXA-1+blaSHV-11+blaTEM-1	blaCTX-M-15	CTX-M	blaOXA-48	OXA-48-like	IncL	blaOXA-1+blaSHV-11+blaTEM-1+blaCTX-M-15+blaOXA-48	aac(6')-Ib-cr	--	aac(6')-Ib-cr+oqxA+oqxB+qnrS1	fosA	--	catA1+catB3(del)	--	tet(A)	dfrA1	sul1	qacEdelta1	--	--	blaOXA-1+blaSHV-11+blaTEM-1+blaCTX-M-15+blaOXA-48+aac(6')-Ib-cr+oqxA+oqxB+qnrS1+fosA(Q139E)+catA1+catB3(del)+tet(A)+dfrA1+sul1+qacEdelta1
SRR12783064	Public DBs	SRR12783064		Klebsiella pneumoniae ST395	2014-07-02	Human	Respiratory System	Aspriate	Russia	Moscow	55.7517	37.6178					B	B1	KL2KL30 (K2)	O1v1	ybt16/ICEKp12	--	--	fyuA+irp1-2+mrkABCDFHIJ+ybtAEPQSTUX	blaOXA-1+blaSHV-11+blaTEM-1	blaCTX-M-15	CTX-M	--	Carbapenemase-Negative	--	blaOXA-1+blaSHV-11+blaTEM-1+blaCTX-M-15	aac(6')-Ib-cr+aac(3)-IIe	--	aac(6')-Ib-cr+oqxA+oqxB+qnrS1	fosA	--	catA1+catB3(del)	--	tet(A)	dfrA1	sul1	qacEdelta1	--	--	blaOXA-1+blaSHV-11+blaTEM-1+blaCTX-M-15+aac(6')-Ib-cr+aac(3)-IIe+oqxA+oqxB+qnrS1+fosA(Q139E)+catA1+catB3(del)+tet(A)+dfrA1+sul1+qacEdelta1
SRR12783066	Public DBs	SRR12783066		Klebsiella pneumoniae ST395	2013-06-10	Human	Urinary System	Urine	Russia	Moscow	55.7517	37.6178					B	B1	KL2KL30 (K2)	O1v1	ybt16/ICEKp12	iucABCD/iutA	IncFIB/IncHI1B (mosaic plasmid)	fyuA+irp1-2+iucABCD+iutA+mrkABCDFHIJ+ybtAEPQSTUX	blaOXA-1+blaSHV-11+blaTEM-1	blaCTX-M-15	CTX-M	blaOXA-48	OXA-48-like	IncM2	blaOXA-1+blaSHV-11+blaTEM-1+blaCTX-M-15+blaOXA-48	aac(6')-Ib-cr	--	aac(6')-Ib-cr+oqxA+oqxB(I656S)+qnrS1	fosA	--	catA1+catB3(del)	--	tet(A)(Q227L)	dfrA1	sul1	qacEdelta1	--	--	blaOXA-1+blaSHV-11+blaTEM-1+blaCTX-M-15+blaOXA-48+aac(6')-Ib-cr+oqxA+oqxB(I656S)+qnrS1+fosA(Q139E)+catA1+catB3(del)+tet(A)(Q227L)+dfrA1+sul1+qacEdelta1
SRR12783068	Public DBs	SRR12783068		Klebsiella pneumoniae ST395	2013-10-31	Human	Urinary System	Urine	Russia	Moscow	55.7517	37.6178					A	A1	KL108 (K47)	O1/O2v2	ybt14/ICEKp5	iucABCD/iutA	IncFIB/IncHI1B (mosaic plasmid)	fyuA+irp1-2+iucABCD+iutA+mrkABCDFHIJ+ybtAEPQSTUX	blaOXA-1+blaSHV-11+blaTEM-1	blaCTX-M-15	CTX-M	blaOXA-48	OXA-48-like	IncL	blaOXA-1+blaSHV-11+blaTEM-1+blaCTX-M-15+blaOXA-48	aac(6')-Ib-cr+ant(2")-Ia+aadA1	--	aac(6')-Ib-cr+oqxA+oqxB+qnrS1	fosA	--	catA1+catB3(del)	--	tet(A)	dfrA1	sul1	qacEdelta1	--	--	blaOXA-1+blaSHV-11+blaTEM-1+blaCTX-M-15+blaOXA-48+aac(6')-Ib-cr+ant(2")-Ia+aadA1+oqxA+oqxB+qnrS1+fosA(Q139E)+catA1+catB3(del)+tet(A)+dfrA1+sul1+qacEdelta1
SRR13695926	Public DBs	SRR13695926		Klebsiella pneumoniae ST395	2019-01-21	Human	Urinary System	Urine	Russia	Moscow	55.7517	37.6178					B	B2	KL39	O1v1	ybt16/ICEKp12	--	--	fyuA+irp1-2+mrkABCDFHIJ+ybtAEPQSTUX	blaSHV-11	--	--	blaOXA-48	OXA-48-like	IncM2	blaSHV-11+blaOXA-48	aadA5+armA	armA	oqxA+oqxB	fosA	--	catA1	--	tet(A)	dfrA1+dfrA17	sul1	qacEdelta1	--	--	blaSHV-11+blaOXA-48+aadA5+armAoqxA+oqxB+fosA(Q139E)+catA1+tet(A)+dfrA1+dfrA17+sul1+qacEdelta1
SRR6793800	Public DBs	SRR6793800		Klebsiella pneumoniae ST395	2013-08-02	Human	Heart and Blood Vessels	Blood	USA	San Jose	37.3362	-121.891	US_2				B	B2	KL39	O1v1	ybt16/ICEKp12	--	--	fyuA+irp1-2+mrkABCDFHIJ+ybtAEPQSTUX	blaOXA-1+blaSHV-11+blaTEM-1	blaCTX-M-15	CTX-M	blaOXA-48	OXA-48-like	IncL	blaOXA-1+blaSHV-11+blaTEM-1+blaCTX-M-15+blaOXA-48	aac(6')-Ib-cr+aac(3)-IIe	--	aac(6')-Ib-cr+oqxA+oqxB+qnrS1	fosA	--	catB3(del)	--	tet(A)	dfrA1	sul1	qacEdelta1	--	--	blaOXA-1+blaSHV-11+blaTEM-1+blaCTX-M-15+blaOXA-48+aac(6')-Ib-cr+aac(3)-IIe+oqxA+oqxB+qnrS1+fosA(Q139E)+catB3(del)+tet(A)+dfrA1+sul1+qacEdelta1
SRR6793839	Public DBs	SRR6793839		Klebsiella pneumoniae ST395	2014-10-19	Human	Heart and Blood Vessels	Blood	USA	San Jose	37.3362	-121.891	US_2				A	A1	KL108 (K47)	O1v2	-	iucABCD/iutA+rmpA/rmpA2	IncFIB/IncHI1B (virulence plasmid)	iucABCD+iutA+mrkABCDFHIJ+rmpA2	blaSHV-11	--	--	blaNDM-1	NDM	IncFIB/IncFII	blaSHV-11+blaNDM-1	rmtC	rmtC	oqxA+oqxB	fosA	--	--	--	tet(A)	dfrA1	sul1	qacEdelta1	--	ble-MBL	blaSHV-11+blaNDM-1+rmtC+oqxA+oqxB+fosA(Q139E)+tet(A)+dfrA1+sul1+qacEdelta1+ble-MBL
SRR7152499	Public DBs	SRR7152499		Klebsiella pneumoniae ST395	2014-01-01				Russia	Moscow	55.7517	37.6178					B	B1	KL2KL30 (K2)	O1v1	ybt16/ICEKp12	--	--	fyuA+irp1-2+mrkABCDFHIJ+ybtAEPQSTUX	blaSHV-11	--	--	--	Carbapenemase-Negative	--	blaSHV-11	--	--	oqxA+oqxB	fosA	--	--	--	--	--	--	--	--	--	blaSHV-11+oqxA+oqxB+fosA(Q139E)
SRR7152500	Public DBs	SRR7152500		Klebsiella pneumoniae ST395	2013-01-01				Russia	Moscow	55.7517	37.6178					B	B1	KL2KL30 (K2)	O1v1	ybt16/ICEKp12	--	--	fyuA+irp1-2+mrkABCDFHIJ+ybtAEPQSTUX	blaOXA-1+blaSHV-11+blaTEM-1	blaCTX-M-15	CTX-M	blaOXA-48	OXA-48-like	IncL	blaOXA-1+blaSHV-11+blaTEM-1+blaCTX-M-15+blaOXA-48	aac(6')-Ib-cr+aph(3')-VIa(E49A|A112V|T156A|T173N)+aph(6)-Id(del)	--	aac(6')-Ib-cr+oqxA+oqxB+qnrS1	fosA	--	catA1	--	tet(A)	dfrA1	sul1	qacEdelta1	--	--	blaOXA-1+blaSHV-11+blaTEM-1+blaCTX-M-15+blaOXA-48+aac(6')-Ib-cr+aph(3')-VIa(E49A|A112V|T156A|T173N)+aph(6)-Id(del)+oqxA+oqxB+qnrS1+fosA(Q139E)+catA1+tet(A)+dfrA1+sul1+qacEdelta1
SRR7181955	Public DBs	SRR7181955		Klebsiella pneumoniae ST395	2016-03-01	Human		Clear Culture	Russia	Nizhny Novgorod	56.3265	44.0051					B	B1	KL2KL30 (K2)	O1/O2v1	ybt16/ICEKp12	iucABCD/iutA	IncFIB/IncHI1B (mosaic plasmid)	fyuA+irp1-2+iucABCD+iutA+mrkABCDFH(frameshift)IJ+ybtAEPQSTUX	blaOXA-1+blaSHV-11+blaTEM-1	blaCTX-M-15	CTX-M	blaOXA-48	OXA-48-like	IncM2	blaOXA-1+blaSHV-11+blaTEM-1+blaCTX-M-15+blaOXA-48	aac(6')-Ib-cr+ant(2")-Ia+aadA1+aadA5+armA	armA	aac(6')-Ib-cr+oqxA+oqxB+qnrS1	fosA	mph(E)+msr(E)	catA1+catB3(del)	--	tet(A)	dfrA1+dfrA17	sul1	qacEdelta1	--	--	blaOXA-1+blaSHV-11+blaTEM-1+blaCTX-M-15+blaOXA-48+aac(6')-Ib-cr+ant(2")-Ia+aadA1+aadA5+armA+oqxA+oqxB+qnrS1+fosA(Q139E)+mph(E)+msr(E)+catA1+catB3(del)+tet(A)+dfrA1+dfrA17+sul1+qacEdelta1
SRR7181956	Public DBs	SRR7181956		Klebsiella pneumoniae ST395	2016-01-01	Human		Inflammation Site	Russia	Nizhny Novgorod	56.3265	44.0051					B	B1	KL2KL30 (K2)	O1v1	ybt16/ICEKp12	--	--	fyuA+irp1-2+mrkABCDFHIJ+ybtAEPQSTUX	blaOXA-1+blaSHV-11+blaTEM-1	blaCTX-M-15	CTX-M	blaOXA-48	OXA-48-like	IncL	blaOXA-1+blaSHV-11+blaTEM-1+blaCTX-M-15+blaOXA-48	aac(6')-Ib-cr	--	aac(6')-Ib-cr+oqxA+oqxB+qnrS1	fosA	--	catA1+catB3(del)	--	tet(A)	dfrA1	sul1	qacEdelta1	--	--	blaOXA-1+blaSHV-11+blaTEM-1+blaCTX-M-15+blaOXA-48+aac(6')-Ib-cr+oqxA+oqxB+qnrS1+fosA(Q139E)+catA1+catB3(del)+tet(A)+dfrA1+sul1+qacEdelta1
SRR7181957	Public DBs	SRR7181957		Klebsiella pneumoniae ST395	2016-03-01	Human		Clear Culture	Russia	Nizhny Novgorod	56.3265	44.0051					B	B1	KL2KL30 (K2)	O1v1	ybt16/ICEKp12	--	--	fyuA+irp1-2+mrkABCDFHIJ+ybtAEPQSTUX	blaOXA-1+blaSHV-11+blaTEM-1	blaCTX-M-15	CTX-M	blaOXA-48	OXA-48-like	IncL	blaOXA-1+blaSHV-11+blaTEM-1+blaCTX-M-15+blaOXA-48	aac(6')-Ib-cr	--	aac(6')-Ib-cr+oqxA+oqxB+qnrS1	fosA	--	catA1+catB3(del)	--	tet(A)	dfrA1	sul1	qacEdelta1	--	--	blaOXA-1+blaSHV-11+blaTEM-1+blaCTX-M-15+blaOXA-48+aac(6')-Ib-cr+oqxA+oqxB+qnrS1+fosA(Q139E)+catA1+catB3(del)+tet(A)+dfrA1+sul1+qacEdelta1
SRR8306307	Public DBs	SRR8306307		Klebsiella pneumoniae ST395	2014-01-01				Russia	Moscow	55.7517	37.6178					B	B1	KL2KL30 (K2)	O1v1	ybt16/ICEKp12	--	--	fyuA+irp1-2+mrkABCDFHIJ+ybtAEPQSTUX	blaOXA-1+blaSHV-11+blaTEM-1	blaCTX-M-15	CTX-M	blaOXA-48	OXA-48-like	IncL	blaOXA-1+blaSHV-11+blaTEM-1+blaCTX-M-15+blaOXA-48	aac(6')-Ib-cr+aac(3)-IIe	--	aac(6')-Ib-cr+oqxA+oqxB+qnrS1	fosA	--	catA1+catB3(del)	--	tet(A)	dfrA1	sul1	qacEdelta1	--	--	blaOXA-1+blaSHV-11+blaTEM-1+blaCTX-M-15+blaOXA-48+aac(6')-Ib-cr+aac(3)-IIe+oqxA+oqxB+qnrS1+fosA(Q139E)+catA1+catB3(del)+tet(A)+dfrA1+sul1+qacEdelta1
SRR8306308	Public DBs	SRR8306308		Klebsiella pneumoniae ST395	2014-01-01				Russia	Moscow	55.7517	37.6178					B	B1	KL2KL30 (K2)	O1v1	ybt16/ICEKp12	--	--	fyuA+irp1-2+mrkABCDFHIJ+ybtAEPQSTUX	blaOXA-1+blaSHV-11+blaTEM-1	blaCTX-M-15	CTX-M	blaOXA-48	OXA-48-like	IncL	blaOXA-1+blaSHV-11+blaTEM-1+blaCTX-M-15+blaOXA-48	aac(6')-Ib-cr+aac(3)-IIe	--	aac(6')-Ib-cr+oqxA+oqxB+qnrS1	fosA	--	catA1+catB3(del)	--	tet(A)	dfrA1	sul1	qacEdelta1	--	--	blaOXA-1+blaSHV-11+blaTEM-1+blaCTX-M-15+blaOXA-48+aac(6')-Ib-cr+aac(3)-IIe+oqxA+oqxB+qnrS1+fosA(Q139E)+catA1+catB3(del)+tet(A)+dfrA1+sul1+qacEdelta1
SRR8581237	Public DBs	SRR8581237		Klebsiella pneumoniae ST395	2018-04-05	Human		Wound	Russia	St. Petersburg	59.9284	30.3207	RU_523				B	B1	KL2KL30 (K2)	O1v1	ybt16/ICEKp12	iucABCD/iutA+rmpA/rmpA2	IncFIB/IncHI1B (mosaic plasmid)	fyuA+irp1-2+iucABCD+iutA+mrkABCDFHIJ+rmpA2(frameshift)+ybtAEPQSTUX	blaOXA-1+blaSHV-11+blaTEM-1	blaCTX-M-15	CTX-M	blaNDM-1	NDM	IncFIB/IncHI1B (mosaic plasmid)	blaOXA-1+blaSHV-11+blaTEM-1+blaCTX-M-15+blaNDM-1	aac(6')-Ib-cr+aph(3')-VI+armA	armA	aac(6')-Ib-cr+oqxA+oqxB+qnrS1	fosA	mph(A)+mph(E)+msr(E)	catA1+catB3(del)	--	tet(A)	dfrA1+dfrA5	sul1+sul2	qacEdelta1	--	ble-MBL	blaOXA-1+blaSHV-11+blaTEM-1+blaCTX-M-15+blaNDM-1+aac(6')-Ib-cr+aph(3')-VI+armA+oqxA+oqxB+qnrS1+fosA(Q139E)+mph(A)+mph(E)+msr(E)+catA1+catB3(del)+tet(A)+dfrA1+dfrA5+sul1+sul2+qacEdelta1+ble-MBL
SRR8581240	Public DBs	SRR8581240		Klebsiella pneumoniae ST395	2018-05-05	Human	Heart and Blood Vessels	Blood	Russia	St. Petersburg	59.9284	30.3207	RU_523				B	B1	KL2KL30 (K2)	O1v1	ybt16/ICEKp12	peg-344+iucABCD/iutA+rmpA/rmpA2	IncFIB/IncHI1B (mosaic plasmid)	peg-344+fyuA+irp1-2+iucABCD+iutA+mrkABCDFHIJ+rmpA+rmpA2+ybtAEPQSTUX	blaOXA-1+blaSHV-11+blaTEM-1	blaCTX-M-15	CTX-M	blaNDM-1	NDM	IncFIB/IncHI1B (mosaic plasmid)	blaOXA-1+blaSHV-11+blaTEM-1+blaCTX-M-15+blaNDM-1	aac(6')-Ib-cr+aph(3')-VI	--	aac(6')-Ib-cr+oqxA+oqxB+qnrS1	fosA	mph(A)	catA1+catB3(del)	--	tet(A)	dfrA1+dfrA5	sul1	qacEdelta1	--	ble-MBL	blaOXA-1+blaSHV-11+blaTEM-1+blaCTX-M-15+blaNDM-1+aac(6')-Ib-cr+aph(3')-VI+oqxA+oqxB+qnrS1+fosA(Q139E)+mph(A)+catA1+catB3(del)+tet(A)+dfrA1+dfrA5+sul1+qacEdelta1+ble-MBL
SRR8581243	Public DBs	SRR8581243		Klebsiella pneumoniae ST395	2017-04-15	Human		Wound	Russia	St. Petersburg	59.9284	30.3207	RU_523				B	B1	KL2KL30 (K2)	O1v1	ybt16/ICEKp12	peg-344+iucABCD/iutA+rmpA/rmpA2	IncFIB/IncHI1B/IncR (mosaic plasmid)	peg-344+fyuA+irp1-2+iucABCD+iutA+mrkABCDFHIJ+rmpA+rmpA2+ybtAEPQSTUX	blaSHV-11+blaTEM-1	--	--	blaNDM-1	NDM	IncFIB/IncHI1B/IncR (mosaic plasmid)	blaSHV-11+blaTEM-1+blaNDM-1	aph(3')-VI	--	oqxA+oqxB+qnrS1	fosA	mph(A)	catA1	--	tet(A)	dfrA1+dfrA5	sul1	qacEdelta1	--	ble-MBL	blaSHV-11+blaTEM-1+blaNDM-1+aph(3')-VI+oqxA+oqxB+qnrS1+fosA(Q139E)+mph(A)+catA1+tet(A)+dfrA1+dfrA5+sul1+qacEdelta1+ble-MBL
SRR8581244	Public DBs	SRR8581244		Klebsiella pneumoniae ST395	2017-04-16	Human		Wound	Russia	St. Petersburg	59.9284	30.3207	RU_523				A	A1	KL108 (K47)	O1v2	-	--	--	mrkABCDFHIJ	blaOXA-1+blaSHV-11+blaTEM-1	blaCTX-M-15	CTX-M	--	Carbapenemase-Negative	--	blaOXA-1+blaSHV-11+blaTEM-1+blaCTX-M-15	aac(6')-Ib-cr+aph(3')-Ia+aadA2	--	aac(6')-Ib-cr+oqxA+oqxB+qnrS1	fosA	mph(A)	catA1+catB3(del)	--	tet(A)	dfrA1	sul1	qacEdelta1	--	--	blaOXA-1+blaSHV-11+blaTEM-1+blaCTX-M-15+aac(6')-Ib-cr+aph(3')-Ia+aadA2+oqxA+oqxB+qnrS1+fosA(Q139E)+mph(A)+catA1+catB3(del)+tet(A)+dfrA1+sul1+qacEdelta1
SRR8581246	Public DBs	SRR8581246		Klebsiella pneumoniae ST395	2018-01-10	Human	Respiratory System	Sputum	Russia	St. Petersburg	59.9284	30.3207	RU_523				B	B1	KL2KL30 (K2)	O1v1	ybt16/ICEKp12	iucABCD/iutA+rmpA/rmpA2	IncFIB/IncHI1B (mosaic plasmid)	fyuA+irp1-2+iucABCD+iutA+mrkABCDFH(frameshift)IJ+rmpA2(frameshift)+ybtAEPQSTUX	blaOXA-1+blaSHV-11+blaTEM-1	blaCTX-M-15	CTX-M	blaNDM-1	NDM	IncFIB/IncHI1B (mosaic plasmid)	blaOXA-1+blaSHV-11+blaTEM-1+blaCTX-M-15+blaNDM-1	aac(6')-Ib-cr+aph(3')-Ia+aph(3')-VI+armA	armA	aac(6')-Ib-cr+oqxA+oqxB+qnrS1	fosA	mph(A)+mph(E)+msr(E)	catA1+catB3(del)	--	--	dfrA5	sul1+sul2	qacEdelta1	--	ble-MBL	blaOXA-1+blaSHV-11+blaTEM-1+blaCTX-M-15+blaNDM-1+aac(6')-Ib-cr+aph(3')-Ia+aph(3')-VI+armA+oqxA+oqxB+qnrS1+fosA(Q139E)+mph(A)+mph(E)+msr(E)+catA1+catB3(del)+dfrA5+sul1+sul2+qacEdelta1+ble-MBL
SRR8581247	Public DBs	SRR8581247		Klebsiella pneumoniae ST395	2018-05-31	Human		Wound	Russia	St. Petersburg	59.9284	30.3207	RU_523				B	B1	KL2KL30 (K2)	O1v1	ybt16/ICEKp12	peg-344+iucABCD/iutA+rmpA/rmpA2	IncFIB/IncHI1B (mosaic plasmid)	peg-344+fyuA+irp1-2+iucABCD+iutA+mrkABCDFHIJ+rmpA+rmpA2+ybtAEPQSTUX	blaOXA-1+blaSHV-11+blaTEM-1	blaCTX-M-15	CTX-M	blaNDM-1	NDM	IncFIB/IncHI1B (mosaic plasmid)	blaOXA-1+blaSHV-11+blaTEM-1+blaCTX-M-15+blaNDM-1	aac(6')-Ib-cr+aph(3')-VI	--	aac(6')-Ib-cr+oqxA+oqxB+qnrS1	fosA	mph(A)	catA1+catB3(del)	--	tet(A)	dfrA1+dfrA5	sul1	qacEdelta1	--	ble-MBL	blaOXA-1+blaSHV-11+blaTEM-1+blaCTX-M-15+blaNDM-1+aac(6')-Ib-cr+aph(3')-VI+oqxA+oqxB+qnrS1+fosA(Q139E)+mph(A)+catA1+catB3(del)+tet(A)+dfrA1+dfrA5+sul1+qacEdelta1+ble-MBL
SRR8581248	Public DBs	SRR8581248		Klebsiella pneumoniae ST395	2018-08-06	Human	Respiratory System	Oral Pharynx	Russia	St. Petersburg	59.9284	30.3207	RU_523				B	B1	KL2KL30 (K2)	O1v1	ybt16/ICEKp12	peg-344+iucABCD/iutA+rmpA/rmpA2	IncFIB/IncHI1B (mosaic plasmid)	peg-344+fyuA+irp1-2+iucABCD+iutA+mrkABCDFH(frameshift)IJ+rmpA(frameshift)+ybtAEPQSTUX	blaOXA-1+blaOXA-9(W112X)+blaSHV-11+blaTEM-1	blaCTX-M-15	CTX-M	blaNDM-1	NDM	IncFIB/IncHI1B (mosaic plasmid)	blaOXA-1+blaOXA-9(W112X)+blaSHV-11+blaTEM-1+blaCTX-M-15+blaNDM-1	aph(3')-VI+aac(6')-Ib-D181Y+aadA1+armA	armA	oqxA+oqxB+qnrS1	fosA	mph(A)+mph(E)+msr(E)	catA1+catB3(del)	--	tet(A)	dfrA1+dfrA5	sul1+sul2	qacEdelta1	--	ble-MBL	blaOXA-1+blaOXA-9(W112X)+blaSHV-11+blaTEM-1+blaCTX-M-15+blaNDM-1+aph(3')-VI+aac(6')-Ib-D181Y+aadA1+armA+oqxA+oqxB+qnrS1+fosA(Q139E)+mph(A)+mph(E)+msr(E)+catA1+catB3(del)+tet(A)+dfrA1+dfrA5+sul1+sul2+qacEdelta1+ble-MBL
SRR8581249	Public DBs	SRR8581249		Klebsiella pneumoniae ST395	2018-08-01	Human	Respiratory System	Oral Pharynx	Russia	St. Petersburg	59.9284	30.3207	RU_523				B	B1	KL2KL30 (K2)	O1v1	ybt16/ICEKp12	peg-344+rmpA/rmpA2	--	peg-344+fyuA+irp1-2+mrkABCDFH(frameshift)IJ+rmpA+ybtAEPQSTUX	blaOXA-1+blaSHV-11+blaTEM-1	blaCTX-M-15	CTX-M	--	Carbapenemase-Negative	--	blaOXA-1+blaSHV-11+blaTEM-1+blaCTX-M-15	aac(6')-Ib-cr	--	aac(6')-Ib-cr+oqxA+oqxB+qnrS1	fosA	--	catA1+catB3(del)	--	tet(A)	dfrA1	sul1	qacEdelta1	--	--	blaOXA-1+blaSHV-11+blaTEM-1+blaCTX-M-15+aac(6')-Ib-cr+oqxA+oqxB+qnrS1+fosA(Q139E)+catA1+catB3(del)+tet(A)+dfrA1+sul1+qacEdelta1
SRR8581253	Public DBs	SRR8581253		Klebsiella pneumoniae ST395	2018-12-04	Human	Urinary System	Urine	Russia	St. Petersburg	59.9284	30.3207	RU_523				B	B1	KL2KL30 (K2)	O1v1	ybt16/ICEKp12	peg-344+iucABCD/iutA+rmpA/rmpA2	IncFIB/IncHI1B (mosaic plasmid)	peg-344+fyuA+irp1-2+iucABCD+iutA+mrkABCDFH(frameshift)IJ+rmpA+rmpA2+ybtAEPQSTUX	blaOXA-1+blaOXA-9(W112X)+blaSHV-11+blaTEM-1	blaCTX-M-15	CTX-M	blaNDM-1	NDM	IncFIB/IncHI1B (mosaic plasmid)	blaOXA-1+blaOXA-9(W112X)+blaSHV-11+blaTEM-1+blaCTX-M-15+blaNDM-1	aac(3)-IIe+aph(3')-VI+aac(6')-Ib-D181Y+aadA1	--	oqxA+oqxB+qnrS1	fosA	mph(A)	catA1+catB3(del)	--	tet(A)	dfrA1+dfrA5	sul1	qacEdelta1	--	ble-MBL	blaOXA-1+blaOXA-9(W112X)+blaSHV-11+blaTEM-1+blaCTX-M-15+blaNDM-1+aac(3)-IIe+aph(3')-VI+aac(6')-Ib-D181Y+aadA1+oqxA+oqxB+qnrS1+fosA(Q139E)+mph(A)+catA1+catB3(del)+tet(A)+dfrA1+dfrA5+sul1+qacEdelta1+ble-MBL
77617	This study	ERR7850295	GCA_926498615.1	Klebsiella pneumoniae ST395	2015-09-11	Human	Abdominal cavity	Blood	Russia	Omsk	54.9817	73.3783	RU_18	Male	68	Surgical ICU	B	B1	KL2KL30 (K2)	O1v1	ybt16/ICEKp12	peg-344+iucABCD/iutA+rmpA/rmpA2	IncFIB/IncHI1B (virulence plasmid)	peg-344+fyuA+iroBCDN+irp1-2+iucABCD+iutA+mrkABCDFHIJ+rmpA+rmpA2+ybtAEPQSTUX	blaOXA-1+blaSHV-11+blaTEM-1	blaCTX-M-15	CTX-M	blaOXA-48	OXA-48-like	IncL	blaOXA-1+blaSHV-11+blaTEM-1+blaCTX-M-15+blaOXA-48	aac(6')-Ib-cr+aac(3)-IIe	--	aac(6')-Ib-cr+oqxA(N231T)+oqxB(A279T)+qnrS1	fosA	--	catA1+catB3(del)	--	tet(A)	dfrA1	sul1	qacEdelta1	--	--	blaOXA-1+blaSHV-11+blaTEM-1+blaCTX-M-15+blaOXA-48+aac(6')-Ib-cr+aac(3)-IIe+oqxA(N231T)+oqxB(A279T)+qnrS1+fosA(Q139E)+catA1+catB3(del)+tet(A)+dfrA1+sul1+qacEdelta1
102982	This study	ERR7850258	GCA_926288495.1	Klebsiella pneumoniae ST395	2018-05-31	Human	Respiratory System	Endotracheal Aspirate (ETA)	Russia	Ekaterinburg	56.8519	60.6122	RU_209	Male	46	Therapy	B	B1	KL2KL30 (K2)	O1v1	ybt16/ICEKp12	iucABCD/iutA	IncFIB/IncHI1B (mosaic plasmid)	fyuA+irp1-2+iucABCD+iutA+mrkABCDFH(ins IS1R (IS1-family))IJ+ybtAEPQSTUX	blaOXA-1(ins IS1R (IS1-family))+blaSHV-11+blaTEM-1	blaCTX-M-15	CTX-M	blaOXA-48	OXA-48-like	IncL	blaOXA-1(ins IS1)+blaSHV-11+blaTEM-1+blaCTX-M-15+blaOXA-48	aac(6')-Ib-cr+aac(3)-IIe	--	aac(6')-Ib-cr+oqxA+oqxB+qnrS1	fosA	--	catA1+catB3(del)	--	tet(A)	dfrA1	sul1	qacEdelta1	--	--	blaOXA-1(ins IS1R (IS1-family))+blaSHV-11+blaTEM-1+blaCTX-M-15+blaOXA-48+aac(6')-Ib-cr+aac(3)-IIe+oqxA+oqxB+qnrS1+fosA(Q139E)+catA1+catB3(del)+tet(A)+dfrA1+sul1+qacEdelta1

## Sheet: Table S2
Table S2: Comparison of cgMLST profiles of isolates representing ST395 subclades.
Locus	Product	Sequence length	Genome position	CP063019.1 CriePir75 Ref ST395-A1	ST395-A1 u6 (GCA_016613895.1)	ST395-A2 u4 (GCA_011045775.1)	ST395-B1 u1 (77610)	ST395-B1 u9 (PBIO2028_S234)	ST395-B2 u8 (GCA_017310365.1)	ST395-C u3 (GCA_011044845.1)	ST395-D1 u7 (GCA_016753735.1)	ST395-D2 u5 (GCA_011078045.1)	ST395-D3 u2 (96284)
GJJ10_000005|dnaA	chromosomal replication initiator protein DnaA	1404	1	1	1	1	1	1	1	1	1	1	1
GJJ10_000010|dnaN	DNA polymerase III subunit beta	1101	1409	1	1	1	1	1	1	1	1	1	1
GJJ10_000015|recF	DNA replication/repair protein RecF	1074	2656	1	1	1	1	1	1	1	1	1	1
GJJ10_000020|gyrB	DNA topoisomerase (ATP-hydrolyzing) subunit B	2415	3758	1	1	1	1	1	1	1	1	1	1
GJJ10_000025|yidA	sugar-phosphatase	813	6374	1	1	1	1	1	1	1	1	1	1
GJJ10_000030	hypothetical protein	1083	7336	1	1	1	1	1	1	1	1	1	1
GJJ10_000035	BamA/TamA family outer membrane protein	1134	8415	1	1	1	1	1	1	1	1	1	1
GJJ10_000040|dgoR	D-galactonate utilization transcriptional regulator DgoR	690	9778	1	1	1	1	1	1	1	1	1	1
GJJ10_000045	2-dehydro-3-deoxygalactonokinase	879	10464	1	1	1	1	1	1	1	1	1	1
GJJ10_000050	2-dehydro-3-deoxy-6-phosphogalactonate aldolase	618	11326	1	1	1	1	1	1	1	1	1	1
GJJ10_000055|dgoD	galactonate dehydratase	1149	11940	1	1	1	1	1	1	1	1	1	1
GJJ10_000060	MFS transporter	1338	13266	1	2	1	1	1	1	1	1	1	1
GJJ10_000065	DUF3748 domain-containing protein	1227	14655	1	1	1	1	1	1	1	1	1	1
GJJ10_000070	YceK/YidQ family lipoprotein	333	15883	1	1	1	1	1	1	1	1	1	1
GJJ10_000075|ibpA	heat shock chaperone IbpA	414	16530	1	1	1	1	1	1	1	1	1	1
GJJ10_000080|ibpB	heat shock chaperone IbpB	429	17060	1	1	1	1	1	1	1	1	1	1
GJJ10_000085|dinD	DNA damage-inducible protein D	825	17625	1	1	1	1	1	1	1	1	1	1
GJJ10_000090	putative transporter	1662	18551	1	1	1	1	1	1	1	1	1	1
GJJ10_000095	GntR family transcriptional regulator	723	20204	1	1	1	1	1	1	1	1	1	1
GJJ10_000100	PTS transporter subunit EIIC	1623	21225	1	1	1	1	1	1	1	1	1	1
GJJ10_000105	6-phospho-alpha-glucosidase	1323	22844	1	1	1	1	1	1	1	1	1	1
GJJ10_000110	DUF202 domain-containing protein	348	24268	1	1	1	1	1	1	1	1	1	1
GJJ10_000115	DUF202 domain-containing protein	363	24605	1	1	1	1	1	1	1	1	1	1
GJJ10_000120	regulator	423	25042	1	1	1	1	1	1	1	1	1	1
GJJ10_000125|dsdA	D-serine ammonia-lyase	1329	25468	1	1	1	1	1	1	1	1	1	1
GJJ10_000130|dsdX	D-serine transporter DsdX	1338	26814	1	1	1	1	1	1	1	1	1	1
GJJ10_000135	hypothetical protein	147	28243	1	1	1	1	1	1	1	1	1	1
GJJ10_000140|dsdC	DNA-binding transcriptional regulator DsdC	924	28377	1	1	1	1	1	1	1	1	1	1
GJJ10_000145|emrD	multidrug efflux MFS transporter EmrD	1185	29460	1	1	1	1	1	1	1	1	1	1
GJJ10_000150	EamA family transporter	834	30820	1	1	1	1	1	1	1	1	1	1
GJJ10_000155	GNAT family N-acetyltransferase	447	31722	1	1	1	1	1	1	1	1	1	1
GJJ10_000160|tisB	type I toxin-antitoxin system toxin TisB	120	32259	1	1	1	1	1	1	1	1	1	1
GJJ10_000165	hypothetical protein	168	32831	1	1	1	1	1	1	1	1	1	1
GJJ10_000170|ivbL	ilvB operon leader peptide IvbL	96	33011	1	1	1	1	1	1	1	1	1	1
GJJ10_000175|ilvB	acetolactate synthase large subunit	1689	33211	1	1	1	1	1	1	1	1	1	1
GJJ10_000180|ilvN	acetolactate synthase small subunit	288	34903	1	1	1	1	1	1	1	1	1	1
GJJ10_000185|uhpA	transcriptional regulator UhpA	594	35341	1	1	1	1	1	1	1	1	1	1
GJJ10_000190|uhpB	signal transduction histidine-protein kinase/phosphatase UhpB	1482	35952	1	1	1	1	1	1	1	1	1	1
GJJ10_000195	MFS transporter	1329	37445	1	1	2	1	1	1	1	1	1	1
GJJ10_000200|uhpT	hexose-6-phosphate:phosphate antiporter	1392	38919	1	1	1	1	1	1	1	1	1	1
GJJ10_000205	DUF1198 domain-containing protein	453	40447	1	1	1	1	1	1	1	1	1	1
GJJ10_000210	DNA-binding transcriptional regulator	324	41028	1	1	1	1	1	1	1	1	1	1
GJJ10_000215	type II toxin-antitoxin system RelE/ParE family toxin	360	41335	1	1	1	1	1	1	1	1	1	1
GJJ10_000220|nepI	purine ribonucleoside efflux pump NepI	1194	41906	1	1	1	1	1	1	1	1	1	1
GJJ10_000225	phosphonoacetaldehyde hydrolase	810	43096	1	1	1	1	1	1	1	1	1	1
GJJ10_000230|phnW	2-aminoethylphosphonate--pyruvate transaminase	1104	43915	1	1	1	1	1	1	1	1	1	1
GJJ10_000235|phnR	phosphonate utilization transcriptional regulator PhnR	720	45160	1	1	1	1	1	1	1	1	1	1
GJJ10_000240|phnS	2-aminoethylphosphonate ABC transporter substrate-binding protein	1014	46058	1	1	1	1	1	1	1	1	1	1
GJJ10_000245|phnT	2-aminoethylphosphonate ABC transport system ATP-binding subunit PhnT	1113	47077	1	1	1	1	1	1	1	1	1	1
GJJ10_000250|phnU	2-aminoethylphosphonate ABC transporter permease subunit	861	48189	1	1	1	1	1	1	1	1	1	1
GJJ10_000255|phnV	2-aminoethylphosphonate ABC transport system, membrane component PhnV	798	49052	1	1	1	1	1	1	1	1	1	1
GJJ10_000260	carbohydrate porin	1380	50053	1	4	4	2	5	4	4	I	I	3
GJJ10_000265	PTS lactose/cellobiose transporter subunit IIA	303	51577	1	1	1	1	1	1	1	1	1	1
GJJ10_000270	PTS cellobiose transporter subunit IIC	1323	51977	1	1	1	1	1	1	1	1	1	1
GJJ10_000275	PTS sugar transporter subunit IIB	315	53311	1	1	1	1	1	1	1	1	1	1
GJJ10_000280	LacI family DNA-binding transcriptional regulator	942	53919	1	1	2	1	1	1	1	1	2	1
GJJ10_000285	aromatic acid/H+ symport family MFS transporter	1371	55072	1	1	1	1	1	1	2	1	1	1
GJJ10_000290	gallate dioxygenase	1263	56456	1	1	1	1	1	1	1	1	1	1
GJJ10_000295	LysR family transcriptional regulator	1227	57715	1	1	1	1	1	1	1	1	1	1
GJJ10_000300|galB	4-oxalmesaconate hydratase	741	59069	1	1	1	1	1	1	1	1	1	1
GJJ10_000305	4-carboxy-4-hydroxy-2-oxoadipate aldolase/oxaloacetate decarboxylase	714	59806	1	1	1	1	1	1	1	1	1	1
GJJ10_000310	4-oxalomesaconate tautomerase	1086	60520	1	1	1	1	1	1	1	1	1	1
GJJ10_000315	NAD(P)-dependent oxidoreductase	864	61608	1	1	1	1	1	1	1	1	1	1
GJJ10_000320	hypothetical protein	276	62475	1	1	1	1	1	1	1	1	1	1
GJJ10_000325	DMT family transporter	939	62872	1	1	1	1	1	1	1	1	1	1
GJJ10_000330|murP	PTS N-acetylmuramic acid transporter subunit IIBC	1434	63926	1	1	1	1	1	1	1	1	1	1
GJJ10_000335|murQ	N-acetylmuramic acid 6-phosphate etherase	903	65384	1	1	1	1	1	1	1	1	1	1
GJJ10_000340	multidrug effflux MFS transporter	1164	66449	1	1	1	1	1	1	1	1	1	1
GJJ10_000345|eefC	multidrug efflux RND transporter outer membrane subunit EefC	1365	67658	1	1	2	1	1	1	1	1	1	1
GJJ10_000350|eefB	multidrug efflux RND transporter permease subunit EefB	3108	69026	1	1	1	1	1	1	1	1	1	1
GJJ10_000355|eefA	multidrug efflux RND transporter periplasmic adaptor subunit EefA	1125	72133	1	1	1	1	1	1	1	1	1	1
GJJ10_000360	hypothetical protein	123	73464	1	1	1	1	1	1	1	1	1	1
GJJ10_000365	hypothetical protein	117	73546	1	1	1	1	1	1	1	1	1	1
GJJ10_000370	GNAT family N-acetyltransferase	417	73637	1	1	1	1	1	1	1	1	1	1
GJJ10_000375	TetR/AcrR family transcriptional regulator	648	74557	1	1	1	1	1	1	1	1	1	1
GJJ10_000380	MFS transporter	1494	75285	1	1	1	1	1	1	1	1	1	1
GJJ10_000385	LysR family transcriptional regulator	972	76775	1	1	1	1	1	1	1	1	1	1
GJJ10_000390	pyridoxamine 5'-phosphate oxidase family protein	627	77785	1	1	1	1	1	1	1	1	1	1
GJJ10_000395	nuclear transport factor 2 family protein	471	78414	1	1	1	1	1	1	1	1	1	1
GJJ10_000400	peroxidase-related enzyme	537	78905	1	1	1	1	1	1	1	1	1	1
GJJ10_000405	cupin domain-containing protein	906	79558	1	1	1	1	1	1	1	1	1	1
GJJ10_000410|nlpA	lipoprotein NlpA	810	80591	1	1	1	1	1	1	1	1	1	1
GJJ10_000415	EamA family transporter	855	81425	1	1	1	1	1	1	1	1	1	1
GJJ10_000420	NUDIX hydrolase	561	82269	1	1	1	1	1	1	1	1	1	1
GJJ10_000425	MBL fold metallo-hydrolase	780	82995	1	1	1	1	1	1	1	1	1	1
GJJ10_000430	helix-turn-helix domain-containing protein	954	83796	1	1	1	1	1	1	1	1	1	1
GJJ10_000435	NAD(P)-dependent alcohol dehydrogenase	1050	84746	1	1	1	1	1	1	1	1	1	1
GJJ10_000440	helix-turn-helix domain-containing protein	699	86168	1	1	1	1	1	1	1	1	2	1
GJJ10_000445	antibiotic biosynthesis monooxygenase	291	86918	1	1	1	1	1	1	1	1	1	1
GJJ10_000450	zinc-binding alcohol dehydrogenase family protein	1008	87210	1	1	1	1	1	1	1	1	1	1
GJJ10_000455	DUF3237 domain-containing protein	468	88330	1	1	1	1	1	1	1	1	1	1
GJJ10_000460	NADAR family protein	606	89452	1	1	1	1	1	1	1	1	1	1
GJJ10_000465	hypothetical protein	1032	90059	1	1	1	1	1	1	1	1	1	1
GJJ10_000470	DNA primase	774	91694	1	1	1	1	1	1	1	1	1	1
GJJ10_000475	hypothetical protein	1305	92646	1	1	1	1	1	1	1	1	1	1
GJJ10_000480	hypothetical protein	1374	94052	1	1	1	1	1	1	1	I	1	1
GJJ10_000485	tyrosine-type recombinase/integrase	1176	95422	1	1	1	1	I	1	1	1	1	1
GJJ10_000495	glycoside-pentoside-hexuronide family transporter	1395	97146	1	1	1	1	1	1	1	1	1	1
GJJ10_000500|yicI	alpha-xylosidase	2319	98553	1	2	2	1	1	1	1	2	2	1
GJJ10_000505	MurR/RpiR family transcriptional regulator	723	101027	1	1	1	1	1	1	1	1	1	1
GJJ10_000510	glycoside hydrolase	1380	101796	1	1	1	1	1	1	1	1	1	1
GJJ10_000515	PTS transporter subunit EIIC	1560	103188	1	1	1	1	1	1	1	1	1	1
GJJ10_000520	AsmA family protein	1716	104993	1	1	1	1	1	1	1	1	1	1
GJJ10_000525	uracil-xanthine permease	1392	106849	1	1	1	1	1	1	1	1	1	1
GJJ10_000530|gltS	sodium/glutamate symporter	1203	108525	1	2	2	2	2	2	2	2	2	2
GJJ10_000535|glpK	glycerol kinase GlpK	1512	109842	1	1	1	1	1	1	1	1	1	1
GJJ10_000540	aquaporin	852	111375	1	1	1	1	1	1	1	1	1	1
GJJ10_000545|zapB	septal ring assembly protein ZapB	246	112669	1	1	1	1	1	1	1	1	1	1
GJJ10_000550	sulfate ABC transporter substrate-binding protein	990	113066	1	1	1	1	1	1	1	1	1	1
GJJ10_000555	CDP-diacylglycerol diphosphatase	771	114218	1	1	1	1	1	1	1	1	1	1
GJJ10_000560	anion permease	1305	115053	1	1	1	1	1	1	1	1	1	1
GJJ10_000565|tpiA	triose-phosphate isomerase	768	116450	1	1	1	1	1	1	1	1	1	1
GJJ10_000570	YiiQ family protein	603	117327	1	1	1	1	1	1	1	1	1	1
GJJ10_000575	DUF805 domain-containing protein	429	118042	1	1	1	1	1	1	1	1	1	1
GJJ10_000580|fpr	ferredoxin--NADP(+) reductase	747	118471	1	1	1	1	1	1	1	1	1	1
GJJ10_000585|glpX	class II fructose-bisphosphatase	1011	119368	1	1	1	1	1	1	1	1	1	1
GJJ10_000590|recG	ATP-dependent DNA helicase RecG	2082	120427	1	1	1	1	1	1	1	1	1	2
GJJ10_000595|trmH	tRNA (guanosine(18)-2'-O)-methyltransferase TrmH	690	122514	1	1	1	1	1	1	1	1	1	1
GJJ10_000600|spoT	bifunctional GTP diphosphokinase/guanosine-3',5'-bis pyrophosphate 3'-pyrophosphohydrolase	2121	123208	1	1	1	1	1	1	1	1	1	1
GJJ10_000605|rpoZ	DNA-directed RNA polymerase subunit omega	276	125347	1	1	1	1	1	1	1	1	1	1
GJJ10_000610|gmk	guanylate kinase	624	125677	1	1	1	1	1	1	1	1	1	1
GJJ10_000615|ligB	NAD-dependent DNA ligase LigB	1677	126559	1	2	2	2	2	2	2	2	2	2
GJJ10_000620	trimeric intracellular cation channel family protein	618	128241	1	1	1	1	1	1	1	1	1	1
GJJ10_000625	chloride channel protein	1251	129134	1	1	1	1	1	1	1	1	1	1
GJJ10_000630	methylated-DNA--[protein]-cysteine S-methyltransferase	1059	130440	1	1	1	1	1	1	1	1	1	1
GJJ10_000635	isocitrate lyase/phosphoenolpyruvate mutase family protein	747	131501	1	1	1	1	1	1	1	1	1	1
GJJ10_000640	YicC family protein	864	132430	1	1	1	1	1	1	1	1	1	1
GJJ10_000645	lysophospholipid acyltransferase family protein	1701	133794	1	1	1	1	1	1	1	1	1	1
GJJ10_000650	hypothetical protein	132	135532	1	1	1	1	1	1	1	1	1	1
GJJ10_000655	HlyD family efflux transporter periplasmic adaptor subunit	888	135662	1	1	1	1	1	1	1	1	1	1
GJJ10_000660	ABC transporter ATP-binding protein	918	136542	1	1	1	1	1	1	1	1	1	1
GJJ10_000665	ABC transporter permease	1095	137491	1	1	1	1	1	1	1	1	1	1
GJJ10_000670|rph	ribonuclease PH	717	138682	1	1	1	1	1	1	1	1	1	1
GJJ10_000675|pyrE	orotate phosphoribosyltransferase	642	139509	1	1	1	1	1	1	2	1	1	1
GJJ10_000680|slmA	nucleoid occlusion factor SlmA	597	140198	1	1	1	1	1	1	1	1	1	1
GJJ10_000685|dut	dUTP diphosphatase	459	140919	1	1	1	1	1	1	1	1	1	1
GJJ10_000690|coaBC	bifunctional phosphopantothenoylcysteine decarboxylase/phosphopantothenate--cysteine ligase CoaBC	1215	141355	1	1	1	1	1	1	1	1	1	1
GJJ10_000695|radC	DNA repair protein RadC	666	142742	1	1	1	1	1	1	1	1	1	1
GJJ10_000700|rpmB	50S ribosomal protein L28	237	143624	1	1	1	1	1	1	1	1	1	1
GJJ10_000705|rpmG	50S ribosomal protein L33	168	143881	1	1	1	1	1	1	1	1	1	1
GJJ10_000710|mutM	bifunctional DNA-formamidopyrimidine glycosylase/DNA-(apurinic or apyrimidinic site) lyase	810	144184	1	1	1	1	1	1	1	1	1	1
GJJ10_000715|coaD	pantetheine-phosphate adenylyltransferase	480	145182	1	1	1	1	1	1	1	1	1	1
GJJ10_000720	glycosyltransferase family 2 protein	777	145658	1	1	1	1	1	1	1	1	1	1
GJJ10_000725|waaA	lipid IV(A) 3-deoxy-D-manno-octulosonic acid transferase	1275	146434	1	1	1	1	1	1	1	1	1	1
GJJ10_000730	glycosyltransferase	990	147800	1	1	1	1	1	1	1	1	1	1
GJJ10_000735	glycosyltransferase	1095	148819	1	1	1	1	1	1	1	1	1	1
GJJ10_000740	glycosyltransferase family 4 protein	1128	149916	1	1	1	1	1	1	1	1	1	1
GJJ10_000745|rfaQ	putative lipopolysaccharide heptosyltransferase III	1077	151040	1	1	1	1	1	1	1	1	1	1
GJJ10_000750	polysaccharide deacetylase family protein	954	152228	1	1	1	1	1	1	1	1	1	1
GJJ10_000755	glycosyltransferase	984	153182	1	1	1	1	1	1	1	1	1	1
GJJ10_000760	O-antigen ligase family protein	1251	154158	1	1	1	1	1	1	1	1	1	1
GJJ10_000765	glycosyltransferase	1173	155392	1	1	1	1	1	1	1	1	1	1
GJJ10_000770|rfaC	lipopolysaccharide heptosyltransferase RfaC	963	156564	1	1	1	1	1	1	1	1	1	1
GJJ10_000775|rfaF	ADP-heptose--LPS heptosyltransferase RfaF	1059	157530	1	1	1	1	1	1	1	1	1	1
GJJ10_000780|rfaD	ADP-glyceromanno-heptose 6-epimerase	933	158598	1	1	1	1	1	1	1	1	1	1
GJJ10_000785|kbl	glycine C-acetyltransferase	1194	159744	1	1	1	1	1	1	1	1	1	1
GJJ10_000790|tdh	L-threonine 3-dehydrogenase	1026	160950	1	1	1	1	1	1	1	1	1	1
GJJ10_000795	glycosyltransferase family 2 protein	789	162145	1	1	1	1	1	1	1	1	1	1
GJJ10_000800	divergent polysaccharide deacetylase family protein	957	162939	1	1	1	1	1	1	1	1	1	1
GJJ10_000805|envC	murein hydrolase activator EnvC	1272	163899	1	1	1	1	1	1	1	1	1	1
GJJ10_000810|gpmM|pgmI	2,3-bisphosphoglycerate-independent phosphoglycerate mutase	1545	165180	1	1	1	1	1	1	1	1	1	1
GJJ10_000815	rhodanese-like domain-containing protein	432	166970	1	1	1	1	1	1	1	1	1	1
GJJ10_000820|grxC	glutaredoxin 3	252	167506	1	1	1	1	1	1	1	1	1	1
GJJ10_000825|secB	protein-export chaperone SecB	468	167818	1	1	1	1	1	1	1	1	1	1
GJJ10_000830|gpsA	NAD(P)H-dependent glycerol-3-phosphate dehydrogenase	1020	168285	1	1	1	1	1	1	1	1	1	1
GJJ10_000835|cysE	serine O-acetyltransferase	822	169378	1	1	1	1	1	1	1	1	1	1
GJJ10_000840	IS3-like element ISKpn1 family transposase	1364	170253	1	1	1	1	1	1	1	1	2	1
GJJ10_000845|trmL	tRNA (uridine(34)/cytosine(34)/5- carboxymethylaminomethyluridine(34)-2'-O)- methyltransferase TrmL	474	171751	1	1	1	1	1	1	1	1	1	1
GJJ10_000850|lldD	FMN-dependent L-lactate dehydrogenase LldD	1185	172317	1	1	1	1	1	1	1	1	1	1
GJJ10_000855|lldR	transcriptional regulator LldR	774	173501	1	1	1	1	1	1	1	1	1	1
GJJ10_000860|lldP	L-lactate permease	1656	174271	1	1	1	1	1	1	1	1	1	1
GJJ10_000865	YibL family ribosome-associated protein	363	176212	1	1	1	1	1	1	1	1	1	1
GJJ10_000870	hypothetical protein	225	176847	1	1	1	1	1	1	1	1	1	1
GJJ10_000875|mtlR	mannitol operon repressor MtlR	597	177060	1	1	1	1	1	1	1	1	1	1
GJJ10_000880|mtlD	mannitol-1-phosphate 5-dehydrogenase	1149	177656	1	1	1	1	1	1	1	1	1	1
GJJ10_000885|mtlA	PTS mannitol transporter subunit IICBA	1908	178905	1	1	1	1	1	1	1	1	1	1
GJJ10_000890	biotin/lipoyl-binding protein	337	181337	1	1	1	1	1	1	1	1	1	1
GJJ10_000895	glutathione S-transferase	609	181780	1	1	1	1	1	1	1	1	1	1
GJJ10_000900|selA	L-seryl-tRNA(Sec) selenium transferase	1389	182494	1	1	1	1	1	1	1	1	1	1
GJJ10_000905|selB	selenocysteine-specific translation elongation factor	1842	183879	1	1	1	1	1	1	1	1	1	1
GJJ10_000910	transcriptional regulator	81	185775	1	1	1	1	1	1	1	1	1	1
GJJ10_000915	4Fe-4S binding protein	486	185965	1	1	1	1	1	1	1	1	1	1
GJJ10_000920|avtA	valine--pyruvate transaminase	1257	186493	1	1	1	1	1	1	1	1	1	1
GJJ10_000925	alpha-amylase	2034	187918	1	1	1	1	1	1	1	1	1	1
GJJ10_000930	protein bax	819	190266	1	1	1	1	1	1	1	1	1	1
GJJ10_000935	XylR family transcriptional regulator	1191	191131	1	1	1	1	1	1	1	1	1	1
GJJ10_000940	sugar ABC transporter permease	1182	192554	1	1	1	1	1	1	1	1	1	1
GJJ10_000945	xylose ABC transporter ATP-binding protein	1542	193713	1	1	1	1	1	1	1	1	1	1
GJJ10_000950|xylF	D-xylose ABC transporter substrate-binding protein	1056	195319	1	1	1	1	1	1	1	1	1	1
GJJ10_000955|xylA	xylose isomerase	1323	196809	1	1	1	2	1	1	1	1	1	2
GJJ10_000960|xylB	xylulokinase	1455	198224	1	1	1	1	1	1	1	1	1	1
GJJ10_000965	hypothetical protein	372	199847	1	1	1	1	1	1	1	1	1	1
GJJ10_000970	YiaB family inner membrane protein	447	200250	1	1	1	1	1	1	1	1	1	1
GJJ10_000975	acyltransferase	996	200723	1	1	1	1	1	1	1	1	1	1
GJJ10_000980	YsaB family lipoprotein	300	201898	1	1	1	1	1	1	1	1	1	1
GJJ10_000985|glyQ	glycine--tRNA ligase subunit alpha	912	202325	1	1	1	1	1	1	1	1	1	1
GJJ10_000990|glyS	glycine--tRNA ligase subunit beta	2070	203246	1	1	1	1	1	1	1	1	1	1
GJJ10_000995	IS481-like element ISKpn28 family transposase	1047	205622	1	I	1	I	I	1	1	I	I	1
GJJ10_001000|hokA	type I toxin-antitoxin system toxin HokA	153	206742	1	1	1	1	1	1	1	1	1	1
GJJ10_001005	ABC-F family ATP-binding cassette domain-containing protein	1620	207196	1	1	1	1	1	1	1	1	1	1
GJJ10_001010|cspA	RNA chaperone/antiterminator CspA	213	208914	1	1	1	1	1	1	1	1	1	1
GJJ10_001015	HTH-type transcriptional regulator	291	209379	1	1	1	1	1	1	1	1	1	1
GJJ10_001020	aromatic acid/H+ symport family MFS transporter	1356	209915	1	1	1	1	2	1	1	1	1	1
GJJ10_001025	DUF3053 domain-containing protein	711	211711	1	1	1	1	1	1	1	1	1	1
GJJ10_001030|ghrB	glyoxylate/hydroxypyruvate reductase GhrB	972	212530	1	1	1	1	1	1	1	1	1	1
GJJ10_001035	MFS transporter	1281	213526	1	1	1	1	1	2	1	1	1	1
GJJ10_001040	sugar kinase	936	214911	1	1	1	1	1	1	1	1	1	1
GJJ10_001045	sugar phosphate isomerase/epimerase	750	215850	1	1	1	1	1	1	1	1	1	1
GJJ10_001050	LacI family DNA-binding transcriptional regulator	1017	216711	1	1	1	1	1	1	1	1	1	1
GJJ10_001055	OmpA family lipoprotein	663	217831	1	1	1	1	1	1	1	1	1	1
GJJ10_001060	molybdopterin guanine dinucleotide-containing S/N-oxide reductase	2331	218661	1	1	1	1	1	3	2	1	1	1
GJJ10_001065	N-acetyltransferase	441	220960	1	1	1	1	1	2	1	1	1	1
GJJ10_001070|tag	DNA-3-methyladenine glycosylase I	582	221378	1	1	1	1	1	1	1	1	1	1
GJJ10_001075	autotransporter outer membrane beta-barrel domain-containing protein	582	222165	1	2	2	1	1	1	1	2	2	1
GJJ10_001080	MFS transporter	1206	222988	1	1	1	1	1	1	1	1	1	1
GJJ10_001085|eptB	kdo(2)-lipid A phosphoethanolamine 7''-transferase	1674	224436	1	1	1	1	1	1	1	1	1	1
GJJ10_001090	ankyrin repeat domain-containing protein	1395	226301	1	1	1	1	1	1	1	1	1	1
GJJ10_001115	ABC transporter substrate-binding protein	1608	229109	1	1	1	1	1	1	1	1	1	1
GJJ10_001120|dppB	dipeptide ABC transporter permease DppB	1020	230851	1	1	1	1	1	1	1	1	1	1
GJJ10_001125|dppC	dipeptide ABC transporter permease DppC	903	231880	1	1	1	1	1	1	1	1	1	1
GJJ10_001130|dppD	dipeptide ABC transporter ATP-binding protein	984	232793	1	1	1	1	1	1	1	1	1	1
GJJ10_001135|dppF	dipeptide ABC transporter ATP binding subunit DppF	1014	233773	1	1	1	1	1	1	1	1	1	1
GJJ10_001140	hypothetical protein	132	234852	1	1	1	1	1	1	1	1	1	1
GJJ10_001145|bcsO	cellulose biosynthesis protein BcsO	540	235301	1	1	1	1	1	1	1	1	1	1
GJJ10_001150|yhjQ	cellulose synthase operon protein YhjQ	804	235831	1	1	1	1	1	1	1	1	1	1
GJJ10_001155|bcsA	UDP-forming cellulose synthase catalytic subunit	2112	236654	1	1	1	1	1	1	1	1	1	1
GJJ10_001160|bcsB	cellulose biosynthesis cyclic di-GMP-binding regulatory protein BcsB	2436	238762	1	1	1	1	1	1	1	1	1	1
GJJ10_001165	BCSC C-terminal domain-containing protein	4053	241194	1	1	1	1	1	4	1	3	1	2
GJJ10_001170	cellulose synthase	477	245246	1	1	1	1	1	1	1	1	1	1
GJJ10_001175	endoglucanase	1002	245734	1	1	1	1	1	1	1	1	1	1
GJJ10_001180|bcsG	cellulose biosynthesis protein BcsG	1680	246843	1	1	1	1	1	1	1	1	1	1
GJJ10_001185|bcsF	cellulose biosynthesis protein BcsF	198	248519	1	1	1	1	1	1	1	1	1	1
GJJ10_001190|bcsE	cellulose biosynthesis protein BcsE	1554	248716	1	1	1	1	1	1	1	1	1	1
GJJ10_001195	YhjR family protein	189	250438	1	1	1	1	1	1	1	1	1	1
GJJ10_001200|bcsQ	cellulose biosynthesis protein BcsQ	732	250638	1	1	1	1	1	1	1	1	1	1
GJJ10_001205|bcsA	UDP-forming cellulose synthase catalytic subunit	2619	251366	1	1	1	1	1	1	1	1	1	1
GJJ10_001210|bcsB	cellulose biosynthesis cyclic di-GMP-binding regulatory protein BcsB	2346	253995	1	1	1	1	1	1	1	1	1	1
GJJ10_001215|bcsZ	cellulase	1110	256344	1	1	1	1	1	1	1	1	1	1
GJJ10_001220|bcsC	cellulose biosynthesis protein BcsC	3480	257435	1	1	1	1	1	1	1	1	1	1
GJJ10_001225|hmsP	biofilm formation regulator HmsP	2031	261133	1	1	1	1	1	1	1	1	1	1
GJJ10_001230	dicarboxylate/amino acid:cation symporter	1287	263320	1	1	1	1	1	1	1	1	1	1
GJJ10_001235	insulinase family protein	1503	264826	1	1	1	1	1	1	1	1	1	1
GJJ10_001240	sugar kinase	930	266383	1	1	1	1	1	1	1	1	1	1
GJJ10_001245	AsmA family protein	2052	267507	1	1	1	1	1	1	1	1	1	1
GJJ10_001250	MHS family MFS transporter	1323	269596	1	1	1	1	1	1	1	1	1	1
GJJ10_001255|yhjD	inner membrane protein YhjD	1032	271190	1	1	1	1	1	1	1	1	1	1
GJJ10_001260	LysR family transcriptional regulator	900	272328	1	1	1	1	1	1	1	1	1	1
GJJ10_001265	SDR family oxidoreductase	759	273347	1	1	1	1	1	1	1	1	1	1
GJJ10_001270	GNAT family N-acetyltransferase	534	274140	1	1	1	1	1	1	1	1	1	1
GJJ10_001275	alpha,alpha-trehalase	1653	274740	1	1	1	1	1	1	1	1	1	1
GJJ10_001280	iron-containing alcohol dehydrogenase	1149	276632	1	1	1	1	1	1	1	1	1	1
GJJ10_001285	glutathione S-transferase	624	277907	1	1	1	1	1	1	1	1	1	1
GJJ10_001290|gorA	glutathione-disulfide reductase	1353	278584	1	1	1	1	1	1	1	2	1	1
GJJ10_001295	23S rRNA (adenine(2030)-N(6))-methyltransferase RlmJ	843	280009	1	1	2	1	1	1	1	1	1	1
GJJ10_001300	phosphatase PAP2 family protein	1272	281045	1	1	1	1	1	1	1	1	1	1
GJJ10_001305|prlC	oligopeptidase A	2043	282499	1	1	1	1	1	1	2	1	1	1
GJJ10_001310|rsmJ	16S rRNA (guanine(1516)-N(2))-methyltransferase RsmJ	753	284549	1	1	1	1	1	1	1	1	1	1
GJJ10_001315|dtpB	dipeptide/tripeptide permease DtpB	1473	285444	1	1	1	1	1	1	1	1	1	1
GJJ10_001320|uspA	universal stress protein UspA	438	287173	1	1	1	1	1	1	1	1	1	1
GJJ10_001325|uspB	universal stress protein UspB	336	287993	1	1	1	1	1	1	1	1	1	1
GJJ10_001330|pitA	inorganic phosphate transporter PitA	1497	288384	1	1	1	1	1	1	1	1	1	1
GJJ10_001335	NAD(P)/FAD-dependent oxidoreductase	1194	290110	1	1	1	1	1	1	1	1	1	1
GJJ10_001340	magnesium transporter	1014	291343	1	1	1	1	1	1	1	1	1	1
GJJ10_001345|nikR	nickel-responsive transcriptional regulator NikR	399	292694	1	1	1	1	1	1	1	1	1	1
GJJ10_001350|nikE	nickel import ATP-binding protein NikE	792	293080	1	1	1	1	1	1	1	1	1	1
GJJ10_001355	nickel import ATP-binding protein NikD	765	293868	1	1	1	1	1	1	1	1	1	1
GJJ10_001360|nikC	nickel ABC transporter permease subunit NikC	834	294632	1	1	1	1	1	1	1	1	1	1
GJJ10_001365|nikB	nickel ABC transporter permease subunit NikB	945	295462	1	1	1	1	1	1	1	1	1	1
GJJ10_001370|nikA	nickel ABC transporter, nickel/metallophore periplasmic binding protein	1569	296406	1	1	1	1	1	1	1	1	1	1
GJJ10_001375	LysR family transcriptional regulator	861	298100	1	1	1	1	1	1	1	1	1	1
GJJ10_001380	phenolic acid decarboxylase	507	299058	1	1	1	1	1	1	1	1	1	1
GJJ10_001385|arnB	UDP-4-amino-4-deoxy-L-arabinose aminotransferase	1140	299961	1	1	1	1	1	1	1	1	1	1
GJJ10_001390|arnC	undecaprenyl-phosphate 4-deoxy-4-formamido-L-arabinose transferase ArnC	984	301102	1	1	1	1	1	1	1	1	1	1
GJJ10_001395|arnA	bifunctional UDP-4-amino-4-deoxy-L-arabinose formyltransferase/UDP-glucuronic acid oxidase ArnA	1986	302082	1	1	1	1	1	1	1	1	1	1
GJJ10_001400	4-deoxy-4-formamido-L-arabinose- phosphoundecaprenol deformylase	903	304064	1	1	1	1	1	1	1	1	1	1
GJJ10_001405|arnT	lipid IV(A) 4-amino-4-deoxy-L-arabinosyltransferase	1656	304966	1	1	1	1	1	1	1	1	1	1
GJJ10_001410|arnE	4-amino-4-deoxy-L-arabinose-phosphoundecaprenol flippase subunit ArnE	339	306618	1	1	1	1	1	1	1	1	1	1
GJJ10_001415	4-amino-4-deoxy-L-arabinose-phosphoundecaprenol flippase subunit ArnF	381	306956	1	1	1	1	1	1	1	1	1	1
GJJ10_001420	AI-2E family transporter	1050	307333	1	1	1	1	1	1	1	1	1	1
GJJ10_001425	MFS transporter	1221	308516	1	1	1	1	1	1	1	1	1	1
GJJ10_001430|dcrB	DcrB family lipoprotein	558	309737	1	1	1	1	1	1	1	1	1	1
GJJ10_001435	7-cyano-7-deazaguanine/7-aminomethyl-7- deazaguanine transporter	666	310368	1	2	2	1	1	1	1	2	2	1
GJJ10_001440|tusA	sulfurtransferase TusA	246	311240	1	1	1	1	1	1	1	1	1	1
GJJ10_001445|zntA	Zn(II)/Cd(II)/Pb(II) translocating P-type ATPase ZntA	2211	311589	1	1	1	1	1	1	1	1	1	1
GJJ10_001450	lysoplasmalogenase	627	313878	1	1	1	1	1	1	1	1	1	1
GJJ10_001455	DUF2500 domain-containing protein	351	314655	1	1	1	1	1	1	1	1	1	1
GJJ10_001460	DUF1145 family protein	276	315019	1	1	1	1	1	1	1	1	1	1
GJJ10_001465|rsmD	16S rRNA (guanine(966)-N(2))-methyltransferase	597	315284	1	1	1	1	1	1	1	1	1	1
GJJ10_001470|ftsY	signal recognition particle-docking protein FtsY	1524	316063	1	1	1	1	1	1	1	1	1	1
GJJ10_001475|ftsE	cell division ATP-binding protein FtsE	669	317589	1	1	1	1	1	1	1	1	1	1
GJJ10_001480|ftsX	cell division protein FtsX	1056	318250	1	1	1	1	1	1	1	1	1	1
GJJ10_001485|rpoH	RNA polymerase sigma factor RpoH	855	319575	1	1	1	1	1	1	1	1	1	1
GJJ10_001490	PLP-dependent aminotransferase family protein	1524	320482	1	1	1	1	1	1	1	1	1	1
GJJ10_001495	4-aminobutyrate--2-oxoglutarate transaminase	1266	322124	1	1	1	1	1	1	1	1	1	1
GJJ10_001500	amino acid permease	1245	323537	1	2	1	1	1	1	1	1	1	1
GJJ10_001505|livJ	branched chain amino acid ABC transporter substrate-binding protein LivJ	1104	325039	1	1	1	1	1	1	1	1	1	1
GJJ10_001510|panM	aspartate 1-decarboxylase autocleavage activator PanM	384	326910	1	1	1	1	1	1	1	1	1	1
GJJ10_001515|livK	high-affinity branched-chain amino acid ABC transporter substrate-binding protein LivK	1110	327716	1	1	1	1	1	1	1	1	1	1
GJJ10_001520|livH	high-affinity branched-chain amino acid ABC transporter permease LivH	927	328887	1	1	1	1	1	1	1	1	1	1
GJJ10_001525|livM	branched chain amino acid ABC transporter permease LivM	1278	329810	1	1	1	1	1	1	1	1	1	1
GJJ10_001530|livG	high-affinity branched-chain amino acid ABC transporter ATP-binding protein LivG	768	331084	1	1	1	1	1	1	1	1	1	1
GJJ10_001535|livF	high-affinity branched-chain amino acid ABC transporter ATP-binding protein LivF	714	331853	1	1	1	1	1	1	1	1	1	1
GJJ10_001540	type II toxin-antitoxin system Phd/YefM family antitoxin	222	332730	1	1	1	1	1	1	1	1	1	1
GJJ10_001545	type II toxin-antitoxin system death-on-curing family toxin	369	332948	1	1	1	1	1	1	1	1	1	1
GJJ10_001550|ugpB	sn-glycerol-3-phosphate ABC transporter substrate-binding protein UgpB	1317	333588	1	1	1	1	1	1	1	1	1	1
GJJ10_001555|ugpA	sn-glycerol-3-phosphate ABC transporter permease UgpA	888	335011	1	1	1	1	1	1	1	1	1	1
GJJ10_001560|ugpE	sn-glycerol-3-phosphate ABC transporter permease UgpE	846	335895	1	1	1	1	1	1	1	1	1	1
GJJ10_001565	sn-glycerol-3-phosphate import ATP-binding protein UgpC	1071	336742	1	1	1	1	1	1	1	1	1	1
GJJ10_001570|ugpQ	glycerophosphodiester phosphodiesterase	741	337809	1	1	1	1	1	1	1	1	1	1
GJJ10_001575	DUF2756 family protein	321	338573	1	1	1	1	1	1	1	1	1	1
GJJ10_001580|ggt	gamma-glutamyltransferase	1746	339017	1	1	1	1	1	1	1	1	1	1
GJJ10_001585|yhhY	N-acetyltransferase	489	340852	1	1	1	1	1	1	1	1	1	1
GJJ10_001590	polymer-forming cytoskeletal protein	438	341568	1	2	2	1	1	1	1	2	2	1
GJJ10_001595	IS5-like element ISKpn26 family transposase	981	342073	1	X	1	1	1	1	1	2	1	1
GJJ10_001600	Ccm protein	219	343203	1	1	1	1	1	1	1	1	1	1
GJJ10_001605	oxidoreductase	1038	343686	1	1	1	1	1	1	1	1	1	1
GJJ10_001610	pirin family protein	696	344845	1	1	1	1	1	1	1	1	1	1
GJJ10_001615|gntR	gluconate operon transcriptional repressor GntR	996	345654	1	1	1	1	1	1	1	1	1	1
GJJ10_001620|gntK	gluconokinase	531	346830	1	1	1	1	1	1	1	1	1	1
GJJ10_001625|gntU	gluconate transporter	1341	347360	1	1	1	1	1	1	1	1	1	1
GJJ10_001630	hypothetical protein	363	348697	1	1	1	1	1	1	1	2	1	1
GJJ10_001635|asd	aspartate-semialdehyde dehydrogenase	1107	349163	1	1	1	1	1	1	1	1	1	1
GJJ10_001640|glgB	1,4-alpha-glucan branching enzyme	2187	350508	1	1	1	1	1	1	1	1	1	1
GJJ10_001645|glgX	glycogen debranching protein GlgX	1977	352691	1	1	1	1	1	1	1	1	1	1
GJJ10_001650|glgC	glucose-1-phosphate adenylyltransferase	1296	354748	1	1	1	1	1	1	1	1	1	1
GJJ10_001655|glgA	glycogen synthase GlgA	1434	356043	1	1	1	1	1	1	2	1	1	1
GJJ10_001660|glgP	glycogen phosphorylase	2448	357494	1	1	1	1	1	1	1	1	1	1
GJJ10_001665	type II toxin-antitoxin system RelE/ParE family toxin	348	360117	1	1	1	1	1	1	1	1	1	1
GJJ10_001670	helix-turn-helix transcriptional regulator	300	360464	1	1	1	1	1	1	1	1	1	1
GJJ10_001675|glpD	glycerol-3-phosphate dehydrogenase	1509	360826	1	1	1	1	1	1	1	1	1	1
GJJ10_001680|glpE	thiosulfate sulfurtransferase GlpE	330	362539	1	1	1	1	1	1	1	1	1	1
GJJ10_001685|glpG	rhomboid family intramembrane serine protease GlpG	831	362919	1	1	1	1	1	1	1	1	1	1
GJJ10_001690	DeoR/GlpR family transcriptional regulator	759	363799	1	1	1	1	1	1	1	1	1	1
GJJ10_001695|malT	HTH-type transcriptional regulator MalT	2706	364573	1	1	1	1	1	1	1	1	2	1
GJJ10_001700|malP	maltodextrin phosphorylase	2391	367903	1	1	1	1	1	1	1	1	1	1
GJJ10_001705|malQ	4-alpha-glucanotransferase	2094	370304	1	1	1	1	1	1	1	1	1	1
GJJ10_001710|gntT	gluconate transporter	1317	372500	1	1	1	1	1	1	1	1	1	1
GJJ10_001715|nfuA	Fe-S biogenesis protein NfuA	576	374153	1	1	1	1	1	1	1	1	1	1
GJJ10_001720|gntX	DNA utilization protein GntX	675	374787	1	1	1	1	1	1	1	1	1	1
GJJ10_001725|bioH	pimeloyl-ACP methyl ester esterase BioH	774	375500	1	1	1	1	1	1	1	1	1	1
GJJ10_001730	DUF1471 domain-containing protein	270	376394	1	1	1	1	1	1	1	1	1	1
GJJ10_001735|feoC	[Fe-S]-dependent transcriptional repressor FeoC	240	376752	1	1	1	1	1	1	1	1	1	1
GJJ10_001740|feoB	Fe(2+) transporter permease subunit FeoB	2319	377001	1	1	1	1	1	1	1	1	1	1
GJJ10_001745|feoA	ferrous iron transporter A	228	379348	1	1	1	1	1	1	1	1	1	1
GJJ10_001750	RNA-binding transcriptional accessory protein	2331	379989	1	1	1	1	1	2	1	1	1	1
GJJ10_001755|greB	transcription elongation factor GreB	474	382420	1	1	1	1	1	1	1	1	1	1
GJJ10_001760|ompR	two-component system response regulator OmpR	720	383121	1	1	1	1	1	1	1	1	1	1
GJJ10_001765|envZ	two-component system sensor histidine kinase EnvZ	1356	383837	1	1	1	1	1	1	1	1	1	1
GJJ10_001770|pckA	phosphoenolpyruvate carboxykinase (ATP)	1623	385270	1	1	1	1	1	1	1	1	1	1
GJJ10_001775|hslO	Hsp33 family molecular chaperone HslO	885	387253	1	1	1	1	1	1	1	2	1	1
GJJ10_001780|hslR	ribosome-associated heat shock protein Hsp15	402	388156	1	1	1	1	1	1	1	1	1	1
GJJ10_001785|yrfG	GMP/IMP nucleotidase	684	388554	1	1	1	1	1	1	1	1	1	1
GJJ10_001790	intracellular growth attenuator family protein	2130	389298	1	3	1	1	1	1	1	1	1	2
GJJ10_001795|nudE	ADP compounds hydrolase NudE	561	391748	1	1	1	1	1	1	1	1	1	1
GJJ10_001800|mrcA	peptidoglycan glycosyltransferase/peptidoglycan DD-transpeptidase MrcA	2559	392362	1	1	1	1	1	1	1	1	1	1
GJJ10_001805	pilus assembly protein	801	395039	1	1	1	1	1	1	1	1	1	1
GJJ10_001810	pilus assembly protein PilN	534	395823	1	1	1	1	1	1	1	1	1	1
GJJ10_001815	pilus assembly protein PilO	429	396346	1	1	1	1	1	1	1	1	1	1
GJJ10_001820	DUF2531 family protein	384	396764	1	1	1	1	1	1	1	1	1	1
GJJ10_001825|hofQ	DNA uptake porin HofQ	1245	397080	1	1	1	1	1	1	1	1	1	1
GJJ10_001830|aroK	shikimate kinase AroK	522	398595	1	1	1	1	1	1	1	1	1	1
GJJ10_001835|aroB	3-dehydroquinate synthase	1095	399172	1	1	1	1	1	1	1	1	1	1
GJJ10_001840|damX	cell division protein DamX	1287	400351	1	1	1	1	1	1	1	1	1	1
GJJ10_001845|dam	adenine-specific DNA-methyltransferase	828	401716	1	2	2	1	1	1	1	2	2	1
GJJ10_001850|rpe	ribulose-phosphate 3-epimerase	678	402561	1	1	1	1	1	1	1	1	1	1
GJJ10_001855|gph	phosphoglycolate phosphatase	762	403231	1	1	1	1	1	1	1	1	1	1
GJJ10_001860|trpS	tryptophan--tRNA ligase	1005	403985	1	1	1	1	1	1	1	1	1	1
GJJ10_001865|cobA	uroporphyrinogen-III C-methyltransferase	1374	405062	1	1	1	1	1	1	1	1	1	1
GJJ10_001870|nirD	nitrite reductase small subunit NirD	327	406589	1	1	1	1	1	1	1	1	1	1
GJJ10_001875	nitrite reductase large subunit	2544	406912	1	1	1	1	1	1	1	1	1	1
GJJ10_001880	cytosine deaminase	1323	409694	1	1	1	1	1	1	1	1	1	1
GJJ10_001885|tsgA	MFS transporter TsgA	1188	411013	1	1	1	1	1	1	1	1	1	1
GJJ10_001890|ppiA|rotA	peptidylprolyl isomerase A	570	412477	1	1	1	1	1	1	1	1	1	1
GJJ10_001895	YhfG family protein	168	413153	1	1	1	1	1	1	1	1	1	1
GJJ10_001900	putative adenosine monophosphate-protein transferase Fic	603	413310	1	1	1	1	1	1	1	1	1	1
GJJ10_001905|pabA	aminodeoxychorismate synthase component 2	564	413945	1	1	1	1	1	1	1	1	1	1
GJJ10_001910	aspartate aminotransferase family protein	1221	414599	1	1	1	1	1	1	1	1	1	1
GJJ10_001915	FUSC family protein	2079	415809	1	1	1	1	1	1	1	1	1	1
GJJ10_001920|crp	cAMP-activated global transcriptional regulator CRP	633	417939	1	1	1	1	1	1	1	1	1	1
GJJ10_001925	OsmC family protein	405	418878	1	1	1	1	1	1	1	1	1	1
GJJ10_001930	phosphoribulokinase	870	419337	1	1	1	1	1	1	1	1	1	1
GJJ10_001935	YheU family protein	219	420243	1	1	1	1	1	1	1	1	1	1
GJJ10_001940	hydrolase	999	420458	1	1	1	1	1	1	1	1	1	1
GJJ10_001945	ABC transporter ATP-binding protein	1905	421684	1	1	1	1	1	1	1	1	1	1
GJJ10_001950|kefG	glutathione-regulated potassium-efflux system ancillary protein KefG	564	423762	1	1	1	1	1	1	1	1	1	1
GJJ10_001955|kefB	glutathione-regulated potassium-efflux system protein KefB	1806	424312	1	1	1	1	1	1	1	1	1	1
GJJ10_001960	YheV family putative metal-binding protein	201	426129	1	1	1	1	1	1	1	1	1	1
GJJ10_001965|slyD	peptidylprolyl isomerase	588	426423	1	1	1	1	1	1	1	1	1	1
GJJ10_001970	protein SlyX	219	427069	1	1	1	1	1	1	1	1	1	1
GJJ10_001975|fkpA	FKBP-type peptidyl-prolyl cis-trans isomerase	831	427510	1	1	1	1	1	1	1	1	1	1
GJJ10_001980	transcriptional regulator	723	428509	1	1	1	1	1	1	1	1	1	1
GJJ10_001985|tusD	sulfurtransferase complex subunit TusD	387	429231	1	1	1	1	1	1	1	1	1	1
GJJ10_001990|tusC	sulfurtransferase complex subunit TusC	360	429617	1	1	1	1	1	1	1	1	1	1
GJJ10_001995|tusB	sulfurtransferase complex subunit TusB	288	429984	1	1	1	1	1	1	1	1	1	1
GJJ10_002000|rpsL	30S ribosomal protein S12	375	430396	1	1	1	1	1	1	1	1	1	1
GJJ10_002005|rpsG	30S ribosomal protein S7	471	430867	1	1	1	1	1	1	1	1	1	1
GJJ10_002010|fusA	elongation factor G	2115	431434	1	1	1	1	1	1	1	1	1	1
GJJ10_002015|tuf	elongation factor Tu	1185	433618	1	I	2	I	I	3	I	I	I	I
GJJ10_002020|bfd	bacterioferritin-associated ferredoxin	195	434983	1	1	1	1	1	1	1	1	1	1
GJJ10_002025|bfr	bacterioferritin	477	435251	1	1	1	1	1	1	1	1	1	1
GJJ10_002030	prepilin peptidase	486	435711	1	1	1	1	1	1	1	1	1	1
GJJ10_002035|rpsJ	30S ribosomal protein S10	312	436580	1	1	1	1	1	1	1	1	1	1
GJJ10_002040|rplC	50S ribosomal protein L3	630	436924	1	1	1	1	1	1	1	1	1	1
GJJ10_002045|rplD	50S ribosomal protein L4	606	437564	1	1	1	1	1	1	1	1	1	1
GJJ10_002050|rplW	50S ribosomal protein L23	303	438166	1	1	1	1	1	1	1	1	1	1
GJJ10_002055|rplB	50S ribosomal protein L2	822	438486	1	1	1	1	1	1	1	1	1	1
GJJ10_002060|rpsS	30S ribosomal protein S19	279	439324	1	1	1	1	1	1	1	1	1	1
GJJ10_002065|rplV	50S ribosomal protein L22	333	439617	1	1	1	1	1	1	1	1	1	1
GJJ10_002070|rpsC	30S ribosomal protein S3	699	439967	1	1	1	1	1	1	1	1	1	1
GJJ10_002075|rplP	50S ribosomal protein L16	411	440678	1	1	1	1	1	1	1	1	1	1
GJJ10_002080|rpmC	50S ribosomal protein L29	192	441088	1	1	1	1	1	1	1	1	1	1
GJJ10_002085|rpsQ	30S ribosomal protein S17	255	441279	1	1	1	1	1	1	1	1	1	1
GJJ10_002090|rplN	50S ribosomal protein L14	372	441699	1	1	1	1	1	1	1	1	1	1
GJJ10_002095|rplX	50S ribosomal protein L24	315	442081	1	1	1	1	1	1	2	1	1	1
GJJ10_002100|rplE	50S ribosomal protein L5	540	442410	1	1	1	1	1	1	1	1	1	1
GJJ10_002105|rpsN	30S ribosomal protein S14	306	442964	1	1	1	1	1	1	1	1	1	1
GJJ10_002110|rpsH	30S ribosomal protein S8	393	443303	1	1	1	1	1	1	1	1	1	1
GJJ10_002115|rplF	50S ribosomal protein L6	534	443708	1	1	1	1	1	1	1	1	1	1
GJJ10_002120|rplR	50S ribosomal protein L18	354	444251	1	1	1	1	1	1	1	1	1	1
GJJ10_002125|rpsE	30S ribosomal protein S5	504	444619	1	1	1	1	1	1	1	1	1	1
GJJ10_002130|rpmD	50S ribosomal protein L30	180	445126	1	1	1	1	1	1	1	1	1	1
GJJ10_002135|rplO	50S ribosomal protein L15	435	445309	1	1	1	1	1	1	1	1	1	1
GJJ10_002140|secY	preprotein translocase subunit SecY	1332	445751	1	1	1	1	1	1	1	1	1	1
GJJ10_002145|rpmJ	50S ribosomal protein L36	117	447116	1	1	1	1	1	1	1	1	1	1
GJJ10_002150|rpsM	30S ribosomal protein S13	357	447379	1	1	1	1	1	1	1	1	1	1
GJJ10_002155|rpsK	30S ribosomal protein S11	390	447752	1	1	1	1	1	1	1	1	1	1
GJJ10_002160|rpsD	30S ribosomal protein S4	621	448175	1	1	1	1	1	1	1	1	1	1
GJJ10_002165|rpoA	DNA-directed RNA polymerase subunit alpha	990	448821	1	1	1	1	1	1	1	1	1	1
GJJ10_002170|rplQ	50S ribosomal protein L17	387	449851	1	1	1	1	1	1	1	1	1	1
GJJ10_002175	DUF1992 domain-containing protein	369	450346	1	1	1	1	1	1	1	1	1	1
GJJ10_002180|zntR	Zn(2+)-responsive transcriptional regulator	426	450717	1	1	1	1	1	1	1	1	1	1
GJJ10_002185	alternative ribosome-rescue factor A	279	451200	1	1	1	1	1	1	1	1	1	1
GJJ10_002190|mscL	large-conductance mechanosensitive channel protein MscL	414	451414	1	1	1	1	1	1	1	1	1	1
GJJ10_002195|trkA	Trk system potassium transporter TrkA	1377	451968	1	1	1	1	1	1	1	1	1	1
GJJ10_002200|rsmB	16S rRNA (cytosine(967)-C(5))-methyltransferase RsmB	1296	453358	1	1	1	1	1	1	1	1	1	1
GJJ10_002205|fmt	methionyl-tRNA formyltransferase	948	454706	1	1	1	1	1	1	1	1	1	1
GJJ10_002210|def	peptide deformylase	510	455668	1	1	1	1	1	1	1	1	1	1
GJJ10_002215|dprA	DNA-protecting protein DprA	1125	456306	1	1	1	1	1	1	1	1	1	1
GJJ10_002220	DUF494 domain-containing protein	474	457402	1	1	1	1	1	1	1	1	1	1
GJJ10_002225	topoisomerase DNA-binding C4 zinc finger domain-containing protein	543	457902	1	1	1	1	1	1	1	1	1	1
GJJ10_002230|tsaC	L-threonylcarbamoyladenylate synthase type 1 TsaC	573	458449	1	1	1	1	1	1	1	1	1	1
GJJ10_002235|aroE	shikimate dehydrogenase	819	459025	1	1	1	1	1	1	1	1	1	1
GJJ10_002240	DUF1488 domain-containing protein	258	459840	1	1	1	1	1	1	1	1	1	1
GJJ10_002245	gamma carbonic anhydrase family protein	555	460073	1	1	1	1	1	1	1	1	1	1
GJJ10_002275	hypothetical protein	222	466603	1	1	1	1	1	1	1	1	1	1
GJJ10_002280	multidrug efflux RND transporter permease subunit	3111	467117	1	1	1	1	1	1	2	1	1	1
GJJ10_002285	efflux RND transporter periplasmic adaptor subunit	1140	470240	1	1	1	1	1	1	1	1	1	1
GJJ10_002290|envR	acrEF/envCD operon transcriptional regulator	654	471759	1	1	1	1	1	1	1	1	1	1
GJJ10_002295|fis	DNA-binding transcriptional regulator Fis	297	472497	1	1	1	1	1	1	1	1	1	1
GJJ10_002300|dusB	tRNA dihydrouridine synthase DusB	966	472818	1	1	1	1	1	1	1	1	1	1
GJJ10_002305|prmA	50S ribosomal protein L11 methyltransferase	882	474141	1	1	1	1	1	1	1	1	1	1
GJJ10_002310|panF	sodium/pantothenate symporter	1452	475034	1	1	1	1	1	1	1	1	1	1
GJJ10_002315	YhdT family protein	243	476475	1	1	1	1	1	1	1	1	1	1
GJJ10_002320|accC	acetyl-CoA carboxylase biotin carboxylase subunit	1350	476828	1	1	1	1	1	1	1	1	1	1
GJJ10_002325|accB|fabE	acetyl-CoA carboxylase biotin carboxyl carrier protein	468	478188	1	1	1	1	1	1	1	1	1	1
GJJ10_002330|aroQ	type II 3-dehydroquinate dehydratase	453	478678	1	1	1	1	1	1	1	1	1	1
GJJ10_002335|msrQ	protein-methionine-sulfoxide reductase heme-binding subunit MsrQ	609	479354	1	1	1	1	1	1	1	1	1	1
GJJ10_002340|msrP	protein-methionine-sulfoxide reductase catalytic subunit MsrP	1002	479962	1	1	1	1	1	1	1	1	1	1
GJJ10_002345	hypothetical protein	192	481192	1	1	1	1	1	2	1	1	1	1
GJJ10_002350|csrD	RNase E specificity factor CsrD	1941	481463	1	1	1	1	3	1	2	1	1	1
GJJ10_002355|mreB	rod shape-determining protein MreB	1044	483709	1	1	1	1	1	1	1	1	1	1
GJJ10_002360|mreC	rod shape-determining protein MreC	993	484823	1	1	1	1	1	1	1	1	1	1
GJJ10_002365|mreD	rod shape-determining protein MreD	489	485815	1	1	1	1	1	1	1	1	1	1
GJJ10_002370|maf	septum formation inhibitor Maf	582	486311	1	1	1	1	1	1	1	1	1	1
GJJ10_002375|rng	ribonuclease G	1470	486895	1	1	1	1	1	1	1	1	1	1
GJJ10_002380|yhdP	AsmA2 domain-containing protein YhdP	3798	488402	1	1	1	1	1	1	1	1	1	1
GJJ10_002385|tldD	metalloprotease TldD	1446	492288	1	1	1	1	1	1	1	1	1	1
GJJ10_002390|aaeR	HTH-type transcriptional activator AaeR	930	493769	1	1	1	1	1	1	1	1	1	1
GJJ10_002395	AaeX family protein	204	494830	1	1	1	1	1	1	1	1	1	1
GJJ10_002400|aaeA	p-hydroxybenzoic acid efflux pump subunit AaeA	933	495041	1	1	1	1	1	1	1	1	1	1
GJJ10_002405|aaeB	p-hydroxybenzoic acid efflux pump subunit AaeB	1968	495979	1	1	1	1	1	1	1	1	1	1
GJJ10_002410	barstar family protein	276	498026	1	1	1	1	1	1	1	1	1	1
GJJ10_002415|yhcN	peroxide/acid stress response protein YhcN	267	498352	1	1	1	1	1	1	1	1	1	1
GJJ10_002420|yhcN	peroxide/acid stress response protein YhcN	264	498717	1	1	1	1	1	1	1	1	1	1
GJJ10_002425|argR	transcriptional regulator ArgR	471	499356	1	1	1	1	1	1	1	1	1	1
GJJ10_002430|mdh	malate dehydrogenase	939	500241	1	1	1	1	1	1	1	1	1	1
GJJ10_002435|degS	outer membrane-stress sensor serine endopeptidase DegS	1059	501316	1	1	1	1	1	1	1	1	1	1
GJJ10_002440|degQ	serine endoprotease DegQ	1368	502462	1	1	1	1	1	1	1	1	1	1
GJJ10_002445	DUF1043 family protein	399	504003	1	1	1	1	1	1	1	1	1	1
GJJ10_002450	AFG1 family ATPase	1128	504592	1	1	1	1	1	1	1	1	1	1
GJJ10_002455|rplM	50S ribosomal protein L13	429	505985	1	1	1	1	1	1	1	1	1	1
GJJ10_002460|rpsI	30S ribosomal protein S9	393	506429	1	1	1	1	1	1	1	1	1	1
GJJ10_002465	hypothetical protein	285	506879	1	1	1	1	1	1	1	1	1	1
GJJ10_002470|sspA	stringent starvation protein A	639	507133	1	1	1	1	1	1	1	1	1	1
GJJ10_002475|sspB	ClpXP protease specificity-enhancing factor	495	507775	1	1	1	1	1	1	1	1	1	1
GJJ10_002480	N-acetylmannosamine-6-phosphate 2-epimerase	705	508394	1	1	1	1	1	1	1	1	1	1
GJJ10_002485	glutamate synthase small subunit	1419	509153	1	1	1	1	1	1	1	1	1	1
GJJ10_002490|gltB	glutamate synthase large subunit	4461	510581	1	1	1	1	2	1	1	1	1	1
GJJ10_002495	TIGR01212 family radical SAM protein	933	515715	1	1	1	1	1	1	1	1	1	1
GJJ10_002500	MFS transporter	1284	516699	1	1	1	1	1	1	1	1	1	1
GJJ10_002505	Zn-dependent oxidoreductase	1017	518068	1	1	1	1	1	1	1	1	1	1
GJJ10_002510|uxuA	mannonate dehydratase	1065	519381	1	1	1	1	1	1	1	1	1	1
GJJ10_002515|arcB	aerobic respiration two-component sensor histidine kinase ArcB	2340	520592	1	1	1	1	1	1	1	1	1	1
GJJ10_002520|elbB	isoprenoid biosynthesis glyoxalase ElbB	654	523165	1	1	1	1	1	1	1	1	1	1
GJJ10_002525|mtgA	monofunctional biosynthetic peptidoglycan transglycosylase	726	523815	1	1	1	1	1	1	1	1	1	1
GJJ10_002530|npr	PTS phosphocarrier protein NPr	273	524604	1	1	1	1	1	1	1	1	1	1
GJJ10_002535|rapZ	RNase adapter RapZ	855	524873	1	1	1	1	1	1	1	1	1	1
GJJ10_002540|ptsN	PTS IIA-like nitrogen regulatory protein PtsN	489	525773	1	1	1	1	1	1	1	1	1	1
GJJ10_002545|hpf	ribosome hibernation promoting factor	288	526332	1	1	1	1	1	1	1	1	1	1
GJJ10_002550|rpoN	RNA polymerase factor sigma-54	1434	526642	1	1	1	1	1	1	1	1	1	1
GJJ10_002555|lptB	LPS export ABC transporter ATP-binding protein	726	528123	1	1	1	1	1	1	1	1	1	1
GJJ10_002560|lptA	lipopolysaccharide ABC transporter substrate-binding protein LptA	546	528855	1	1	1	1	1	1	1	1	1	1
GJJ10_002565|lptC	LPS export ABC transporter periplasmic protein LptC	576	529369	1	1	1	1	1	1	1	1	1	1
GJJ10_002570|kdsC	3-deoxy-manno-octulosonate-8-phosphatase KdsC	567	529941	1	1	1	1	1	1	1	1	1	1
GJJ10_002575|kdsD	arabinose-5-phosphate isomerase KdsD	987	530522	1	1	1	1	1	1	1	1	1	1
GJJ10_002580	calcium/sodium antiporter	978	531523	1	1	1	1	1	1	1	1	1	1
GJJ10_002585|mlaF	phospholipid ABC transporter ATP-binding protein MlaF	813	532710	1	1	1	1	1	1	1	1	1	1
GJJ10_002590|mlaE	lipid asymmetry maintenance ABC transporter permease subunit MlaE	783	533530	1	1	1	1	1	1	1	1	1	1
GJJ10_002595|mlaD	outer membrane lipid asymmetry maintenance protein MlaD	552	534317	1	1	1	1	1	1	1	1	1	1
GJJ10_002600|mlaC	phospholipid-binding protein MlaC	636	534887	1	1	1	1	1	1	1	1	1	1
GJJ10_002605|mlaB	lipid asymmetry maintenance protein MlaB	288	535522	1	1	1	1	1	1	1	1	1	1
GJJ10_002610|ibaG	BolA family iron metabolism protein IbaG	255	535949	1	1	1	1	1	1	1	1	1	1
GJJ10_002615|murA	UDP-N-acetylglucosamine 1-carboxyvinyltransferase	1260	536257	1	1	1	1	1	1	1	1	1	1
GJJ10_002620|sfsB	DNA-binding transcriptional regulator SfsB	273	537572	1	1	1	1	1	1	1	1	1	1
GJJ10_002625|ispB	octaprenyl diphosphate synthase	972	538043	1	1	1	1	1	1	1	1	1	1
GJJ10_002630|rplU	50S ribosomal protein L21	312	539275	1	1	1	1	1	1	1	1	1	1
GJJ10_002635|rpmA	50S ribosomal protein L27	258	539607	1	1	1	1	1	1	1	1	1	1
GJJ10_002640	DMT family transporter	966	539958	1	1	1	1	1	1	1	1	1	1
GJJ10_002645|cgtA	Obg family GTPase CgtA	1179	540939	1	1	1	1	1	1	1	1	1	1
GJJ10_002650|dacB	serine-type D-Ala-D-Ala carboxypeptidase	1434	542169	1	1	1	1	1	1	1	1	1	1
GJJ10_002655|greA	transcription elongation factor GreA	477	543838	1	1	1	1	1	1	1	1	1	1
GJJ10_002660|yhbY	ribosome assembly RNA-binding protein YhbY	294	544467	1	1	1	1	1	1	1	1	1	1
GJJ10_002665|rlmE	23S rRNA (uridine(2552)-2'-O)-methyltransferase RlmE	630	544884	1	1	1	1	1	1	1	1	1	1
GJJ10_002670|ftsH	ATP-dependent zinc metalloprotease FtsH	1935	545613	1	1	1	1	1	1	1	1	1	1
GJJ10_002675|folP	dihydropteroate synthase	849	547641	1	1	1	1	1	1	1	1	1	1
GJJ10_002680|glmM	phosphoglucosamine mutase	1338	548482	1	1	1	1	1	1	1	1	1	1
GJJ10_002685|secG	preprotein translocase subunit SecG	330	550049	1	1	1	1	1	1	1	1	1	1
GJJ10_002695	hypothetical protein	249	550772	1	1	1	1	1	1	1	1	1	1
GJJ10_002700	porin	552	551062	1	1	1	1	1	2	1	1	1	1
GJJ10_002705	helix-turn-helix domain-containing protein	630	551955	1	1	1	1	1	1	1	1	1	1
GJJ10_002710|argG	argininosuccinate synthase	1344	552754	1	1	1	1	1	1	1	1	1	1
GJJ10_002720|rimP	ribosome maturation factor RimP	453	554690	1	1	1	1	1	1	1	1	1	1
GJJ10_002725|nusA	transcription termination/antitermination protein NusA	1488	555170	1	1	1	1	1	1	1	1	1	1
GJJ10_002730|infB	translation initiation factor IF-2	2691	556682	1	1	1	1	1	1	1	1	1	1
GJJ10_002735|rbfA	30S ribosome-binding factor RbfA	402	559475	1	1	1	1	1	1	1	1	1	1
GJJ10_002740|truB	tRNA pseudouridine(55) synthase TruB	945	559876	1	1	1	1	1	1	1	1	1	1
GJJ10_002745|rpsO	30S ribosomal protein S15	270	560969	1	1	1	1	1	1	1	1	1	1
GJJ10_002750|pnp	polyribonucleotide nucleotidyltransferase	2136	561481	1	1	1	1	1	1	1	1	1	1
GJJ10_002755|nlpI	lipoprotein NlpI	885	563725	1	1	1	1	1	1	1	1	1	1
GJJ10_002760|yrbN	protein YrbN	81	564714	1	1	1	1	1	1	1	1	1	1
GJJ10_002765|deaD	ATP-dependent RNA helicase DeaD	1932	564787	1	1	1	1	1	2	1	1	1	1
GJJ10_002770|mtr	tryptophan permease	1245	566863	1	1	1	1	1	1	1	1	1	1
GJJ10_002775	LysR family transcriptional regulator	942	568211	1	1	1	1	1	1	1	1	1	1
GJJ10_002780	HutP protein	432	569115	1	1	1	1	1	1	1	1	1	1
GJJ10_002785|madM	malonate transporter subunit MadM	771	569591	1	1	1	1	1	2	1	1	1	1
GJJ10_002790|madL	malonate transporter subunit MadL	381	570381	1	1	1	1	1	1	1	1	1	1
GJJ10_002795	acetyl-CoA carboxylase biotin carboxyl carrier protein subunit	219	571008	1	1	1	1	1	1	1	1	1	1
GJJ10_002800|mdcG	malonate decarboxylase holo-[acyl-carrier-protein] synthase	705	571228	1	1	1	1	1	1	1	1	1	1
GJJ10_002805	acyl carrier protein	1104	571929	1	1	1	1	1	1	1	1	1	1
GJJ10_002810|mdcE	biotin-independent malonate decarboxylase subunit gamma	882	573049	1	1	1	1	1	1	1	1	1	1
GJJ10_002815	biotin-independent malonate decarboxylase subunit beta	930	573930	1	1	1	1	1	1	1	1	1	1
GJJ10_002820|mdcC	malonate decarboxylase acyl carrier protein	333	574852	1	1	1	1	1	1	1	1	1	1
GJJ10_002825|mdcA	malonate decarboxylase subunit alpha	1668	575196	1	1	1	1	1	1	1	1	1	1
GJJ10_002830|madB	Na+-transporting malonate decarboxylase, carboxybiotin decarboxylase subunit	1209	576876	1	1	1	1	1	1	1	1	1	1
GJJ10_002835|citG	triphosphoribosyl-dephospho-CoA synthase CitG	879	578252	1	1	1	1	1	1	1	1	1	1
GJJ10_002840	LLM class flavin-dependent oxidoreductase	1008	579334	1	1	1	1	1	1	1	1	1	1
GJJ10_002845	U32 family peptidase	879	580485	1	1	1	1	2	1	1	1	1	1
GJJ10_002850	U32 family peptidase	996	581369	1	1	1	1	1	1	1	1	1	1
GJJ10_002855	SCP2 domain-containing protein	525	582586	1	1	1	1	1	1	1	1	1	1
GJJ10_002860	N-acetyltransferase	504	583104	1	1	1	1	1	1	1	1	1	1
GJJ10_002865	GIY-YIG nuclease family protein	291	583594	1	1	1	1	1	1	1	1	1	1
GJJ10_002870	YhbP family protein	444	583934	1	1	1	1	1	1	1	1	1	1
GJJ10_002875	type 1 glutamine amidotransferase	537	584339	1	1	1	1	1	1	1	1	1	1
GJJ10_002880	NAD(P)H-binding protein	648	585004	1	1	1	1	1	1	1	1	1	1
GJJ10_002885	permease	1041	585727	1	1	1	1	1	1	1	1	1	1
GJJ10_002890|yraP	divisome-associated lipoprotein YraP	576	586889	1	1	3	1	1	1	2	1	1	1
GJJ10_002895|diaA	DnaA initiator-associating protein DiaA	591	587474	1	1	1	1	1	1	1	1	1	1
GJJ10_002900	YraN family protein	387	588090	1	1	1	1	1	1	1	1	1	1
GJJ10_002905	penicillin-binding protein activator	2109	588434	1	1	1	1	1	1	1	1	1	1
GJJ10_002910|rsmI	16S rRNA (cytidine(1402)-2'-O)-methyltransferase	864	590606	1	1	1	1	1	1	1	1	1	1
GJJ10_002915	Fic family protein	891	591584	1	1	1	1	1	1	1	1	1	1
GJJ10_002920	DeoR/GlpR transcriptional regulator	774	592509	1	1	1	1	1	1	1	1	1	1
GJJ10_002925|gatD	galactitol-1-phosphate 5-dehydrogenase	1044	593393	1	1	1	1	1	1	1	1	1	1
GJJ10_002930	PTS galactitol transporter subunit IIC	1383	594486	1	1	1	1	1	1	1	1	1	1
GJJ10_002935|gatB	PTS galactitol transporter subunit IIB	285	595874	1	1	1	1	1	1	1	1	1	1
GJJ10_002940|gatA	PTS galactitol transporter subunit IIA	468	596185	1	1	1	1	1	1	1	1	1	1
GJJ10_002945|gatZ	tagatose-bisphosphate aldolase subunit GatZ	1272	596667	1	1	1	1	1	1	1	1	1	1
GJJ10_002950	HPr family phosphocarrier protein	816	598115	1	1	1	1	1	1	1	1	I	1
GJJ10_002955	PTS transporter subunit EIIC	1413	598941	1	1	1	1	1	1	1	1	1	1
GJJ10_002960|pfkB	1-phosphofructokinase	915	600364	1	1	1	1	1	1	1	1	1	1
GJJ10_002965	tagatose bisphosphate family class II aldolase	855	601303	1	1	1	1	1	1	1	1	1	1
GJJ10_002970	DeoR/GlpR transcriptional regulator	804	602508	1	1	1	1	1	1	1	1	1	1
GJJ10_002975	sugar kinase	951	603311	1	1	1	1	1	1	1	1	1	1
GJJ10_002980|garD	galactarate dehydratase	1572	604316	1	1	1	1	1	1	1	1	1	1
GJJ10_002985	MFS transporter	1332	606280	1	1	1	1	1	1	1	1	1	1
GJJ10_002990|garL	2-dehydro-3-deoxyglucarate aldolase	771	607638	1	1	1	1	1	1	1	1	1	1
GJJ10_002995|garR	2-hydroxy-3-oxopropionate reductase	891	608435	1	1	1	2	1	1	1	1	1	2
GJJ10_003000|garK	glycerate 2-kinase	1146	609390	1	1	1	1	1	1	1	1	1	1
GJJ10_003010	OB-fold putative lipoprotein	465	611179	1	1	1	1	2	1	1	1	1	1
GJJ10_003015	Spy/CpxP family protein refolding chaperone	411	611951	1	1	1	1	1	1	1	1	1	1
GJJ10_003020	hypothetical protein	168	612435	1	1	1	1	1	1	1	1	1	1
GJJ10_003025	pirin family protein	702	612627	1	1	1	1	1	1	1	1	1	1
GJJ10_003030	LysR family transcriptional regulator	897	613433	1	1	1	1	1	1	1	1	1	1
GJJ10_003035	DUF805 domain-containing protein	369	614371	1	1	1	1	1	1	1	1	1	1
GJJ10_003040	glutathione S-transferase family protein	987	614866	1	1	1	1	1	1	1	1	1	1
GJJ10_003045	DoxX family protein	393	615933	1	1	1	1	1	1	1	1	1	1
GJJ10_003050	YqjK-like family protein	297	616671	1	1	1	1	1	1	1	1	1	1
GJJ10_003055	phage holin family protein	399	616964	1	1	1	1	1	1	1	1	1	1
GJJ10_003060	DUF883 domain-containing protein	306	617365	1	1	1	1	1	1	1	1	1	1
GJJ10_003065	DUF1090 domain-containing protein	369	617716	1	1	1	1	1	1	1	1	1	1
GJJ10_003070|mzrA	EnvZ/OmpR regulon moderator MzrA	378	618234	1	1	1	1	1	1	1	1	1	1
GJJ10_003075	DedA family protein	663	618620	1	1	1	1	1	1	1	1	1	1
GJJ10_003080|exuR	transcriptional regulator ExuR	777	619624	1	1	1	1	1	1	1	1	1	1
GJJ10_003085	MFS transporter	1302	620528	1	1	1	1	1	1	1	2	1	1
GJJ10_003090|uxaC	glucuronate isomerase	1413	622310	1	1	1	1	1	1	1	1	1	1
GJJ10_003095	altronate dehydratase	1488	623741	1	1	1	1	1	1	1	1	1	1
GJJ10_003100	YgjV family protein	555	625358	1	1	1	1	1	1	1	1	1	1
GJJ10_003105|sstT	serine/threonine transporter SstT	1248	625928	1	1	1	1	1	1	1	1	1	1
GJJ10_003110	TerC family protein	972	627442	1	1	1	1	1	1	1	1	1	1
GJJ10_003115	Gfo/Idh/MocA family oxidoreductase	990	628685	1	1	1	1	1	1	1	1	1	1
GJJ10_003120	M48 family metallopeptidase	501	629748	1	1	1	1	1	1	1	1	1	1
GJJ10_003125	helix-turn-helix transcriptional regulator	603	630268	1	1	1	1	1	1	1	1	1	1
GJJ10_003130	B3/4 domain-containing protein	708	630914	1	1	1	1	1	1	1	1	1	1
GJJ10_003135|rlmG	23S rRNA (guanine(1835)-N(2))-methyltransferase RlmG	1131	631707	1	1	1	1	1	1	1	1	1	1
GJJ10_003140	NADPH-dependent 2,4-dienoyl-CoA reductase	2022	632946	1	1	1	1	1	1	1	1	1	1
GJJ10_003145|lsrK	autoinducer-2 kinase	1599	635151	1	1	1	1	1	1	1	1	1	1
GJJ10_003150|lsrR	transcriptional regulator LsrR	972	636787	1	1	1	1	1	1	1	1	1	1
GJJ10_003155|lsrA	autoinducer 2 ABC transporter ATP-binding protein LsrA	1488	637977	1	1	1	1	1	1	1	1	1	1
GJJ10_003160|lsrC	autoinducer 2 ABC transporter permease LsrC	1035	639461	1	1	1	1	1	1	1	1	1	1
GJJ10_003165	autoinducer 2 import system permease LsrD	999	640496	1	1	1	1	1	1	1	1	1	1
GJJ10_003170|lsrB	autoinducer 2 ABC transporter substrate-binding protein LsrB	1002	641496	1	2	2	1	1	1	1	2	2	1
GJJ10_003175|lsrF	3-hydroxy-5-phosphonooxypentane-2,4-dione thiolase	888	642509	1	1	1	1	1	1	1	1	1	1
GJJ10_003180|lsrG	(4S)-4-hydroxy-5-phosphonooxypentane-2,3-dione isomerase	297	643393	1	1	1	1	1	1	1	1	1	1
GJJ10_003185|ygjG	putrescine aminotransferase	1380	643736	1	1	1	1	1	1	1	1	1	1
GJJ10_003190	PadR family transcriptional regulator	555	645373	1	1	1	1	1	1	1	1	1	1
GJJ10_003195	siderophore-interacting protein	777	646165	1	1	1	1	1	1	1	1	1	1
GJJ10_003200	glycerone kinase	1650	647097	1	1	1	1	1	1	1	1	1	1
GJJ10_003205|dhaM	dihydroxyacetone kinase subunit DhaM	1422	648822	1	1	1	1	1	1	1	1	1	1
GJJ10_003210|dhaL	dihydroxyacetone kinase ADP-binding subunit DhaL	633	650254	1	1	1	1	1	1	1	1	1	1
GJJ10_003215|dhaK	dihydroxyacetone kinase subunit DhaK	1071	650897	1	1	1	1	1	1	1	1	1	1
GJJ10_003220	hypothetical protein	186	652123	1	1	1	1	1	1	1	1	1	1
GJJ10_003225	glycerol dehydrogenase	1098	652578	1	1	1	1	1	1	1	1	1	1
GJJ10_003230|dhaR	PTS-dependent dihydroxyacetone kinase operon transcriptional regulator DhaR	1926	653777	1	1	1	1	1	1	1	1	1	1
GJJ10_003235	cob(I)yrinic acid a,c-diamide adenosyltransferase	531	655680	1	1	1	1	1	1	1	1	1	1
GJJ10_003240	glycerol dehydratase reactivase beta/small subunit family protein	354	656211	1	1	1	1	1	1	1	1	1	1
GJJ10_003245|dhaT	1,3-propanediol dehydrogenase	1164	656585	1	1	1	1	1	1	1	1	1	1
GJJ10_003250	heme-binding protein	429	657770	1	1	1	1	1	1	1	1	1	1
GJJ10_003255	propanediol/glycerol family dehydratase large subunit	1668	658612	1	1	1	1	1	1	1	1	1	1
GJJ10_003260	propanediol/glycerol family dehydratase medium subunit	585	660292	1	1	1	1	1	1	1	1	1	1
GJJ10_003265	glycerol dehydratase small subunit DhaB3	426	660879	1	1	1	1	1	1	1	1	1	1
GJJ10_003270	diol dehydratase reactivase subunit alpha	1824	661317	1	1	1	1	1	1	2	1	1	1
GJJ10_003275	aquaporin	804	663194	1	1	1	1	1	1	1	1	1	1
GJJ10_003280|hdeB	acid-activated periplasmic chaperone HdeB	306	664049	1	1	1	1	1	1	1	1	1	1
GJJ10_003285	HdeD family acid-resistance protein	576	664381	1	1	1	1	1	1	1	1	1	1
GJJ10_003290	YfdX family protein	672	665197	1	2	1	1	1	1	1	X	1	1
GJJ10_003295	response regulator	651	665959	1	1	1	1	1	1	1	X	1	1
GJJ10_003300	IS3-like element ISKpn18 family transposase	1193	666677	1	1	1	1	1	1	1	1	I	1
GJJ10_003305	transporter substrate-binding domain-containing protein	2595	667913	1	1	1	1	1	1	1	X	1	1
GJJ10_003310|evgA	acid-sensing system DNA-binding response regulator EvgA	615	670512	1	1	1	1	1	1	1	X	1	1
GJJ10_003315	hdeB family protein	366	671428	1	1	1	1	1	1	1	X	1	1
GJJ10_003320	hypothetical protein	273	671862	1	1	1	1	1	1	1	X	1	1
GJJ10_003330|mug	G/U mismatch-specific DNA glycosylase	507	672870	1	1	1	1	1	1	1	1	1	1
GJJ10_003335|rpoD	RNA polymerase sigma factor RpoD	1842	673476	1	1	1	1	1	1	1	1	1	1
GJJ10_003340|dnaG	DNA primase	1746	675536	1	1	1	1	1	1	1	1	1	1
GJJ10_003345|rpsU	30S ribosomal protein S21	216	677393	1	1	1	1	1	1	1	1	1	1
GJJ10_003350|tsaD	tRNA (adenosine(37)-N6)-threonylcarbamoyltransferase complex transferase subunit TsaD	1014	677846	1	1	1	1	1	1	1	1	1	1
GJJ10_003355	cytosine permease	1608	678904	1	1	1	2	1	1	1	1	1	1
GJJ10_003360|ureG	urease accessory protein UreG	618	680665	1	1	1	1	1	1	1	1	1	1
GJJ10_003365	urease accessory protein UreF	675	681291	1	1	1	1	1	1	1	1	1	1
GJJ10_003370|ureE	urease accessory protein UreE	477	681967	1	1	1	1	1	1	1	1	1	1
GJJ10_003375|ureC	urease subunit alpha	1704	682453	1	1	1	1	1	1	1	1	1	1
GJJ10_003380	urease subunit beta	321	684149	1	1	1	1	1	1	1	1	1	1
GJJ10_003385	urease subunit gamma	303	684479	1	1	1	1	1	1	1	1	1	1
GJJ10_003390	urease accessory protein UreD	825	684791	1	1	1	1	1	1	1	1	1	1
GJJ10_003395	short-chain dehydrogenase	147	685605	1	1	1	1	1	1	1	1	1	1
GJJ10_003400	hypothetical protein	120	685762	1	1	1	1	1	1	1	1	1	1
GJJ10_003405|plsY	glycerol-3-phosphate 1-O-acyltransferase PlsY	618	686013	1	1	1	1	1	1	1	1	1	1
GJJ10_003410|folB	bifunctional dihydroneopterin aldolase/7,8-dihydroneopterin epimerase	384	686738	1	1	1	1	1	1	1	1	1	1
GJJ10_003415|bacA	undecaprenyl-diphosphate phosphatase	822	687320	1	1	2	1	1	1	1	1	1	1
GJJ10_003420	multifunctional CCA addition/repair protein	1242	688153	1	1	1	1	1	1	1	1	1	1
GJJ10_003425	SH3 domain-containing protein	621	689456	1	1	1	1	1	1	1	1	1	1
GJJ10_003430	inorganic triphosphatase	1299	690291	1	1	1	1	1	1	1	1	1	1
GJJ10_003435|glnE	bifunctional [glutamate--ammonia ligase]-adenylyl-L-tyrosine phosphorylase/[glutamate--ammonia-ligase] adenylyltransferase	2838	691610	1	1	1	1	1	1	1	1	1	1
GJJ10_003440|hldE	bifunctional D-glycero-beta-D-manno-heptose-7-phosphate kinase/D-glycero-beta-D-manno-heptose 1-phosphate adenylyltransferase HldE	1434	694506	1	1	1	1	1	1	1	1	1	1
GJJ10_003445	hypothetical protein	150	696017	1	1	1	1	1	1	1	1	1	1
GJJ10_003450|glgS	cell surface composition regulator GlgS	198	696158	1	1	1	1	1	1	1	1	1	1
GJJ10_003455	accessory factor UbiK family protein	273	696391	1	1	1	1	1	1	1	1	1	1
GJJ10_003460|ribB	3,4-dihydroxy-2-butanone-4-phosphate synthase	654	697041	1	1	1	1	1	1	1	1	1	1
GJJ10_003465|zupT	zinc transporter ZupT	771	697756	1	1	1	1	1	1	1	1	1	1
GJJ10_003470|ygiD	4,5-DOPA dioxygenase extradiol	792	698713	1	1	1	1	1	1	1	1	1	1
GJJ10_003475	glutathionylspermidine synthase family protein	1161	699549	1	1	1	1	1	1	1	1	1	1
GJJ10_003480	DUF1190 family protein	672	700715	1	1	1	1	1	1	1	1	1	1
GJJ10_003485|tolC	outer membrane channel protein TolC	1470	701554	1	1	1	1	1	1	1	1	1	1
GJJ10_003490|nudF	ADP-ribose diphosphatase	633	703220	1	1	1	1	1	1	1	1	1	1
GJJ10_003495	DUF1249 family protein	423	703849	1	1	1	1	1	1	1	1	1	1
GJJ10_003500|cpdA	3',5'-cyclic-AMP phosphodiesterase	828	704296	1	1	1	1	1	1	1	1	1	1
GJJ10_003505|yqiA	esterase YqiA	576	705123	1	1	1	1	1	1	1	1	1	1
GJJ10_003510|parE	DNA topoisomerase IV subunit B	1896	705729	1	1	1	1	1	1	2	1	1	1
GJJ10_003515	antibiotic biosynthesis monooxygenase	315	707697	1	1	1	1	1	1	1	1	1	1
GJJ10_003520	NAD(P)H-dependent oxidoreductase	582	708092	1	1	1	1	1	1	1	1	1	1
GJJ10_003525|qseC	two-component system sensor histidine kinase QseC	1350	708780	1	1	1	1	1	1	1	1	1	1
GJJ10_003530|qseB	two-component system response regulator QseB	660	710126	1	1	1	1	1	1	1	1	1	1
GJJ10_003535	YgiW/YdeI family stress tolerance OB fold protein	396	710936	1	1	1	1	1	1	1	1	1	1
GJJ10_003540	AraC family transcriptional regulator	870	711409	1	1	1	1	1	1	1	1	1	1
GJJ10_003545|parC	DNA topoisomerase IV subunit A	2259	712400	1	1	1	1	1	1	1	1	1	1
GJJ10_003550|plsC|parF	1-acylglycerol-3-phosphate O-acyltransferase	738	714850	1	1	1	1	1	1	1	1	1	1
GJJ10_003555|ftsP	cell division protein FtsP	1413	715671	1	1	1	1	1	1	1	1	1	1
GJJ10_003560	YgiQ family radical SAM protein	2184	717207	1	1	1	1	1	1	1	1	1	1
GJJ10_003565	GNAT family N-acetyltransferase	528	719448	1	1	1	1	1	1	1	1	1	1
GJJ10_003570|dkgA	2,5-didehydrogluconate reductase DkgA	828	720011	1	1	1	1	1	1	1	1	1	1
GJJ10_003575|yqhD	alcohol dehydrogenase	1164	720984	1	1	1	1	1	1	1	1	1	1
GJJ10_003580	AraC family transcriptional regulator	900	722344	1	1	1	1	1	1	1	1	1	1
GJJ10_003585	DedA family protein	660	723294	1	1	1	1	1	1	1	1	1	1
GJJ10_003590|metC	cystathionine beta-lyase	1188	724085	1	1	1	1	1	1	1	1	1	1
GJJ10_003595|exbB	tol-pal system-associated acyl-CoA thioesterase	732	725523	1	1	1	1	1	1	1	1	1	1
GJJ10_003600|exbD	TonB system transport protein ExbD	426	726261	1	1	1	1	1	1	1	1	1	1
GJJ10_003605	MFS transporter	1419	726891	1	1	1	1	1	1	1	1	1	1
GJJ10_003610	family 43 glycosylhydrolase	1524	728323	1	1	1	1	1	1	1	1	1	1
GJJ10_003615	TIGR00645 family protein	495	729953	1	1	1	1	1	1	1	1	1	1
GJJ10_003620	dienelactone hydrolase family protein	888	730569	1	1	1	1	1	1	1	1	1	1
GJJ10_003625	DUF2623 domain-containing protein	288	731535	1	1	1	1	1	1	1	1	1	1
GJJ10_003630|yghU	glutathione-dependent disulfide-bond oxidoreductase	867	731895	1	1	1	1	1	1	1	1	1	1
GJJ10_003635	thioredoxin domain-containing protein	561	732809	1	1	1	1	1	1	1	1	1	1
GJJ10_003640	hypothetical protein	123	733390	1	1	1	1	1	1	1	1	1	1
GJJ10_003645|gss	bifunctional glutathionylspermidine amidase/synthase	1866	733589	1	1	1	1	1	1	1	1	1	1
GJJ10_003650	PLP-dependent aminotransferase family protein	1182	735600	1	1	1	1	1	1	1	1	1	1
GJJ10_003655	hypothetical protein	189	736958	1	1	1	1	1	1	1	1	1	1
GJJ10_003660	hypothetical protein	345	737346	1	1	1	1	1	1	1	1	1	1
GJJ10_003665	short chain dehydrogenase	603	737777	1	1	1	1	1	1	1	1	1	1
GJJ10_003670	LysR family transcriptional regulator	912	738477	1	1	1	1	1	1	1	1	1	1
GJJ10_003675	PLP-dependent transferase	1149	739389	1	1	1	1	1	1	1	1	1	1
GJJ10_003680	cystathionine beta-synthase	1377	740548	1	1	1	1	1	1	1	1	1	1
GJJ10_003685	DUF1778 domain-containing protein	294	742569	1	1	1	1	1	1	1	1	1	1
GJJ10_003690	GNAT family N-acetyltransferase	486	742859	1	1	1	1	1	1	1	1	1	1
GJJ10_003695	hypothetical protein	594	744048	1	1	1	1	X	1	1	1	1	1
GJJ10_003700	transposase	217	744738	1	1	1	1	1	1	1	1	1	1
GJJ10_003705	ParA family protein	873	745560	1	1	1	2	1	1	1	1	1	2
GJJ10_003710	hypothetical protein	384	746432	1	1	1	1	1	1	1	1	1	1
GJJ10_003715|dnaB	replicative DNA helicase	1368	746808	1	1	1	1	1	1	1	1	1	1
GJJ10_003720	ParB N-terminal domain-containing protein	915	748172	1	1	1	1	1	1	1	1	1	1
GJJ10_003725	IS3-like element ISKpn18 family transposase	1193	749262	1	1	1	1	1	1	1	1	I	1
GJJ10_003730	hypothetical protein	522	750579	1	1	1	1	1	1	1	1	1	1
GJJ10_003735	DUF2857 domain-containing protein	585	751100	1	1	1	1	1	1	1	1	1	1
GJJ10_003740	helix-turn-helix domain-containing protein	1218	751684	1	2	2	1	1	1	1	2	2	1
GJJ10_003745	hypothetical protein	270	753592	1	1	1	1	1	1	1	1	1	1
GJJ10_003750	WG repeat-containing protein	1329	754043	1	1	1	1	1	1	1	1	1	1
GJJ10_003755	DUF2321 domain-containing protein	756	755762	1	1	1	1	1	1	1	1	1	1
GJJ10_003760	nucleotidyl transferase AbiEii/AbiGii toxin family protein	702	756593	1	1	1	1	1	1	1	1	1	1
GJJ10_003765	hypothetical protein	1086	757459	1	1	1	1	1	1	1	1	1	1
GJJ10_003770	TIGR03761 family integrating conjugative element protein	723	758938	1	1	1	1	1	1	1	1	1	1
GJJ10_003775	hypothetical protein	138	759653	1	1	1	1	1	1	1	1	1	1
GJJ10_003780	DUF3577 domain-containing protein	453	760377	1	1	1	1	1	1	1	1	1	1
GJJ10_003785	PilL N-terminal domain-containing protein	570	760953	1	1	1	1	1	1	1	1	1	1
GJJ10_003790	hypothetical protein	741	761522	1	1	1	1	1	1	1	1	1	1
GJJ10_003795	TIGR03759 family integrating conjugative element protein	618	762376	1	1	1	1	1	1	1	1	1	1
GJJ10_003800	transglycosylase SLT domain-containing protein	570	762972	1	1	1	1	1	1	1	1	1	1
GJJ10_003805	integrating conjugative element protein	513	763538	1	1	1	1	1	1	1	1	1	1
GJJ10_003810|traD	type IV conjugative transfer system coupling protein TraD	2100	764088	1	1	1	1	1	1	1	1	1	1
GJJ10_003815	hypothetical protein	264	766184	1	1	1	1	1	1	1	1	1	1
GJJ10_003820	TIGR03747 family integrating conjugative element membrane protein	693	766513	1	1	1	1	1	1	1	1	1	1
GJJ10_003825	hypothetical protein	477	767307	1	1	1	1	1	1	1	1	1	1
GJJ10_003830	hypothetical protein	675	768043	1	1	1	1	1	1	1	1	1	1
GJJ10_003835	conjugal transfer protein	318	769166	1	1	1	1	1	1	1	1	1	1
GJJ10_003840	TIGR03758 family integrating conjugative element protein	237	769480	1	1	1	1	1	1	1	1	1	1
GJJ10_003845	TIGR03745 family integrating conjugative element membrane protein	354	769731	1	1	1	1	1	1	1	1	1	1
GJJ10_003850	TIGR03750 family conjugal transfer protein	372	770094	1	1	1	1	1	1	1	1	1	1
GJJ10_003855	TIGR03746 family integrating conjugative element protein	654	770462	1	1	1	1	1	1	1	1	1	1
GJJ10_003860	TIGR03749 family integrating conjugative element protein	846	771115	1	1	1	1	1	1	1	1	1	1
GJJ10_003865	TIGR03752 family integrating conjugative element protein	1485	771957	1	1	1	1	1	1	1	1	1	1
GJJ10_003870	TIGR03751 family conjugal transfer lipoprotein	399	773455	1	1	1	1	1	1	1	1	1	1
GJJ10_003875	conjugative transfer ATPase	2778	773850	1	1	1	1	1	1	1	1	1	1
GJJ10_003880	restriction endonuclease	705	777129	1	1	1	1	1	1	1	1	1	1
GJJ10_003885	glycosaminoglycan attachment protein	1368	778073	1	1	1	1	1	1	1	1	1	1
GJJ10_003890	hypothetical protein	282	779493	1	1	1	1	1	1	1	1	1	1
GJJ10_003895	type I addiction module toxin, SymE family	618	780874	1	1	1	1	1	1	1	1	1	1
GJJ10_003900	hypothetical protein	1011	781697	1	1	1	1	1	1	1	I	1	1
GJJ10_003905	hypothetical protein	1599	782911	1	1	1	1	1	1	1	1	1	1
GJJ10_003910	TIGR03757 family integrating conjugative element protein	396	784627	1	1	1	1	1	1	1	1	1	1
GJJ10_003915	TIGR03756 family integrating conjugative element protein	942	785019	1	1	1	1	1	1	1	1	1	1
GJJ10_003920	integrating conjugative element protein	1422	785976	1	1	1	1	1	1	1	1	1	1
GJJ10_003925	hypothetical protein	342	787394	1	1	1	1	1	1	1	1	1	1
GJJ10_003930	conjugal transfer protein TraG N-terminal domain-containing protein	1530	787738	1	1	1	1	1	1	1	1	1	1
GJJ10_003935	hypothetical protein	300	789311	1	1	1	1	1	1	1	1	1	1
GJJ10_003940	helix-turn-helix domain-containing protein	252	789835	1	1	1	1	1	1	1	1	1	1
GJJ10_003945	helix-turn-helix transcriptional regulator	246	790190	1	1	1	1	1	1	1	1	1	1
GJJ10_003950	cold shock domain-containing protein	456	790514	1	1	1	1	1	1	1	1	1	1
GJJ10_003955	helix-turn-helix domain-containing protein	261	791110	1	1	1	1	1	1	1	1	1	1
GJJ10_003960	helix-turn-helix transcriptional regulator	261	791473	1	1	1	1	1	1	1	1	1	1
GJJ10_003965	hypothetical protein	558	791784	1	1	1	1	1	1	1	I	1	1
GJJ10_003970	hypothetical protein	381	792340	1	1	1	1	1	1	1	1	1	1
GJJ10_003975	hypothetical protein	141	792724	1	1	1	1	1	1	1	1	1	1
GJJ10_003980	integrase domain-containing protein	894	793878	1	1	1	1	1	1	1	1	1	1
GJJ10_003985	hypothetical protein	954	794776	1	1	1	1	1	1	1	1	1	1
GJJ10_003990	hypothetical protein	279	796074	1	1	1	1	1	1	1	1	1	1
GJJ10_003995	antirestriction protein	399	796435	1	1	1	1	1	1	2	1	1	1
GJJ10_004000	hypothetical protein	348	796931	1	1	1	1	1	1	1	1	1	1
GJJ10_004005	DUF3085 domain-containing protein	606	797381	1	1	1	1	1	1	1	1	1	1
GJJ10_004010	DUF1738 domain-containing protein	981	798070	1	1	1	1	1	1	1	1	1	1
GJJ10_004015	TraI domain-containing protein	1290	799185	1	1	1	1	1	1	1	1	1	1
GJJ10_004020	site-specific integrase	948	800491	1	1	1	1	1	1	1	1	1	1
GJJ10_004030	DUF554 domain-containing protein	714	801837	1	1	1	1	1	1	1	1	1	1
GJJ10_004035	ornithine decarboxylase	2139	802970	1	1	1	1	1	1	1	1	1	1
GJJ10_004040	nucleoside permease	1254	805152	1	1	1	1	1	1	1	1	1	1
GJJ10_004045|mltC	membrane-bound lytic murein transglycosylase MltC	1083	806597	1	1	1	1	1	1	1	1	1	1
GJJ10_004050	oxidative damage protection protein	276	807729	1	1	1	1	1	1	1	1	1	1
GJJ10_004055|mutY	A/G-specific adenine glycosylase	1059	808033	1	1	1	1	1	1	1	1	1	1
GJJ10_004060|trmB	tRNA (guanosine(46)-N7)-methyltransferase TrmB	720	809228	1	1	1	1	1	1	1	1	1	1
GJJ10_004065	YggL family protein	327	809947	1	1	1	1	1	1	1	1	1	1
GJJ10_004070	DUF2884 domain-containing protein	720	810324	1	1	1	1	1	1	1	1	1	1
GJJ10_004075|hemW	radical SAM family heme chaperone HemW	1137	811084	1	1	1	1	1	1	1	1	1	1
GJJ10_004080	XTP/dITP diphosphatase	594	812213	1	1	1	1	1	1	1	1	1	1
GJJ10_004085	YggU family protein	291	812819	1	1	1	1	1	1	1	1	1	1
GJJ10_004090	YggT family protein	567	813106	1	1	1	1	1	1	1	1	1	1
GJJ10_004095	YggS family pyridoxal phosphate-dependent enzyme	702	813693	1	1	2	1	1	1	1	1	1	1
GJJ10_004100	type IV pilus twitching motility protein PilT	981	814411	1	1	1	1	1	1	1	1	1	1
GJJ10_004105|csgD	transcriptional regulator CsgD	654	815740	1	1	1	1	1	1	1	1	1	1
GJJ10_004110|ruvX	Holliday junction resolvase RuvX	417	816446	1	1	1	1	1	1	1	1	1	1
GJJ10_004115	YqgE/AlgH family protein	564	816862	1	1	1	1	1	1	1	1	1	1
GJJ10_004120|gshB	glutathione synthase	951	817600	1	1	1	1	1	1	1	1	1	1
GJJ10_004125|rsmE	16S rRNA (uracil(1498)-N(3))-methyltransferase	732	818571	1	1	1	1	1	1	1	1	1	1
GJJ10_004130|endA	deoxyribonuclease I	708	819394	1	1	1	1	1	1	1	1	1	1
GJJ10_004135	SprT family zinc-dependent metalloprotease	501	820196	1	1	1	1	1	1	1	1	1	1
GJJ10_004140	sugar porter family MFS transporter	1395	820774	1	1	1	1	1	1	1	1	1	1
GJJ10_004145|metK	methionine adenosyltransferase	1155	822554	1	1	1	1	1	1	1	1	1	1
GJJ10_004150	hypothetical protein	324	823906	1	1	1	1	1	1	1	1	1	1
GJJ10_004155|yqgB	acid stress response protein YqgB	132	824410	1	1	1	1	1	1	1	1	1	1
GJJ10_004160|speA	biosynthetic arginine decarboxylase	1977	824550	1	1	1	1	1	1	1	1	1	1
GJJ10_004165|speB	agmatinase	921	826760	1	1	1	1	1	1	1	1	1	1
GJJ10_004170	MFS transporter	1221	827808	1	1	1	1	1	1	1	1	1	1
GJJ10_004175	non-heme iron oxygenase ferredoxin subunit	324	829456	1	1	1	1	1	1	1	2	1	1
GJJ10_004180	hypothetical protein	309	829776	1	1	1	1	1	1	1	1	1	1
GJJ10_004185	aromatic ring-hydroxylating dioxygenase subunit alpha	1023	830095	1	1	1	1	1	1	1	1	1	1
GJJ10_004190	SDR family oxidoreductase	750	831117	1	1	1	1	1	1	1	1	1	1
GJJ10_004195	IclR family transcriptional regulator	789	831880	1	1	1	2	1	1	1	1	1	1
GJJ10_004200	VOC family protein	927	832757	1	1	1	1	1	1	1	1	1	1
GJJ10_004205	FAD-dependent oxidoreductase	1197	833680	1	1	1	1	1	1	1	1	1	1
GJJ10_004210	MFS transporter	1257	834903	1	1	1	1	1	1	1	1	1	1
GJJ10_004215	cupin domain-containing protein	531	836170	1	1	1	1	1	1	1	1	1	1
GJJ10_004220	alpha/beta hydrolase	771	836710	1	1	1	1	1	1	1	1	1	1
GJJ10_004225	SDR family oxidoreductase	795	837464	1	1	1	1	1	1	1	1	1	1
GJJ10_004230	aspartate dehydrogenase	765	838268	1	1	1	1	1	1	1	1	1	1
GJJ10_004235	aldehyde dehydrogenase	1470	839048	1	1	1	1	1	1	1	1	1	1
GJJ10_004240	thiamine pyrophosphate-binding protein	1641	840531	1	1	1	1	1	1	1	1	1	1
GJJ10_004245	OprD family porin	1269	842308	1	1	1	1	1	1	1	1	1	1
GJJ10_004250	M48 family metallopeptidase	759	843954	1	1	1	1	1	1	1	1	1	1
GJJ10_004255|tkt	transketolase	1992	844991	1	1	1	1	1	1	1	1	1	1
GJJ10_004260|epd	erythrose-4-phosphate dehydrogenase	1029	847368	1	1	1	1	1	1	1	1	1	1
GJJ10_004265|pgk	phosphoglycerate kinase	1164	848436	1	1	1	1	1	1	1	2	1	1
GJJ10_004270|fbaA	class II fructose-bisphosphate aldolase	1080	849697	1	1	1	1	1	1	1	1	1	1
GJJ10_004275	small-conductance mechanosensitive channel MscS	858	850967	1	1	1	1	1	1	1	1	1	1
GJJ10_004280|argO	arginine exporter ArgO	636	851976	1	1	1	1	1	1	1	1	1	1
GJJ10_004285	oxidative stress defense protein	768	852701	1	1	1	1	1	1	1	1	1	1
GJJ10_004290|argP	DNA-binding transcriptional regulator ArgP	894	853522	1	1	1	1	1	1	1	1	1	2
GJJ10_004295|rpiA	ribose-5-phosphate isomerase RpiA	660	854583	1	1	1	1	1	1	1	1	1	1
GJJ10_004300|serA	phosphoglycerate dehydrogenase	1233	855512	1	1	1	1	1	1	1	1	1	1
GJJ10_004305	5-formyltetrahydrofolate cyclo-ligase	597	856828	1	1	1	1	1	1	1	1	1	1
GJJ10_004315|zapA	cell division protein ZapA	330	857748	1	1	1	1	1	1	1	1	1	1
GJJ10_004320	YecA family protein	579	858244	1	1	1	1	1	1	1	1	1	1
GJJ10_004325|pepP	Xaa-Pro aminopeptidase	1317	858846	1	1	1	1	1	1	1	1	1	1
GJJ10_004330|ubiH|visB	2-octaprenyl-6-methoxyphenyl hydroxylase	1179	860159	1	1	1	1	1	1	1	1	1	1
GJJ10_004335|ubiI|visC	FAD-dependent 2-octaprenylphenol hydroxylase	1203	861348	1	1	2	1	1	1	1	1	1	1
GJJ10_004340|gcvT	glycine cleavage system aminomethyltransferase GcvT	1095	862973	1	1	1	1	1	1	1	1	1	1
GJJ10_004345|gcvH	glycine cleavage system protein GcvH	390	864092	1	1	1	1	1	1	1	1	1	1
GJJ10_004350|gcvP	aminomethyl-transferring glycine dehydrogenase	2874	864688	1	1	1	1	1	1	1	1	1	1
GJJ10_004355	SDR family oxidoreductase	744	867624	1	1	1	1	1	1	1	1	1	1
GJJ10_004360	protein disulfide oxidoreductase	504	868488	1	1	1	1	1	1	1	1	1	1
GJJ10_004365	thioredoxin domain-containing protein	612	868981	1	1	1	1	1	1	1	1	1	1
GJJ10_004370	thioredoxin family protein	2010	869594	1	1	1	1	1	1	1	1	1	1
GJJ10_004375	copper resistance protein	360	871653	1	1	1	1	1	1	1	1	1	1
GJJ10_004380|bglA	6-phospho-beta-glucosidase BglA	1434	872137	1	1	1	1	1	2	1	1	1	1
GJJ10_004385	MurR/RpiR family transcriptional regulator	729	873689	1	1	1	1	1	1	1	1	1	1
GJJ10_004390	ASCH domain-containing protein	312	874467	1	1	1	1	1	1	1	1	1	1
GJJ10_004395	hemolysin III family protein	660	874942	1	1	1	1	1	1	1	1	1	1
GJJ10_004400|ygfZ	tRNA-modifying protein YgfZ	984	875752	1	1	1	1	1	1	1	1	1	1
GJJ10_004405|sdhE	FAD assembly factor SdhE	267	876981	1	1	1	1	1	1	1	1	1	1
GJJ10_004410	protein YgfX	411	877228	1	1	1	1	1	1	1	1	1	1
GJJ10_004415|fldB	flavodoxin FldB	522	877645	1	1	1	1	1	1	1	1	1	1
GJJ10_004420|xerD	site-specific tyrosine recombinase XerD	897	878267	1	1	1	1	1	1	1	1	1	1
GJJ10_004425|dsbC	bifunctional protein-disulfide isomerase/oxidoreductase DsbC	714	879186	1	1	1	1	1	1	1	1	1	1
GJJ10_004430|recJ	single-stranded-DNA-specific exonuclease RecJ	1734	879905	1	1	1	1	1	1	1	1	1	1
GJJ10_004435|prfB	peptide chain release factor 2	1099	881724	1	1	1	1	1	1	1	1	1	1
GJJ10_004440|lysS	lysine--tRNA ligase	1518	882832	1	1	1	1	1	1	1	1	1	1
GJJ10_004445|idi	isopentenyl-diphosphate Delta-isomerase	555	884584	1	1	1	2	1	1	1	1	1	1
GJJ10_004450	peptidoglycan DD-metalloendopeptidase family protein	714	885455	1	1	1	1	1	1	1	1	1	1
GJJ10_004460	MFS transporter	1389	886490	1	1	1	1	1	1	1	1	1	1
GJJ10_004465	LysR family transcriptional regulator	930	888008	1	1	1	1	1	1	1	1	1	1
GJJ10_004470	carboxymuconolactone decarboxylase family protein	804	889301	1	1	1	1	1	1	1	1	1	1
GJJ10_004475	aldo/keto reductase	1020	890137	1	1	1	1	1	1	1	1	1	1
GJJ10_004480	NAD(P)H-dependent oxidoreductase	558	891177	1	1	1	1	1	1	1	1	1	1
GJJ10_004485	superoxide dismutase	309	891743	1	1	1	1	1	1	1	1	1	1
GJJ10_004490	LysR family transcriptional regulator	927	892190	1	1	1	1	1	1	1	1	1	1
GJJ10_004495	DUF1349 domain-containing protein	573	893120	1	1	1	1	1	1	1	1	1	1
GJJ10_004500	hypothetical protein	294	893723	1	1	1	1	1	1	1	1	1	1
GJJ10_004505	metalloregulator ArsR/SmtB family transcription factor	330	894235	1	1	1	1	1	1	1	1	1	1
GJJ10_004510|arsB	arsenical efflux pump membrane protein ArsB	1293	894616	1	1	1	1	1	1	1	1	1	1
GJJ10_004515|arsC	glutaredoxin-dependent arsenate reductase	423	895918	1	1	1	1	1	1	1	1	1	1
GJJ10_004520	peptide MFS transporter	1554	896813	1	1	1	1	1	1	1	1	1	1
GJJ10_004525	DUF1889 family protein	300	898551	1	1	1	1	1	1	1	1	1	1
GJJ10_004530	MdtP family multidrug efflux transporter outer membrane subunit	1449	898913	1	1	1	1	1	1	1	1	1	1
GJJ10_004535|mdtO	multidrug efflux transporter permease subunit MdtO	1938	900358	1	2	2	2	2	2	2	2	2	2
GJJ10_004540|mdtN	multidrug transporter subunit MdtN	1026	902308	1	1	1	1	1	1	1	1	1	1
GJJ10_004545	hypothetical protein	273	903340	1	1	1	1	1	1	1	1	1	1
GJJ10_004550	(4Fe-4S)-binding protein	270	903779	1	1	1	1	1	1	1	1	1	1
GJJ10_004555	N-acetyltransferase	273	904060	1	1	1	1	1	1	1	1	1	1
GJJ10_004560	EAL domain-containing protein	1323	904465	1	1	1	1	1	1	1	1	1	1
GJJ10_004565	fimbrial protein	906	905784	1	1	1	1	1	1	1	1	1	1
GJJ10_004570	type 1 fimbrial protein	486	906707	1	1	1	1	1	1	1	1	1	1
GJJ10_004575	type 1 fimbrial protein	528	907220	1	1	1	1	1	1	1	2	1	1
GJJ10_004580	fimbrial biogenesis usher protein	2613	907758	1	1	1	1	1	1	1	1	1	1
GJJ10_004585	fimbria/pilus periplasmic chaperone	726	910452	1	1	1	1	1	1	1	1	1	1
GJJ10_004590	type 1 fimbrial protein	537	911206	1	1	1	1	1	1	1	1	1	1
GJJ10_004595|fimA	type 1 fimbrial major subunit FimA	549	911813	1	1	1	1	1	1	1	1	1	1
GJJ10_004600|fimE	type 1 fimbria switch DNA invertase FimE	609	912841	1	1	1	1	1	1	1	1	1	1
GJJ10_004605|fimB	type 1 fimbria switch DNA invertase FimB	606	913915	1	1	1	1	X	1	1	1	1	1
GJJ10_004610	nickel/cobalt transporter	957	915738	1	1	1	1	X	1	1	1	1	1
GJJ10_004615	MarR family transcriptional regulator	507	916691	1	1	1	1	X	1	1	1	1	1
GJJ10_004620	EamA family transporter	897	917279	1	1	1	1	X	1	1	1	1	1
GJJ10_004625	DUF1471 domain-containing protein	210	918271	1	1	1	1	X	1	1	1	1	1
GJJ10_004630|mrkA	type 3 fimbria major subunit MrkA	609	919186	1	1	1	1	X	1	1	2	1	1
GJJ10_004635|mrkB	type 3 fimbria chaperone MrkB	702	919890	1	1	1	1	X	1	1	1	1	1
GJJ10_004640|mrkC	type 3 fimbria usher protein MrkC	2487	920603	1	1	1	1	X	1	1	1	1	1
GJJ10_004645|mrkD	type 3 fimbria adhesin subunit MrkD	996	923080	1	1	1	1	X	1	1	1	1	1
GJJ10_004650|mrkF	type 3 fimbria minor subunit MrkF	636	924089	1	1	1	1	X	1	1	1	1	1
GJJ10_004655	EAL domain-containing protein	717	924759	1	1	1	1	X	1	1	1	1	1
GJJ10_004660|mrkI	transcriptional regulator MrkI	573	925619	1	1	1	1	1	1	1	1	1	1
GJJ10_004665|mrkH	transcriptional activator MrkH	705	926209	1	2	2	2	2	2	2	2	2	2
GJJ10_004670	aldo/keto reductase family oxidoreductase	879	927296	1	1	1	1	1	1	1	1	1	1
GJJ10_004675	transporter	1230	928293	1	1	1	1	1	1	1	1	1	1
GJJ10_004680	multidrug/biocide efflux PACE transporter	462	929646	1	1	1	1	1	1	1	1	1	1
GJJ10_004685	LysR family transcriptional regulator	870	930210	1	1	1	1	1	1	1	1	1	1
GJJ10_004690	acetyl-CoA C-acetyltransferase	1179	931198	1	1	1	1	1	1	1	1	1	1
GJJ10_004695|ompK26	KdgM family porin OmpK26	696	932625	1	1	1	1	1	1	1	1	1	1
GJJ10_004700	PD40 domain-containing protein	1176	933456	1	1	1	1	1	1	1	1	1	1
GJJ10_004705|kduD	2-dehydro-3-deoxy-D-gluconate 5-dehydrogenase KduD	762	935117	1	1	1	1	1	1	1	1	1	1
GJJ10_004710	sugar porter family MFS transporter	1422	936174	1	1	1	1	1	1	1	1	1	1
GJJ10_004715	LacI family DNA-binding transcriptional regulator	996	937592	1	1	1	1	1	1	1	1	1	1
GJJ10_004720	hypothetical protein	135	938682	1	1	1	1	1	1	1	2	1	1
GJJ10_004725	MFS transporter	1242	938829	1	1	1	1	1	1	1	1	1	1
GJJ10_004730	glycoside hydrolase family 32 protein	1434	940090	1	1	1	1	1	1	1	1	1	1
GJJ10_004735	carbohydrate porin	1344	941645	1	2	2	2	2	2	2	2	2	2
GJJ10_004740	carbohydrate ABC transporter substrate-binding protein	1287	943048	1	1	1	1	1	1	1	1	1	1
GJJ10_004745	ABC transporter ATP-binding protein	1128	944351	1	1	1	1	1	1	1	1	1	1
GJJ10_004750	carbohydrate ABC transporter permease	903	945491	1	1	1	1	1	1	1	1	1	1
GJJ10_004755	sugar ABC transporter permease	891	946386	1	1	1	1	1	1	1	1	1	1
GJJ10_004760	cupin domain-containing protein	327	947729	1	1	1	1	1	1	1	1	1	1
GJJ10_004765	aspartate/glutamate racemase	714	948195	1	1	1	1	1	1	1	1	1	1
GJJ10_004770	LysR family transcriptional regulator	927	948874	1	1	1	1	1	1	1	1	1	1
GJJ10_004775|lysA	diaminopimelate decarboxylase	1263	949938	1	1	1	1	1	1	1	1	1	1
GJJ10_004780	LacI family DNA-binding transcriptional regulator	1002	951193	1	1	1	1	1	1	1	1	1	1
GJJ10_004785	PTS sugar transporter subunit IIC	1338	952494	1	1	1	1	1	1	1	1	1	1
GJJ10_004790	glycoside hydrolase family 1 protein	1428	953839	1	1	1	1	1	1	1	1	1	1
GJJ10_004795	GntR family transcriptional regulator	774	955334	1	1	1	1	1	1	1	1	1	1
GJJ10_004800	GNAT family N-acetyltransferase	480	956104	1	1	1	1	1	1	1	1	1	1
GJJ10_004805|galR	HTH-type transcriptional regulator GalR	1017	956544	1	1	1	1	1	1	1	1	1	1
GJJ10_004810	hypothetical protein	265	957654	1	1	1	1	1	1	1	1	1	1
GJJ10_004815|aas	bifunctional acyl-ACP--phospholipid O-acyltransferase/long-chain-fatty-acid--ACP ligase	2160	958182	1	1	1	1	1	1	1	1	1	1
GJJ10_004820|lplT	lysophospholipid transporter LplT	1194	960334	1	1	1	1	1	1	1	1	1	1
GJJ10_004825	NADP(H)-dependent aldo-keto reductase	1041	961630	1	1	1	1	1	1	1	1	1	1
GJJ10_004830	YgdI/YgdR family lipoprotein	219	962891	1	1	1	1	1	1	1	1	1	1
GJJ10_004835	TerC family protein	714	963233	1	1	1	1	1	1	1	1	1	1
GJJ10_004840|mutH	DNA mismatch repair endonuclease MutH	696	964010	1	1	1	1	1	1	1	1	1	1
GJJ10_004845	hypothetical protein	144	964791	1	1	1	1	1	1	1	1	1	1
GJJ10_004850|rppH	RNA pyrophosphohydrolase	531	965388	1	1	1	1	1	1	1	1	1	1
GJJ10_004855|ptsP	phosphoenolpyruvate--protein phosphotransferase	2247	965931	1	1	1	1	1	1	1	1	1	1
GJJ10_004860|lgt	prolipoprotein diacylglyceryl transferase	876	968423	1	1	1	1	1	1	1	1	1	1
GJJ10_004865|thyA	thymidylate synthase	795	969305	1	1	1	1	1	1	1	1	1	1
GJJ10_004870	prepilin peptidase-dependent protein	552	970285	1	1	1	1	1	1	1	1	1	1
GJJ10_004875	prepilin peptidase-dependent protein	558	970833	1	1	1	1	1	1	1	1	1	1
GJJ10_004880	DUF2509 family protein	408	971387	1	1	1	1	1	1	1	1	1	1
GJJ10_004885	prepilin-type N-terminal cleavage/methylation domain-containing protein	324	971779	1	1	1	1	1	1	1	1	1	1
GJJ10_004890|recC	exodeoxyribonuclease V subunit gamma	3378	972115	1	1	1	1	1	1	1	1	1	1
GJJ10_004895|ptrA	pitrilysin	2886	975613	1	1	1	1	1	1	1	1	1	1
GJJ10_004900|recB	exodeoxyribonuclease V subunit beta	3537	978495	1	1	1	1	1	1	1	1	1	1
GJJ10_004905|recD	exodeoxyribonuclease V subunit alpha	1845	982028	1	1	1	1	1	1	1	1	1	1
GJJ10_004910	hypothetical protein	321	983930	1	1	1	1	2	1	1	1	1	1
GJJ10_004915|argA	amino-acid N-acetyltransferase	1332	984480	1	1	1	1	1	1	1	1	1	1
GJJ10_004920	N-acetylmuramoyl-L-alanine amidase	1254	986039	1	1	1	1	1	1	1	2	1	1
GJJ10_004925	threonine-phosphate decarboxylase	1077	987310	1	1	1	1	1	1	1	1	1	1
GJJ10_004930	L-threonine kinase	867	988390	1	1	1	1	1	1	1	1	1	1
GJJ10_004935	acetate/propionate family kinase	1215	989348	1	1	1	1	1	1	1	1	1	1
GJJ10_004940|pduV	propanediol utilization protein PduV	441	990559	1	1	1	1	1	1	1	1	1	1
GJJ10_004945|pduU	propanediol utilization microcompartment protein PduU	351	991004	1	1	1	1	1	1	1	1	1	1
GJJ10_004950|pduT	propanediol utilization microcompartment protein PduT	555	991354	1	1	1	1	1	1	1	1	1	1
GJJ10_004955	SLBB domain-containing protein	1353	991911	1	1	1	1	1	1	1	1	1	1
GJJ10_004960|pduQ	1-propanol dehydrogenase PduQ	1113	993260	1	1	1	2	1	1	1	1	1	1
GJJ10_004965|pduP	CoA-acylating propionaldehyde dehydrogenase PduP	1389	994384	1	1	1	1	1	1	1	1	1	1
GJJ10_004970|pduO	two-domain cob(I)yrinic acid a,c-diamide adenosyltransferase PduO	1017	995769	1	1	1	1	1	1	1	1	1	2
GJJ10_004975	ethanolamine utilization protein EutN	276	996796	1	1	1	1	1	1	1	1	1	1
GJJ10_004980|pduM	microcompartment protein PduM	492	997075	1	1	1	1	1	1	1	1	1	1
GJJ10_004985	phosphate propanoyltransferase	633	997563	1	1	1	1	1	1	1	1	1	1
GJJ10_004990	BMC domain-containing protein	447	998195	1	1	1	1	1	1	1	1	1	1
GJJ10_004995|pduJ	propanediol utilization microcompartment protein PduJ	276	998663	1	1	1	1	1	1	1	1	1	1
GJJ10_005000	glycerol dehydratase reactivase beta/small subunit family protein	351	998957	1	1	1	1	1	1	1	1	1	1
GJJ10_005005	diol dehydratase reactivase subunit alpha	1833	999297	1	1	1	1	1	1	1	1	1	1
GJJ10_005010|pduE	propanediol dehydratase small subunit PduE	525	1001142	1	1	1	1	1	1	1	1	1	1
GJJ10_005015|pduD	propanediol dehydratase medium subunit PduD	690	1001681	1	1	1	1	1	1	1	1	1	1
GJJ10_005020|pduC	propanediol dehydratase large subunit PduC	1665	1002381	1	1	1	1	1	1	1	1	1	1
GJJ10_005025|pduB	propanediol utilization microcompartment protein PduB	813	1004064	1	1	1	1	1	1	1	1	1	1
GJJ10_005030|pduA	propanediol utilization microcompartment protein PduA	285	1004873	1	1	1	1	1	1	1	1	1	1
GJJ10_005035|pduF	propanediol diffusion facilitator PduF	810	1005682	1	1	1	1	1	1	1	1	1	1
GJJ10_005040|pocR	regulatory protein PocR	912	1006695	1	1	1	1	1	1	1	1	2	1
GJJ10_005045	cobyrinate a,c-diamide synthase	1377	1008159	1	1	1	1	1	1	1	1	1	1
GJJ10_005050	cobalamin biosynthesis protein	960	1009532	1	1	1	1	1	1	1	1	1	1
GJJ10_005055	cobalt-precorrin-8 methylmutase	636	1010502	1	1	1	1	1	1	1	1	1	1
GJJ10_005060	cobalt-precorrin-5B (C(1))-methyltransferase	1140	1011134	1	1	1	1	1	1	1	1	1	1
GJJ10_005065	cobalt-precorrin-7 (C(5))-methyltransferase	606	1012267	1	1	1	1	1	1	1	1	1	1
GJJ10_005070	decarboxylating cobalt-precorrin-6B (C(15))-methyltransferase	570	1012862	1	1	1	1	1	1	1	1	1	1
GJJ10_005075	cobalt-precorrin-4 methyltransferase	774	1013424	1	1	1	1	1	1	1	1	1	1
GJJ10_005080|cbiG	cobalt-precorrin 5A hydrolase	1056	1014178	1	1	1	1	1	1	1	1	1	1
GJJ10_005085	precorrin-3B C(17)-methyltransferase	726	1015233	1	1	1	1	1	1	1	1	1	1
GJJ10_005090	cobalt-precorrin-6A reductase	786	1015955	1	1	1	1	1	1	1	1	1	1
GJJ10_005095	sirohydrochlorin cobaltochelatase	795	1016751	1	1	1	1	1	1	1	1	1	1
GJJ10_005100	cobalt-factor II C(20)-methyltransferase	711	1017542	1	1	1	1	1	1	1	1	1	1
GJJ10_005105|cbiM	cobalt ECF transporter S component CbiM	738	1018252	1	1	1	1	1	1	1	1	1	1
GJJ10_005110	energy-coupling factor ABC transporter substrate-binding protein	282	1018991	1	1	1	1	1	1	1	1	1	1
GJJ10_005115	energy-coupling factor ABC transporter transmembrane protein	678	1019259	1	1	1	1	1	1	1	2	1	1
GJJ10_005120	energy-coupling factor ABC transporter ATP-binding protein	825	1019945	1	1	1	1	1	1	1	1	1	1
GJJ10_005125	cobyric acid synthase	1524	1020766	1	1	1	1	1	1	1	1	1	1
GJJ10_005130|cobU	bifunctional adenosylcobinamide kinase/adenosylcobinamide-phosphate guanylyltransferase	546	1022283	1	1	1	1	1	1	1	1	1	1
GJJ10_005135|cobT	nicotinate-nucleotide--dimethylbenzimidazole phosphoribosyltransferase	1056	1022872	1	1	1	1	1	1	1	1	1	1
GJJ10_005155|mltA	murein transglycosylase A	1098	1024529	1	1	1	1	1	1	1	1	1	1
GJJ10_005160|tcdA	tRNA cyclic N6-threonylcarbamoyladenosine(37) synthase TcdA	822	1025715	1	1	1	1	1	1	1	1	1	1
GJJ10_005165|csdE	cysteine desulfurase sulfur acceptor subunit CsdE	432	1026579	1	1	1	1	1	1	1	1	1	1
GJJ10_005170|csdA	cysteine desulfurase CsdA	1206	1027010	1	1	1	1	1	1	1	1	1	1
GJJ10_005175	YgdI/YgdR family lipoprotein	225	1028413	1	1	1	1	1	1	1	1	1	1
GJJ10_005180|gcvA	glycine cleavage system transcriptional regulator GcvA	918	1028989	1	1	1	1	1	1	1	1	1	1
GJJ10_005185	DUF423 domain-containing protein	396	1029926	1	1	1	1	1	1	1	1	1	1
GJJ10_005190|rlmM	23S rRNA (cytidine(2498)-2'-O)-methyltransferase RlmM	1101	1030314	1	1	1	1	1	1	1	1	1	1
GJJ10_005195|fucR	L-fucose operon activator	711	1031463	1	1	1	1	1	1	1	1	1	1
GJJ10_005200|fucU	L-fucose mutarotase	423	1032232	1	1	1	1	1	1	1	1	1	1
GJJ10_005205|fucK	L-fuculokinase	1419	1032656	1	1	1	1	1	1	1	1	1	1
GJJ10_005210|fucI	L-fucose isomerase	1776	1034182	1	1	1	1	1	1	1	1	1	1
GJJ10_005215|fucP	L-fucose:H+ symporter permease	1311	1035990	1	1	1	1	1	1	1	1	1	1
GJJ10_005220|fucA	L-fuculose-phosphate aldolase	648	1037867	1	1	1	1	1	1	1	1	1	1
GJJ10_005225|fucO	lactaldehyde reductase	1149	1038542	1	1	1	1	1	1	1	1	1	1
GJJ10_005230|xni	flap endonuclease Xni	756	1039761	1	1	1	1	1	1	1	1	1	1
GJJ10_005235	sigma-54-dependent Fis family transcriptional regulator	1944	1040613	1	1	1	1	1	1	1	1	1	1
GJJ10_005240	hypothetical protein	117	1042634	1	1	1	1	1	1	1	1	1	1
GJJ10_005245|ssuD	FMNH2-dependent alkanesulfonate monooxygenase	1173	1042828	1	1	1	1	1	1	1	1	1	1
GJJ10_005250	FAD-dependent oxidoreductase	1398	1044047	1	1	1	1	1	1	1	1	1	1
GJJ10_005255	LLM class flavin-dependent oxidoreductase	1407	1045518	1	1	1	1	1	1	1	1	1	1
GJJ10_005260	ATP-binding cassette domain-containing protein	1023	1046921	1	1	1	1	1	1	1	1	1	1
GJJ10_005265	ABC transporter permease	699	1047940	1	1	1	1	1	1	1	1	1	1
GJJ10_005270	metal ABC transporter substrate-binding protein	879	1048635	1	1	1	1	1	1	1	1	1	1
GJJ10_005275	MFS transporter	1422	1049707	1	1	1	1	1	1	1	1	1	1
GJJ10_005280	acyl-CoA dehydrogenase family protein	1224	1051139	1	1	1	1	1	1	1	1	1	1
GJJ10_005285	aliphatic sulfonate ABC transporter substrate-binding protein	942	1052408	1	1	1	1	1	1	1	1	1	1
GJJ10_005290	L-serine ammonia-lyase	1368	1053488	1	1	1	1	1	1	1	1	1	1
GJJ10_005295	HAAAP family serine/threonine permease	1290	1054921	1	1	1	1	1	1	1	1	1	1
GJJ10_005300	LOG family protein	1368	1056720	1	1	1	1	1	1	1	3	2	1
GJJ10_005305|queF	NADPH-dependent 7-cyano-7-deazaguanine reductase QueF	846	1058199	1	1	1	1	1	1	1	1	1	1
GJJ10_005310|syd	SecY-interacting protein	546	1059113	1	1	1	1	1	1	1	1	1	1
GJJ10_005315	YqcC family protein	330	1060290	1	1	1	1	1	1	1	1	1	1
GJJ10_005320|truC	tRNA pseudouridine(65) synthase TruC	795	1060619	1	1	1	1	1	1	1	1	1	1
GJJ10_005325	flavodoxin	444	1061418	1	1	1	1	1	1	1	1	1	1
GJJ10_005330	MFS transporter	1353	1062333	1	1	1	1	1	1	1	1	1	1
GJJ10_005335	glucarate dehydratase	1341	1063688	1	1	1	1	1	1	1	1	1	1
GJJ10_005340|gudD	glucarate dehydratase	1341	1065046	1	1	1	1	1	1	1	1	1	1
GJJ10_005345	glycerate kinase	1140	1066459	1	1	1	1	1	1	1	2	1	1
GJJ10_005350|barA	two-component sensor histidine kinase BarA	2751	1067756	1	1	1	1	1	1	1	1	1	1
GJJ10_005355|rlmD	23S rRNA (uracil(1939)-C(5))-methyltransferase RlmD	1305	1070620	1	1	1	1	1	1	1	1	1	1
GJJ10_005360|relA	GTP diphosphokinase	2238	1072046	1	1	1	1	1	1	1	1	1	1
GJJ10_005365|mazG	nucleoside triphosphate pyrophosphohydrolase	792	1074395	1	1	1	1	1	1	1	1	1	1
GJJ10_005370|pyrG	CTP synthase (glutamine hydrolyzing)	1638	1075467	1	1	1	1	1	1	1	1	1	1
GJJ10_005375|eno	phosphopyruvate hydratase	1299	1077186	1	1	1	1	1	1	1	1	1	1
GJJ10_005380	SDR family oxidoreductase	1110	1078548	1	1	1	1	1	1	1	1	1	1
GJJ10_005385|queE	7-carboxy-7-deazaguanine synthase QueE	672	1080132	1	1	1	1	1	1	1	1	1	1
GJJ10_005390|queD	6-carboxytetrahydropterin synthase QueD	366	1080844	1	1	1	1	1	1	1	1	1	1
GJJ10_005395|cysJ	NADPH-dependent assimilatory sulfite reductase flavoprotein subunit	1800	1081526	1	1	1	1	1	1	1	1	1	1
GJJ10_005400|cysI	assimilatory sulfite reductase (NADPH) hemoprotein subunit	1713	1083325	1	1	1	1	1	1	1	1	1	1
GJJ10_005405|cysH	phosphoadenosine phosphosulfate reductase	735	1085136	1	1	1	1	1	1	1	1	1	1
GJJ10_005410	aminopeptidase	1047	1085943	1	1	1	1	1	1	1	1	1	1
GJJ10_005415|cobA	uroporphyrinogen-III C-methyltransferase	1407	1087236	1	1	1	1	1	1	1	1	1	1
GJJ10_005420|cysD	sulfate adenylyltransferase subunit CysD	909	1088652	1	1	1	1	1	1	1	1	1	1
GJJ10_005425|cysN	sulfate adenylyltransferase subunit CysN	1428	1089570	1	1	1	1	1	1	1	1	1	1
GJJ10_005430|cysC	adenylyl-sulfate kinase	606	1090997	1	1	1	1	1	1	1	1	1	1
GJJ10_005435	DUF3561 family protein	327	1091653	1	1	1	1	1	1	1	1	1	1
GJJ10_005440|ftsB	cell division protein FtsB	318	1092120	1	1	1	1	1	1	1	1	1	1
GJJ10_005445|ispD	2-C-methyl-D-erythritol 4-phosphate cytidylyltransferase	711	1092457	1	1	1	1	1	1	2	1	1	1
GJJ10_005450|ispF	2-C-methyl-D-erythritol 2,4-cyclodiphosphate synthase	480	1093167	1	1	1	1	1	1	2	1	1	1
GJJ10_005455|truD	tRNA pseudouridine(13) synthase TruD	1050	1093643	1	1	1	1	1	1	2	1	1	1
GJJ10_005460|surE	5'/3'-nucleotidase SurE	762	1094673	1	1	1	1	1	1	2	1	1	1
GJJ10_005465	protein-L-isoaspartate(D-aspartate) O-methyltransferase	627	1095428	1	1	1	1	1	1	1	1	1	1
GJJ10_005470|nlpD	murein hydrolase activator NlpD	1137	1096180	1	1	1	1	1	1	2	1	1	1
GJJ10_005475|rpoS	RNA polymerase sigma factor RpoS	993	1097474	1	1	1	1	1	1	2	1	1	1
GJJ10_005480	DUF4440 domain-containing protein	378	1098519	1	1	1	1	1	1	2	1	1	1
GJJ10_005485	MFS transporter	1203	1098893	1	2	2	2	2	2	3	2	2	2
GJJ10_005490	LysR family transcriptional regulator	888	1100204	1	1	1	1	1	1	2	1	1	1
GJJ10_005495	MarR family transcriptional regulator	408	1101100	1	1	1	1	1	1	2	1	1	1
GJJ10_005500	UbiX family flavin prenyltransferase	594	1101681	1	1	1	1	1	1	2	1	1	1
GJJ10_005505	UbiD family decarboxylase	1428	1102274	1	1	1	1	1	1	2	1	1	1
GJJ10_005510	hypothetical protein	237	1103712	1	1	1	1	1	1	1	1	1	1
GJJ10_005515	type I toxin-antitoxin system Hok family toxin	153	1104289	1	1	1	1	1	1	1	1	1	1
GJJ10_005520|mutS	DNA mismatch repair protein MutS	2562	1104561	1	1	1	1	1	1	2	1	3	1
GJJ10_005525	DUF1493 family protein	348	1107391	1	1	1	1	1	1	2	1	1	1
GJJ10_005530	hypothetical protein	450	1107723	1	1	1	1	1	1	1	1	1	1
GJJ10_005535	Hcp family type VI secretion system effector	483	1108184	1	1	1	1	1	1	2	1	1	1
GJJ10_005540	heme ABC transporter ATP-binding protein	780	1108945	1	1	1	1	1	1	2	1	1	1
GJJ10_005545	iron ABC transporter permease	996	1109717	1	1	1	1	1	1	2	1	1	1
GJJ10_005550	hemin ABC transporter substrate-binding protein	819	1110712	1	1	1	1	1	1	2	1	1	1
GJJ10_005555	hemin-degrading factor	1032	1111527	1	1	1	1	1	1	2	1	1	1
GJJ10_005560	TonB-dependent receptor	2364	1112630	1	1	1	1	1	1	2	1	1	1
GJJ10_005565	SelT/SelW/SelH family protein	294	1115209	1	1	1	1	1	1	2	1	1	1
GJJ10_005570	thiamine pyrophosphate-requiring protein	1710	1115542	1	1	1	1	1	1	2	1	1	1
GJJ10_005575	AEC family transporter	942	1117287	1	1	1	1	1	1	2	1	1	1
GJJ10_005580	LysR family transcriptional regulator	888	1118413	1	1	1	1	1	1	2	1	1	1
GJJ10_005585	nitrous oxide-stimulated promoter family protein	342	1119368	1	1	1	1	1	1	2	1	1	1
GJJ10_005590	metal ABC transporter permease	855	1119776	1	1	1	1	1	1	1	1	1	1
GJJ10_005595|sitC	iron/manganese ABC transporter permease subunit SitC	849	1120624	1	1	1	1	1	1	1	1	1	1
GJJ10_005600	manganese/iron ABC transporter ATP-binding protein	822	1121469	1	1	1	1	1	1	1	1	1	1
GJJ10_005605	metal ABC transporter substrate-binding protein	918	1122287	1	1	1	1	1	1	1	1	1	1
GJJ10_005610	LacI family DNA-binding transcriptional regulator	963	1123383	1	1	1	1	1	1	1	1	1	1
GJJ10_005615	ROK family protein	915	1124402	1	1	1	1	1	1	2	1	1	1
GJJ10_005620	PTS lactose/cellobiose transporter subunit IIA	315	1125367	1	1	1	1	1	1	2	1	1	1
GJJ10_005625	PTS cellobiose transporter subunit IIC	1323	1125705	1	1	1	1	1	1	2	1	1	1
GJJ10_005630	PTS sugar transporter subunit IIB	315	1127037	1	1	1	1	1	1	2	1	1	1
GJJ10_005635	PTS sugar transporter subunit IIC	1272	1127529	1	1	1	1	1	1	2	1	1	1
GJJ10_005640	carbohydrate porin	1338	1129063	1	1	1	1	1	1	2	1	1	1
GJJ10_005645	beta-1,4 mannanase	2193	1130413	1	1	1	1	1	1	2	1	1	1
GJJ10_005650	glycoside hydrolase family 1 protein	1401	1132656	1	1	1	1	1	1	2	1	1	1
GJJ10_005655|flhA	formate hydrogenlyase transcriptional activator FlhA	2073	1134110	1	1	1	2	4	1	3	1	1	2
GJJ10_005660|hypE	hydrogenase expression/formation protein HypE	1011	1136419	1	1	1	1	1	1	2	1	1	1
GJJ10_005665|hypD	hydrogenase formation protein HypD	1122	1137426	1	1	1	1	1	1	2	1	1	1
GJJ10_005670	HypC/HybG/HupF family hydrogenase formation chaperone	273	1138547	1	3	1	1	1	1	2	1	1	1
GJJ10_005675|hypB	hydrogenase nickel incorporation protein HypB	873	1138810	1	1	1	1	1	1	2	1	1	1
GJJ10_005680|hypA	hydrogenase maturation nickel metallochaperone HypA	345	1139686	1	1	1	1	1	1	2	1	1	1
GJJ10_005685|hycA	formate hydrogenlyase regulator HycA	450	1140240	1	1	1	1	1	1	1	1	1	1
GJJ10_005690	4Fe-4S dicluster domain-containing protein	609	1140772	1	1	1	1	1	1	2	1	1	1
GJJ10_005695|hycC	formate hydrogenlyase subunit 3	1827	1141377	1	1	1	1	1	1	2	1	1	1
GJJ10_005700	respiratory chain complex I subunit 1 family protein	924	1143206	1	1	1	1	1	1	2	1	1	1
GJJ10_005705|hycE	formate hydrogenlyase subunit HycE	1710	1144146	1	1	1	1	1	1	2	1	1	1
GJJ10_005710	4Fe-4S binding protein	543	1145865	1	1	1	1	1	1	2	1	1	1
GJJ10_005715	NADH-quinone oxidoreductase subunit B family protein	768	1146407	1	1	1	1	1	1	2	1	1	1
GJJ10_005720	formate hydrogenlyase maturation HycH family protein	411	1147171	1	1	1	1	1	1	2	1	1	1
GJJ10_005725|hycI	hydrogenase maturation peptidase HycI	471	1147574	1	1	1	1	1	1	2	1	1	1
GJJ10_005730	type I toxin-antitoxin system SymE family toxin	309	1148041	1	3	3	1	1	1	2	3	3	1
GJJ10_005735	6-phospho-beta-glucosidase	1425	1148531	1	1	1	1	1	1	2	1	1	1
GJJ10_005740|ascF	PTS cellobiose/arbutin/salicin transporter subunit IIBC	1443	1149982	1	1	1	1	1	1	2	1	1	1
GJJ10_005745	LacI family DNA-binding transcriptional regulator	1014	1151692	1	1	1	1	1	1	2	1	1	1
GJJ10_005750|hydN	electron transport protein HydN	528	1152842	1	1	1	1	1	1	2	1	1	1
GJJ10_005755|hypF	carbamoyltransferase HypF	2235	1153378	1	1	1	1	1	1	2	1	1	1
GJJ10_005760	HoxN/HupN/NixA family nickel/cobalt transporter	1014	1155609	1	1	1	1	1	1	2	1	1	1
GJJ10_005765|norW	NADH:flavorubredoxin reductase NorW	1134	1156719	1	1	1	1	1	1	2	1	1	1
GJJ10_005770|norV	anaerobic nitric oxide reductase flavorubredoxin	1449	1157849	1	1	1	1	1	1	2	1	1	I
GJJ10_005775|norR	nitric oxide reductase transcriptional regulator NorR	1551	1159485	1	1	1	1	1	1	2	1	1	1
GJJ10_005780|gutQ	arabinose-5-phosphate isomerase GutQ	966	1160998	1	1	1	1	1	1	2	1	1	1
GJJ10_005785	DNA-binding transcriptional repressor	774	1161956	1	1	1	1	1	1	2	1	1	1
GJJ10_005790|gutM	transcriptional regulator GutM	360	1162796	1	1	1	1	1	1	2	1	1	1
GJJ10_005795|srlD	sorbitol-6-phosphate dehydrogenase	780	1163313	1	1	1	1	1	1	2	1	1	1
GJJ10_005800|srlB|gutB	PTS glucitol/sorbitol transporter subunit IIA	363	1164105	1	1	1	1	1	1	2	1	1	1
GJJ10_005805	PTS glucitol/sorbitol transporter subunit IIB	981	1164481	1	1	1	1	1	1	2	1	1	1
GJJ10_005810|srlA	PTS glucitol/sorbitol transporter subunit IIC	564	1165458	1	1	1	1	1	1	2	1	1	1
GJJ10_005815|mltB	lytic murein transglycosylase B	1080	1166298	1	1	1	1	1	1	2	1	1	1
GJJ10_005820	ATP-binding cassette domain-containing protein	711	1167716	1	1	1	1	1	1	2	1	1	1
GJJ10_005825	metal ABC transporter permease	864	1168423	1	1	1	1	1	1	2	1	1	1
GJJ10_005830	metal ABC transporter substrate-binding protein	879	1169294	1	1	1	1	1	1	2	1	1	1
GJJ10_005835|pncC	nicotinamide-nucleotide amidase	498	1170312	1	1	1	1	1	1	1	1	1	1
GJJ10_005840|recA	recombinase RecA	1059	1170900	1	1	1	1	1	1	2	1	1	1
GJJ10_005845|recX	recombination regulator RecX	501	1172026	1	1	1	1	1	1	2	1	1	1
GJJ10_005850|alaS	alanine--tRNA ligase	2628	1172777	1	1	1	1	1	1	2	1	1	1
GJJ10_005855|csrA	carbon storage regulator CsrA	186	1175768	1	1	1	1	1	1	1	1	1	1
GJJ10_005885	BON domain-containing protein	315	1177475	1	1	1	1	1	1	1	1	1	1
GJJ10_005890|yqaB	fructose-1-phosphate/6-phosphogluconate phosphatase	567	1177915	1	1	1	1	1	1	2	1	1	1
GJJ10_005895	DedA family protein	429	1178478	1	1	1	1	1	1	2	1	1	1
GJJ10_005900|gshA	glutamate--cysteine ligase	1557	1178973	1	1	1	1	1	1	2	1	1	1
GJJ10_005905|luxS	S-ribosylhomocysteine lyase	516	1180686	1	1	1	1	1	1	2	1	1	1
GJJ10_005910	helix-turn-helix transcriptional regulator	768	1181254	1	1	1	1	1	1	2	1	1	1
GJJ10_005915|leuA	2-isopropylmalate synthase	1677	1182000	1	1	1	1	1	1	2	1	1	1
GJJ10_005920|emrB	multidrug efflux MFS transporter permease subunit EmrB	1539	1183813	1	1	1	1	1	1	2	1	1	1
GJJ10_005925|emrA	multidrug efflux MFS transporter periplasmic adaptor subunit EmrA	1173	1185367	1	1	1	1	1	1	2	1	1	1
GJJ10_005930|mprA	transcriptional repressor MprA	531	1186665	1	1	1	1	1	1	2	1	1	1
GJJ10_005935|ygaH	L-valine transporter subunit YgaH	336	1187286	1	1	1	1	1	1	2	1	1	1
GJJ10_005940	AzlC family ABC transporter permease	747	1187611	1	1	1	1	1	1	2	1	1	1
GJJ10_005945|proX	glycine betaine/L-proline ABC transporter substrate-binding protein ProX	999	1188535	1	1	1	1	1	1	2	1	1	1
GJJ10_005950|proW	glycine betaine/L-proline ABC transporter permease ProW	1068	1189612	1	1	1	1	1	1	2	1	1	1
GJJ10_005955|proV	glycine betaine/L-proline ABC transporter ATP-binding protein ProV	1203	1190672	1	1	1	1	1	1	1	1	1	1
GJJ10_005960|nrdF	class 1b ribonucleoside-diphosphate reductase subunit beta	963	1192231	1	1	1	1	1	1	2	1	1	1
GJJ10_005965|nrdE	class 1b ribonucleoside-diphosphate reductase subunit alpha	2142	1193204	1	1	1	1	1	1	2	1	1	1
GJJ10_005970|nrdI	class Ib ribonucleoside-diphosphate reductase assembly flavoprotein NrdI	411	1195318	1	1	1	1	1	1	2	1	1	1
GJJ10_005975|nrdH	glutaredoxin-like protein NrdH	246	1195725	1	1	1	1	1	1	1	1	1	1
GJJ10_005980	carboxymuconolactone decarboxylase family protein	432	1196154	1	1	1	1	1	1	2	1	1	1
GJJ10_005985	PLP-dependent aminotransferase family protein	1353	1196674	1	1	1	1	1	1	2	1	1	1
GJJ10_005990	DUF883 domain-containing protein	348	1198170	1	1	1	1	1	1	1	1	1	1
GJJ10_005995	YgaC family protein	363	1198667	1	1	1	1	1	1	1	2	1	1
GJJ10_006000|alaE	L-alanine exporter AlaE	450	1199115	1	1	1	1	1	1	2	1	1	1
GJJ10_006005|stpA	DNA-binding protein StpA	402	1200293	1	1	1	1	1	1	2	1	1	1
GJJ10_006010	hypothetical protein	180	1200767	1	1	1	1	1	1	2	1	1	1
GJJ10_006015|lpxO	lipid A hydroxylase LpxO	903	1201152	1	1	1	1	1	1	2	1	1	1
GJJ10_006020	rhodanese family protein	546	1202035	1	1	1	1	1	1	2	1	1	1
GJJ10_006025	helix-turn-helix transcriptional regulator	300	1202588	1	1	1	1	1	1	2	1	1	1
GJJ10_006030	NAD(P)H-dependent oxidoreductase	606	1202963	1	1	1	1	1	1	2	1	1	1
GJJ10_006035	LysR family transcriptional regulator	909	1203672	1	1	1	1	1	1	2	1	1	1
GJJ10_006040	sigma-54-dependent Fis family transcriptional regulator	1788	1204663	1	1	1	1	1	1	2	1	1	1
GJJ10_006045	aldehyde dehydrogenase	1521	1206714	1	1	1	1	1	1	2	1	1	1
GJJ10_006050	fimbrial protein	582	1208936	1	1	1	1	1	1	2	1	1	1
GJJ10_006055	molecular chaperone	664	1209712	1	1	1	1	1	1	2	1	1	1
GJJ10_006060	fimbrial biogenesis outer membrane usher protein	2556	1210412	1	1	1	1	1	1	2	1	1	1
GJJ10_006065	fimbrial protein	1095	1212975	1	1	1	1	1	1	2	1	1	1
GJJ10_006070	fimbrial protein	1029	1214082	1	1	1	1	1	1	X	1	1	1
GJJ10_006075	fimbrial biogenesis outer membrane usher protein	2538	1215113	1	1	1	1	1	1	X	1	1	1
GJJ10_006080	molecular chaperone	669	1217680	1	1	1	1	1	1	X	1	1	1
GJJ10_006085	type 1 fimbrial protein	549	1218390	1	1	1	1	1	1	X	1	1	1
GJJ10_006090	helix-turn-helix transcriptional regulator	618	1219042	1	1	1	1	1	1	X	1	1	1
GJJ10_006095	transporter substrate-binding domain-containing protein	849	1220012	1	1	1	1	1	1	2	1	1	1
GJJ10_006100	transporter	621	1220916	1	1	1	1	1	1	2	1	1	1
GJJ10_006105	SDR family oxidoreductase	795	1221692	1	1	1	1	1	1	2	1	1	1
GJJ10_006110	glyoxylate/hydroxypyruvate reductase A	933	1222547	1	1	1	1	1	1	2	1	1	1
GJJ10_006115	class II aldolase/adducin family protein	729	1223485	1	1	1	1	1	1	2	1	1	1
GJJ10_006120	amino acid ABC transporter permease/ATP-binding protein	1521	1224214	1	1	1	1	1	1	2	1	1	1
GJJ10_006125	ABC transporter substrate-binding protein	804	1225765	1	1	1	1	1	1	2	1	1	1
GJJ10_006130	isopenicillin N synthase family oxygenase	1068	1226588	1	1	1	1	1	1	2	1	1	1
GJJ10_006135	TIM barrel protein	864	1227652	1	1	1	1	1	1	2	1	1	1
GJJ10_006140|speB	agmatinase	951	1228526	1	1	1	1	1	1	2	1	1	1
GJJ10_006145	LysR family transcriptional regulator	912	1229592	1	1	1	1	1	1	2	1	1	1
GJJ10_006150	Rrf2 family transcriptional regulator	480	1230917	1	2	2	2	2	2	3	2	2	2
GJJ10_006155|oqxB	multidrug efflux RND transporter permease subunit OqxB	3153	1231466	1	1	1	2	1	1	3	4	1	1
GJJ10_006160|oqxA	multidrug efflux RND transporter periplasmic adaptor subunit OqxA	1176	1234642	1	1	1	1	1	1	2	1	1	1
GJJ10_006165	helix-turn-helix domain-containing protein	363	1236152	1	1	1	1	1	1	2	3	1	1
GJJ10_006170	flavin reductase	573	1236525	1	1	1	1	1	1	2	1	1	1
GJJ10_006175	LysR family transcriptional regulator	885	1237309	1	1	1	1	1	1	2	1	1	1
GJJ10_006180	nucleotidyltransferase domain-containing protein	801	1238318	1	1	1	1	1	1	2	1	1	1
GJJ10_006190|smpB	SsrA-binding protein SmpB	483	1239902	1	3	3	1	1	1	2	3	3	1
GJJ10_006195	type II toxin-antitoxin system RatA family toxin	477	1240495	1	1	1	1	1	1	2	1	1	1
GJJ10_006200	RnfH family protein	291	1240961	1	1	1	1	1	1	2	1	1	1
GJJ10_006205|bamE	outer membrane protein assembly factor BamE	342	1241318	1	1	1	1	1	1	2	1	1	1
GJJ10_006210|recN	DNA repair protein RecN	1662	1241807	1	1	1	1	1	1	2	1	1	1
GJJ10_006215|nadK	NAD(+) kinase	879	1243555	1	1	1	1	1	1	2	1	1	1
GJJ10_006220|grpE	nucleotide exchange factor GrpE	591	1244558	1	1	1	1	1	1	2	1	1	1
GJJ10_006225	HlyC/CorC family transporter	1287	1245268	1	1	1	1	1	1	2	1	1	1
GJJ10_006230	inner membrane protein YpjD	792	1246574	1	1	1	1	1	1	2	1	1	1
GJJ10_006235|ffh	signal recognition particle protein	1365	1247529	1	1	1	1	1	1	2	1	1	1
GJJ10_006240|rpsP	30S ribosomal protein S16	249	1249153	1	1	1	1	1	1	1	1	1	1
GJJ10_006245|rimM	ribosome maturation factor RimM	549	1249420	1	1	1	1	1	1	1	1	1	1
GJJ10_006250|trmD	tRNA (guanosine(37)-N1)-methyltransferase TrmD	768	1250000	1	1	1	1	1	1	2	1	1	1
GJJ10_006255|rplS	50S ribosomal protein L19	348	1250807	1	1	1	2	1	1	2	1	1	2
GJJ10_006260	DNA-binding transcriptional regulator	219	1251305	1	1	1	X	1	1	X	1	1	X
GJJ10_006265	phage late control D family protein	1158	1251600	1	1	1	X	1	1	X	1	1	X
GJJ10_006270	phage tail protein	480	1252757	1	1	1	X	1	1	X	1	1	X
GJJ10_006275	phage tail tape measure protein	2439	1253248	1	1	1	X	1	1	X	1	1	X
GJJ10_006280	GpE family phage tail protein	120	1255679	1	1	1	X	1	1	X	1	1	X
GJJ10_006285	phage tail assembly protein	276	1255831	1	1	1	X	1	1	X	1	1	X
GJJ10_006290	phage major tail tube protein	516	1256167	1	1	1	X	1	1	X	1	1	X
GJJ10_006295	phage tail sheath protein	1182	1256696	1	1	1	X	1	1	X	1	1	X
GJJ10_006300	phage tail protein	1083	1257987	1	1	1	2	1	1	2	1	1	3
GJJ10_006305	SGNH/GDSL hydrolase family protein	2571	1259084	1	1	1	2	1	1	I	1	4	3
GJJ10_006310	phage tail protein I	606	1261638	1	1	1	2	1	1	2	3	1	2
GJJ10_006315	baseplate assembly protein	909	1262251	1	1	1	X	1	1	X	1	1	X
GJJ10_006320	GPW/gp25 family protein	348	1263164	1	1	1	X	1	1	X	1	1	X
GJJ10_006325	phage baseplate assembly protein V	642	1263508	1	1	2	X	1	1	X	1	1	X
GJJ10_006330	phage virion morphogenesis protein	450	1264218	1	1	1	X	1	1	X	1	1	X
GJJ10_006335	phage tail protein	468	1264660	1	1	1	X	1	1	X	1	1	X
GJJ10_006340	phage lysis protein	159	1265090	1	1	1	X	1	1	X	1	1	X
GJJ10_006345	LysB family phage lysis regulatory protein	432	1265223	1	1	1	X	1	1	X	1	1	X
GJJ10_006350	glycoside hydrolase family 104 protein	498	1265651	1	1	1	X	1	1	X	1	1	X
GJJ10_006355	phage holin family protein	291	1266135	1	1	1	X	1	1	X	1	1	X
GJJ10_006360	tail protein X	204	1266430	1	1	1	X	1	1	X	1	1	X
GJJ10_006365	head completion/stabilization protein	507	1266633	1	1	1	X	1	1	X	1	1	X
GJJ10_006370	terminase endonuclease subunit	720	1267236	1	1	1	X	1	1	X	1	1	X
GJJ10_006375	phage major capsid protein, P2 family	1059	1267983	1	1	1	X	1	1	X	1	1	X
GJJ10_006380	GPO family capsid scaffolding protein	855	1269115	1	1	1	X	1	1	X	1	1	X
GJJ10_006385	terminase ATPase subunit family protein	1770	1270135	1	1	1	X	1	1	X	1	1	X
GJJ10_006390	phage portal protein	1044	1271904	1	1	1	X	1	1	X	1	1	X
GJJ10_006395	DinI-like family protein	231	1273379	1	1	1	X	1	1	X	1	1	X
GJJ10_006400	hypothetical protein	183	1273613	1	1	1	X	1	1	X	1	1	X
GJJ10_006405	replication endonuclease	2070	1273917	1	1	1	X	1	1	X	1	1	X
GJJ10_006410	DUF3850 domain-containing protein	282	1276130	1	1	1	X	1	1	X	1	1	X
GJJ10_006415	DUF5405 family protein	273	1276408	1	1	1	X	1	1	X	1	1	X
GJJ10_006420	TraR/DksA family transcriptional regulator	228	1276677	1	1	1	X	1	1	X	1	1	X
GJJ10_006425	DUF2732 domain-containing protein	225	1276904	1	1	1	X	1	1	X	1	1	X
GJJ10_006430	hypothetical protein	288	1277194	1	1	1	X	1	1	X	1	1	X
GJJ10_006435	DUF2724 domain-containing protein	201	1277562	1	1	1	2	1	1	2	1	1	2
GJJ10_006440	phage regulatory CII family protein	510	1277770	1	1	1	X	1	1	X	1	1	X
GJJ10_006445	Cro/Cl family transcriptional regulator	354	1278331	1	1	1	X	1	1	X	1	1	X
GJJ10_006450	phage repressor protein CI	861	1278806	1	1	1	X	1	1	X	1	1	X
GJJ10_006455	DUF2511 domain-containing protein	339	1279675	1	1	1	X	1	1	X	1	1	X
GJJ10_006460	site-specific integrase	1050	1280038	1	1	1	X	1	1	X	1	1	X
GJJ10_006465	DUF2946 domain-containing protein	459	1281303	1	1	1	1	1	1	2	1	1	1
GJJ10_006470	PepSY domain-containing protein	1371	1281818	1	1	1	1	1	1	2	1	1	1
GJJ10_006475	OmpA family protein	483	1283197	1	1	1	1	1	1	2	1	1	1
GJJ10_006480|dgcN	diguanylate cyclase DgcN	1224	1283693	1	1	1	1	1	1	2	1	1	1
GJJ10_006485	YfiR family protein	510	1284909	1	1	1	2	1	1	3	1	1	2
GJJ10_006490|aroF	3-deoxy-7-phosphoheptulonate synthase AroF	1071	1285761	1	1	1	1	1	1	2	1	1	1
GJJ10_006495|tyrA	bifunctional chorismate mutase/prephenate dehydrogenase	1122	1286841	1	1	1	1	1	1	2	1	1	1
GJJ10_006500	SMP-30/gluconolactonase/LRE family protein	873	1288025	1	1	1	1	1	1	2	1	1	1
GJJ10_006505|pheA	bifunctional chorismate mutase/prephenate dehydratase	1161	1288894	1	1	1	1	1	1	2	1	1	1
GJJ10_006510|pheL	pheA operon leader peptide PheL	48	1290155	1	1	1	1	1	1	1	1	1	1
GJJ10_006515|raiA	ribosome-associated translation inhibitor RaiA	336	1290309	1	1	1	1	1	1	2	1	1	1
GJJ10_006520|bamD	outer membrane protein assembly factor BamD	738	1290915	1	1	1	1	1	1	2	1	1	1
GJJ10_006525|rluD	23S rRNA pseudouridine(1911/1915/1917) synthase RluD	981	1291784	1	1	1	1	1	1	2	1	1	1
GJJ10_006530|pgeF	polyphenol oxidase	732	1292761	1	1	1	1	3	1	2	1	1	1
GJJ10_006535|clpB	ATP-dependent chaperone ClpB	2574	1293622	1	1	1	1	1	1	2	1	1	1
GJJ10_006560	MFS transporter	1299	1302068	1	1	1	1	1	1	2	1	1	1
GJJ10_006565	YfiM family lipoprotein	324	1303370	1	1	1	1	1	1	2	1	1	1
GJJ10_006570|pssA	CDP-diacylglycerol--serine O-phosphatidyltransferase	1356	1303735	1	1	1	1	1	1	2	1	1	1
GJJ10_006575|pat	protein lysine acetyltransferase	2652	1305211	1	1	1	1	1	1	2	1	1	1
GJJ10_006580|tapT|tuaA|yfiP	tRNA-uridine aminocarboxypropyltransferase	699	1307897	1	1	1	1	1	1	2	1	1	1
GJJ10_006585|trxC	thioredoxin TrxC	426	1308665	1	1	1	1	1	1	2	1	1	1
GJJ10_006590	tRNA/rRNA methyltransferase	1086	1309294	1	1	1	1	1	1	2	1	1	1
GJJ10_006595|ung	uracil-DNA glycosylase	690	1310437	1	1	1	1	1	1	2	1	1	1
GJJ10_006600|grcA	autonomous glycyl radical cofactor GrcA	384	1311440	1	1	1	1	1	1	2	1	1	1
GJJ10_006605|srmB	ATP-dependent RNA helicase SrmB	1332	1311869	1	1	1	1	1	1	2	1	1	1
GJJ10_006610	tRNA1(Val) (adenine(37)-N6)-methyltransferase	738	1313332	1	1	1	1	1	1	2	1	1	1
GJJ10_006615|nadB	L-aspartate oxidase	1620	1314054	1	1	1	1	1	1	2	1	1	1
GJJ10_006620|rseD	rpoE leader peptide RseD	96	1316002	1	1	1	1	1	1	1	1	1	1
GJJ10_006625|rpoE	RNA polymerase sigma factor RpoE	576	1316094	1	1	1	1	1	1	1	1	1	1
GJJ10_006630|rseA	anti-sigma-E factor RseA	651	1316702	1	1	1	1	1	1	2	1	1	1
GJJ10_006635|rseB	sigma-E factor regulatory protein RseB	957	1317352	1	1	1	1	1	1	2	1	1	1
GJJ10_006640|rseC	SoxR-reducing system protein RseC	480	1318305	1	1	1	1	1	1	1	1	1	1
GJJ10_006645|lepA	elongation factor 4	1800	1318970	1	1	1	2	2	2	3	1	1	2
GJJ10_006650|lepB	signal peptidase I	975	1320785	1	1	1	1	1	1	2	1	1	1
GJJ10_006655|rnc	ribonuclease III	681	1322009	1	1	1	1	1	1	2	1	1	1
GJJ10_006660|era	GTPase Era	906	1322686	1	1	1	1	1	1	2	1	1	1
GJJ10_006665|recO	DNA repair protein RecO	738	1323603	1	1	1	1	1	1	2	1	1	1
GJJ10_006670|pdxJ	pyridoxine 5'-phosphate synthase	732	1324352	1	1	1	1	1	1	2	1	1	1
GJJ10_006675	holo-ACP synthase	381	1325083	1	1	1	1	1	1	2	1	1	1
GJJ10_006680	YfhL family 4Fe-4S dicluster ferredoxin	261	1325476	1	1	1	1	1	1	2	1	1	1
GJJ10_006685	MurR/RpiR family transcriptional regulator	849	1325793	1	1	1	1	1	1	2	1	1	1
GJJ10_006690|aphA	acid phosphatase AphA	636	1326855	1	1	1	1	1	1	2	1	1	1
GJJ10_006695|tadA	tRNA adenosine(34) deaminase TadA	543	1327520	1	1	1	1	1	1	2	1	1	1
GJJ10_006700|mltF	membrane-bound lytic murein transglycosylase MltF	1617	1328059	1	1	1	1	1	1	2	1	1	1
GJJ10_006705|purL|purI	phosphoribosylformylglycinamidine synthase	3888	1329851	1	1	1	2	1	1	3	1	1	1
GJJ10_006710	HAMP domain-containing histidine kinase	1422	1334329	1	1	3	1	1	1	2	1	3	1
GJJ10_006715|qseG	two-component system QseEF-associated lipoprotein QseG	687	1335780	1	1	1	1	1	1	2	1	1	1
GJJ10_006720|glrR	two-component system response regulator GlrR	1338	1336453	1	1	1	2	1	1	3	4	1	2
GJJ10_006725|glnB	nitrogen regulatory protein P-II	339	1337856	1	1	1	1	1	1	2	1	1	1
GJJ10_006730|hmpA	NO-inducible flavohemoprotein	1191	1338268	1	1	1	1	1	1	2	1	1	1
GJJ10_006735	serine hydroxymethyltransferase	1254	1339784	1	1	1	1	1	1	2	1	1	1
GJJ10_006740	DoxX family protein	423	1341093	1	1	1	1	1	1	2	1	1	1
GJJ10_006745	ROK family transcriptional regulator	1197	1341589	1	1	1	1	1	1	2	1	1	1
GJJ10_006750	DUF5107 domain-containing protein	3276	1342898	1	1	1	1	1	1	2	1	1	1
GJJ10_006755	sugar porter family MFS transporter	1437	1346243	1	1	1	1	1	1	2	1	1	1
GJJ10_006760	aldose 1-epimerase	834	1347679	1	1	1	1	1	1	2	1	1	I
GJJ10_006765	3-phenylpropionate MFS transporter	1137	1348595	1	1	1	1	1	1	2	1	1	1
GJJ10_006770|csiE	stationary phase inducible protein CsiE	1278	1349728	1	1	1	1	1	1	2	1	1	1
GJJ10_006775	DUF1007 family protein	639	1351130	1	1	1	1	1	1	2	1	1	1
GJJ10_006780	nickel/cobalt transporter	981	1351759	1	1	1	1	1	1	2	1	1	1
GJJ10_006785	hypothetical protein	837	1352839	1	1	1	1	1	1	2	1	1	1
GJJ10_006790|suhB	inositol-1-monophosphatase	804	1353722	1	1	1	1	1	1	2	1	1	1
GJJ10_006795|trmJ	tRNA (cytosine(32)/uridine(32)-2'-O)-methyltransferase TrmJ	735	1354646	1	1	1	1	1	1	2	1	1	1
GJJ10_006800|iscR	Fe-S cluster assembly transcriptional regulator IscR	492	1355615	1	1	1	1	1	1	1	1	1	1
GJJ10_006805|iscS	cysteine desulfurase	1215	1356285	1	1	1	1	1	1	2	1	1	1
GJJ10_006810|iscU	Fe-S cluster assembly scaffold IscU	387	1357526	1	1	1	1	1	1	2	1	1	1
GJJ10_006815|iscA	iron-sulfur cluster assembly protein IscA	324	1357930	1	1	1	1	1	1	1	1	1	1
GJJ10_006820|hscB	co-chaperone HscB	516	1358328	1	1	1	1	1	1	2	1	1	1
GJJ10_006825|hscA	Fe-S protein assembly chaperone HscA	1851	1358859	1	1	1	1	1	1	2	1	1	1
GJJ10_006830|fdx	ISC system 2Fe-2S type ferredoxin	336	1360711	1	1	1	1	1	1	2	1	1	1
GJJ10_006835|iscX	Fe-S cluster assembly protein IscX	201	1361048	1	1	1	1	1	1	1	1	1	1
GJJ10_006840|pepB	aminopeptidase PepB	1287	1361319	1	1	1	1	1	1	2	1	1	1
GJJ10_006845|sseB	enhanced serine sensitivity protein SseB	777	1362704	1	1	1	1	1	1	2	1	1	1
GJJ10_006850	hypothetical protein	843	1363551	1	1	1	1	1	1	2	1	1	1
GJJ10_006855|sseA	3-mercaptopyruvate sulfurtransferase	858	1364620	1	1	1	1	1	1	2	1	1	1
GJJ10_006860	alpha-2-macroglobulin family protein	4950	1365683	1	3	3	1	1	1	2	3	3	1
GJJ10_006865|pbpC	peptidoglycan glycosyltransferase PbpC	2325	1370633	1	1	1	1	1	1	2	1	1	1
GJJ10_006870|ndk	nucleoside-diphosphate kinase	432	1373118	1	1	1	1	1	1	1	1	1	1
GJJ10_006875|trmG/rlmN	bifunctional tRNA (adenosine(37)-C2)-methyltransferase TrmG/ribosomal RNA large subunit methyltransferase RlmN	1167	1374033	1	1	1	1	1	1	2	1	1	1
GJJ10_006880|rodZ	cytoskeleton protein RodZ	996	1375476	1	1	1	1	1	1	2	1	1	1
GJJ10_006885|ispG|gcpE	flavodoxin-dependent (E)-4-hydroxy-3-methylbut-2-enyl-diphosphate synthase	1122	1376498	1	1	1	1	1	1	2	1	1	1
GJJ10_006890|hisS	histidine--tRNA ligase	1275	1377711	1	1	1	1	1	1	2	1	1	1
GJJ10_006895	YfgM family protein	621	1379020	1	1	1	1	1	1	1	1	1	1
GJJ10_006900|bamB	outer membrane protein assembly factor BamB	1179	1379651	1	1	1	1	1	1	2	1	1	1
GJJ10_006905|der	ribosome biogenesis GTPase Der	1479	1380943	1	1	1	1	1	1	2	1	1	1
GJJ10_006910	Gfo/Idh/MocA family oxidoreductase	1080	1382539	1	1	1	1	1	1	2	1	1	1
GJJ10_006915	zinc ribbon domain-containing protein	219	1383668	1	1	1	1	1	1	1	1	1	1
GJJ10_006920|xseA	exodeoxyribonuclease VII large subunit	1392	1383870	1	1	1	1	1	1	2	1	1	1
GJJ10_006925|guaB	IMP dehydrogenase	1467	1385420	1	1	1	1	1	1	2	1	1	1
GJJ10_006930|guaA	glutamine-hydrolyzing GMP synthase	1578	1386954	1	1	1	1	1	1	2	1	1	1
GJJ10_006935	sulfatase-like hydrolase/transferase	1869	1388626	1	1	1	1	1	1	2	1	1	1
GJJ10_006940	anaerobic sulfatase maturase	1179	1390478	1	1	1	1	1	1	2	1	1	1
GJJ10_006945	MFS transporter	1233	1391950	1	1	1	1	1	1	2	1	1	1
GJJ10_006950	LysR family transcriptional regulator	912	1393256	1	1	1	1	1	1	2	1	1	1
GJJ10_006955	DUF2633 family protein	174	1394264	1	1	1	1	1	1	1	1	1	1
GJJ10_006960	sensor domain-containing phosphodiesterase	2229	1394808	1	1	1	1	1	1	2	1	1	1
GJJ10_006965|ppx	exopolyphosphatase	1533	1397090	1	1	1	1	1	1	2	1	1	1
GJJ10_006970|ppk1	polyphosphate kinase 1	2061	1398626	1	1	1	1	1	1	2	1	1	1
GJJ10_006975|purN	phosphoribosylglycinamide formyltransferase	642	1400867	1	1	1	1	1	1	2	1	1	1
GJJ10_006980|purM	phosphoribosylformylglycinamidine cyclo-ligase	1038	1401505	1	1	1	1	1	1	2	1	1	1
GJJ10_006985	ROK family protein	894	1402806	1	1	1	1	1	1	2	1	1	1
GJJ10_006990	6-phospho-beta-glucosidase	1434	1403709	1	1	1	1	1	1	2	1	1	1
GJJ10_006995|upp	uracil phosphoribosyltransferase	627	1405360	1	1	1	1	1	1	2	1	1	1
GJJ10_007000|uraA	uracil permease	1287	1406082	1	1	1	1	1	1	1	1	1	1
GJJ10_007005|hda	DnaA inactivator Hda	702	1407467	1	1	1	1	1	1	2	1	1	1
GJJ10_007010	Rpn family recombination-promoting nuclease/putative transposase	912	1408165	1	1	1	1	1	1	2	1	1	1
GJJ10_007015|arsC	arsenate reductase (glutaredoxin)	360	1409204	1	1	1	1	1	1	2	1	1	1
GJJ10_007020|bepA	beta-barrel assembly-enhancing protease	1464	1409573	1	1	1	1	1	1	2	1	1	1
GJJ10_007025	hypothetical protein	117	1411088	1	1	1	1	1	1	1	1	1	1
GJJ10_007030	AI-2E family transporter	1062	1411259	1	1	1	1	1	1	2	1	1	1
GJJ10_007035|bcp	thioredoxin-dependent thiol peroxidase	471	1412382	1	1	1	1	2	1	1	1	1	1
GJJ10_007040	glycine cleavage system transcriptional repressor	567	1412856	1	1	1	1	1	1	2	1	1	1
GJJ10_007045|dapA	4-hydroxy-tetrahydrodipicolinate synthase	879	1413576	1	1	1	1	1	1	2	1	1	1
GJJ10_007050|bamC	outer membrane protein assembly factor BamC	1035	1414471	1	1	1	1	1	1	2	1	1	1
GJJ10_007055|purC	phosphoribosylaminoimidazolesuccinocarboxamide synthase	714	1415721	1	1	1	1	1	1	2	1	1	1
GJJ10_007060	neutral zinc metallopeptidase	876	1416554	1	1	1	1	1	1	2	1	1	1
GJJ10_007065	tRNA(Met) cytidine acetyltransferase	2004	1417439	1	1	1	1	1	1	2	1	1	1
GJJ10_007070|ypfH	esterase	696	1419519	1	1	1	1	1	1	2	1	1	1
GJJ10_007075	YpfN family protein	204	1420263	1	1	1	1	1	1	2	1	1	1
GJJ10_007080|dapE	succinyl-diaminopimelate desuccinylase	1128	1420493	1	1	1	1	1	1	2	1	1	1
GJJ10_007085	ArsC family reductase	354	1421624	1	1	1	1	1	1	2	1	1	1
GJJ10_007090|ypfM	protein YpfM	60	1422343	1	1	1	1	1	1	1	1	1	1
GJJ10_007095|acrD	multidrug efflux RND transporter permease AcrD	3114	1422530	1	1	1	1	1	1	2	1	1	1
GJJ10_007100|aegA	formate-dependent uric acid utilization protein AegA	1983	1426016	1	1	1	1	1	1	2	1	1	1
GJJ10_007105|nudK	GDP-mannose pyrophosphatase NudK	597	1428057	1	1	1	1	1	1	2	1	1	1
GJJ10_007110	DUF1176 domain-containing protein	1047	1428717	1	1	1	1	1	1	2	1	1	1
GJJ10_007115|tkt	transketolase	1995	1429753	1	1	1	1	1	1	2	1	1	1
GJJ10_007120|tal	transaldolase	957	1431764	1	1	1	1	1	1	2	1	1	1
GJJ10_007125|maeB	NADP-dependent oxaloacetate-decarboxylating malate dehydrogenase	2280	1433015	1	1	1	1	1	1	2	1	1	1
GJJ10_007130|eutS	ethanolamine utilization microcompartment protein EutS	336	1435513	1	1	1	1	1	1	2	1	1	1
GJJ10_007135|eutP	ethanolamine utilization acetate kinase EutP	480	1435861	1	1	1	1	1	1	2	1	1	1
GJJ10_007140|eutQ	ethanolamine utilization acetate kinase EutQ	690	1436318	1	1	1	1	1	1	2	1	1	1
GJJ10_007145|eutT	ethanolamine utilization cob(I)yrinic acid a,c-diamide adenosyltransferase EutT	807	1437004	1	1	1	1	1	1	1	1	1	1
GJJ10_007150|pta	phosphate acetyltransferase	1017	1437800	1	1	1	1	1	1	2	1	1	1
GJJ10_007155|eutM	ethanolamine utilization microcompartment protein EutM	291	1438855	1	1	1	1	1	1	2	1	1	1
GJJ10_007160|eutN	ethanolamine utilization microcompartment protein EutN	288	1439274	1	1	1	1	1	1	2	1	1	1
GJJ10_007165	aldehyde dehydrogenase EutE	1404	1439573	1	1	1	1	1	1	2	1	1	1
GJJ10_007170|eutJ	ethanolamine utilization protein EutJ	840	1440986	1	1	1	1	1	1	2	1	1	1
GJJ10_007175|eutG	ethanolamine utilization ethanol dehydrogenase EutG	1188	1441815	1	1	1	1	1	1	2	1	1	1
GJJ10_007180|eutH	ethanolamine utilization protein EutH	1233	1443202	1	1	1	1	1	1	2	1	1	1
GJJ10_007185|eutA	ethanolamine ammonia-lyase reactivating factor EutA	1404	1444431	1	1	1	1	1	1	2	1	1	1
GJJ10_007190|eutB	ethanolamine ammonia-lyase subunit alpha	1362	1445846	1	3	1	1	1	1	2	1	1	1
GJJ10_007195|eutC	ethanolamine ammonia-lyase subunit EutC	900	1447228	1	1	1	1	1	1	2	1	1	1
GJJ10_007200|eutL	ethanolamine utilization microcompartment protein EutL	660	1448137	1	1	1	1	1	1	2	1	1	1
GJJ10_007205|eutK	ethanolamine utilization microcompartment protein EutK	486	1448808	1	1	1	1	1	1	3	1	1	2
GJJ10_007210|eutR	HTH-type transcriptional regulator EutR	1053	1449339	1	1	1	1	1	1	2	1	1	1
GJJ10_007215|hemF	oxygen-dependent coproporphyrinogen oxidase	900	1450435	1	1	1	1	1	1	2	1	1	1
GJJ10_007220|amiA	N-acetylmuramoyl-L-alanine amidase AmiA	873	1451334	1	1	1	1	1	1	2	1	1	1
GJJ10_007225	GNAT family acetyltransferase	426	1452418	1	1	1	1	1	1	2	1	1	1
GJJ10_007230	DUF2919 domain-containing protein	450	1452830	1	1	1	1	1	1	1	1	1	1
GJJ10_007235	RpoE-regulated lipoprotein	576	1453341	1	1	1	1	1	1	3	1	1	2
GJJ10_007240	Dyp-type peroxidase	900	1454011	1	1	1	1	1	1	2	1	1	1
GJJ10_007245	endonuclease domain-containing protein	344	1455006	1	1	1	1	1	1	2	1	1	1
GJJ10_007250|cysP	thiosulfate/sulfate ABC transporter substrate-binding protein CysP	1017	1455550	1	1	1	1	1	1	2	1	1	1
GJJ10_007255|cysT	sulfate/thiosulfate ABC transporter permease CysT	834	1456566	1	1	1	1	1	1	2	1	1	1
GJJ10_007260|cysW	sulfate/thiosulfate ABC transporter permease CysW	876	1457399	1	1	1	1	1	1	2	1	1	1
GJJ10_007265|cysA	sulfate/thiosulfate ABC transporter ATP-binding protein CysA	1095	1458264	1	1	1	1	1	1	2	1	1	1
GJJ10_007270|cysM	cysteine synthase CysM	912	1459477	1	1	1	1	1	1	2	1	1	1
GJJ10_007275	DUF4440 domain-containing protein	396	1460385	1	1	1	1	1	1	2	1	1	1
GJJ10_007280|ptsJ	transcriptional regulator PtsJ	1299	1460921	1	1	1	1	1	1	2	1	1	1
GJJ10_007285|pdxK|thiJ	pyridoxine/pyridoxal/pyridoxamine kinase	867	1462302	1	1	1	1	1	1	2	1	1	1
GJJ10_007290	cytoplasmic protein	240	1463165	1	1	1	1	1	1	2	1	1	1
GJJ10_007295|crr	PTS glucose transporter subunit IIA	510	1463445	1	1	1	1	1	1	1	1	1	1
GJJ10_007300|ptsI	phosphoenolpyruvate-protein phosphotransferase PtsI	1728	1463997	1	1	1	1	1	1	2	1	1	1
GJJ10_007305|ptsH	phosphocarrier protein Hpr	258	1465769	1	1	1	1	1	1	1	1	1	1
GJJ10_007310|cysK	cysteine synthase A	972	1466407	1	1	1	1	1	1	2	1	1	1
GJJ10_007315|cysZ	sulfate transporter CysZ	762	1467555	1	1	1	1	1	1	2	1	3	1
GJJ10_007320|zipA	cell division protein ZipA	1062	1468547	1	1	1	1	1	1	2	1	1	1
GJJ10_007325|ligA	NAD-dependent DNA ligase LigA	2016	1469678	1	1	1	1	1	1	2	1	1	1
GJJ10_007330	DUF3820 family protein	219	1471695	1	1	1	1	1	1	1	1	1	1
GJJ10_007335	bile acid:sodium symporter	999	1471910	1	1	1	1	1	1	2	1	1	1
GJJ10_007340	LysR family transcriptional regulator	927	1472997	1	1	1	1	1	1	2	1	1	1
GJJ10_007365|gltX	glutamate--tRNA ligase	1419	1474666	1	1	1	1	1	1	2	1	1	1
GJJ10_007370	putative DNA-binding transcriptional regulator	393	1476136	1	1	1	1	1	1	2	1	1	1
GJJ10_007375	putative DNA-binding transcriptional regulator	354	1476532	1	1	1	1	1	1	2	1	1	1
GJJ10_007390	EAL domain-containing protein	2172	1477507	1	1	1	1	1	1	2	1	1	1
GJJ10_007395|nupC	nucleoside permease NupC	1203	1479727	1	1	1	1	1	1	2	1	1	1
GJJ10_007400	Nramp family divalent metal transporter	1242	1481276	1	1	1	1	1	1	2	1	1	1
GJJ10_007405	DUF2502 domain-containing protein	360	1482575	1	1	1	1	1	1	1	1	1	1
GJJ10_007410|mgrA	L-glyceraldehyde 3-phosphate reductase	993	1483065	1	1	1	1	1	1	2	1	1	1
GJJ10_007415	indolepyruvate decarboxylase	1662	1484238	1	1	1	1	1	1	2	1	1	1
GJJ10_007420	ion channel protein	1236	1485896	1	1	1	1	1	1	2	1	1	1
GJJ10_007425|glk	glucokinase	966	1487395	1	1	1	1	1	1	2	1	1	1
GJJ10_007430	response regulator transcription factor	738	1488414	1	1	1	1	1	1	1	1	1	1
GJJ10_007435	sensor histidine kinase	1698	1489163	1	1	1	1	1	1	2	1	1	1
GJJ10_007440	hypothetical protein	114	1490859	1	1	1	1	1	1	2	1	1	1
GJJ10_007445	phytanoyl-CoA dioxygenase	186	1490969	1	1	1	1	1	1	2	1	1	1
GJJ10_007450|alaC	alanine transaminase	1215	1491243	1	1	1	1	1	1	2	1	1	1
GJJ10_007455|ypdK	membrane protein YpdK	72	1492528	1	1	1	1	1	1	1	1	1	1
GJJ10_007460	cyanate transporter	1197	1492938	1	1	1	1	1	1	2	1	1	1
GJJ10_007465	nucleoside deaminase	459	1494131	1	1	1	1	1	1	2	1	1	1
GJJ10_007470|cynR	transcriptional regulator CynR	909	1494722	1	1	1	1	1	1	2	1	1	1
GJJ10_007475	hypothetical protein	882	1495640	1	1	1	1	1	1	2	1	1	1
GJJ10_007480	WbuC family cupin fold metalloprotein	483	1496889	1	1	1	1	1	1	2	1	1	1
GJJ10_007490	formate/nitrite transporter family protein	930	1497784	1	1	1	1	1	1	2	1	1	1
GJJ10_007495|mlaA	phospholipid-binding lipoprotein MlaA	762	1499003	1	1	1	1	1	1	2	1	1	1
GJJ10_007500|fadL	long-chain fatty acid transporter FadL	1323	1499826	1	2	2	2	4	2	3	2	2	2
GJJ10_007505	YfcZ/YiiS family protein	285	1501522	1	1	1	1	1	1	1	1	1	1
GJJ10_007510|fadI	acetyl-CoA C-acyltransferase FadI	1311	1501966	1	1	1	1	1	1	2	1	3	1
GJJ10_007515|fadJ	fatty acid oxidation complex subunit alpha FadJ	2145	1503276	1	1	1	1	1	1	2	1	1	1
GJJ10_007520|sixA	phosphohistidine phosphatase SixA	486	1505630	1	1	1	1	1	1	1	1	1	1
GJJ10_007525|smrB	endonuclease SmrB	552	1506136	1	1	1	1	1	1	2	1	1	1
GJJ10_007530|prmB	50S ribosomal protein L3 N(5)-glutamine methyltransferase	933	1506855	1	1	1	1	1	1	2	1	1	1
GJJ10_007535|aroC	chorismate synthase	1086	1507829	1	1	1	1	1	1	1	1	1	1
GJJ10_007540|mepA	penicillin-insensitive murein endopeptidase	822	1508917	1	1	1	1	1	1	2	1	1	1
GJJ10_007545	sulfite exporter TauE/SafE family protein	810	1509738	1	1	1	1	1	1	2	1	1	1
GJJ10_007550	elongation factor P hydroxylase	549	1510547	1	1	1	1	1	1	2	1	1	1
GJJ10_007555	YfcL family protein	282	1511127	1	1	1	1	1	1	1	1	1	1
GJJ10_007560|mnmC	bifunctional tRNA (5-methylaminomethyl-2-thiouridine)(34)-methyltransferase MnmD/FAD-dependent 5-carboxymethylaminomethyl-2-thiouridine(34) oxidoreductase MnmC	1989	1511470	1	2	2	2	2	2	3	2	2	2
GJJ10_007565|fabB	beta-ketoacyl-ACP synthase I	1221	1513617	1	1	1	1	1	1	2	1	1	1
GJJ10_007570	MFS transporter	1176	1515047	1	1	1	1	1	1	2	1	1	1
GJJ10_007575|flk	flagella biosynthesis regulator Flk	978	1516309	1	2	2	2	4	2	3	2	2	2
GJJ10_007580|pdxB	4-phosphoerythronate dehydrogenase PdxB	1137	1517397	1	1	1	1	1	1	2	1	1	1
GJJ10_007585	aspartate-semialdehyde dehydrogenase	1014	1518597	1	1	1	1	1	1	2	1	1	1
GJJ10_007590|truA	tRNA pseudouridine(38-40) synthase TruA	813	1519610	1	1	1	1	1	1	1	1	1	1
GJJ10_007595	DedA family protein	660	1520449	1	1	1	1	1	1	1	1	1	1
GJJ10_007600|accD	acetyl-CoA carboxylase, carboxyltransferase subunit beta	921	1521294	1	1	1	1	1	1	2	1	1	1
GJJ10_007605|folC	bifunctional tetrahydrofolate synthase/dihydrofolate synthase	1269	1522290	1	1	1	1	1	1	2	1	1	1
GJJ10_007610|dedD	cell division protein DedD	690	1523548	1	1	1	1	1	1	2	1	1	1
GJJ10_007615|cvpA	colicin V production protein	489	1524454	1	1	1	1	1	1	1	1	1	1
GJJ10_007620|purF	amidophosphoribosyltransferase	1518	1524976	1	1	1	1	1	1	2	1	1	1
GJJ10_007625	UbiX family flavin prenyltransferase	570	1526629	1	1	1	1	1	1	2	1	1	1
GJJ10_007630	hypothetical protein	162	1527279	1	1	1	1	1	1	1	1	1	1
GJJ10_007635|argT	lysine/arginine/ornithine ABC transporter substrate-binding protein ArgT	783	1527481	1	1	1	1	1	1	2	1	1	1
GJJ10_007640|hisJ	histidine ABC transporter substrate-binding protein HisJ	783	1528531	1	1	1	1	1	1	2	1	1	1
GJJ10_007645|hisQ	histidine ABC transporter permease HisQ	687	1529378	1	1	1	1	1	1	2	1	1	1
GJJ10_007650|hisM	histidine ABC transporter permease HisM	717	1530061	1	1	1	1	1	1	2	1	1	1
GJJ10_007655|hisP	histidine ABC transporter ATP-binding protein HisP	774	1530785	1	1	1	1	1	1	2	1	1	1
GJJ10_007660	GNAT family N-acetyltransferase	528	1531564	1	1	1	1	1	1	2	1	1	1
GJJ10_007665	hypothetical protein	117	1532211	1	1	1	1	1	1	2	1	1	1
GJJ10_007670	TIGR01777 family protein	894	1532307	1	1	1	1	1	1	2	1	1	1
GJJ10_007675|folX	dihydroneopterin triphosphate 2'-epimerase	363	1533219	1	1	1	1	1	1	2	1	1	1
GJJ10_007680|yfcG	GSH-dependent disulfide bond oxidoreductase	630	1533647	1	1	1	1	1	1	2	1	1	1
GJJ10_007685|yfcF	glutathione transferase	639	1534457	1	1	1	1	1	1	2	1	1	1
GJJ10_007690|yfcE	phosphodiesterase	552	1535158	1	1	1	1	1	1	2	1	1	1
GJJ10_007695|yfcD	NUDIX hydrolase YfcD	552	1535767	1	1	1	1	1	1	2	1	1	1
GJJ10_007700|pta	phosphate acetyltransferase	2148	1536411	1	1	1	1	1	1	2	1	1	1
GJJ10_007705|ackA	acetate kinase	1203	1538759	1	1	1	1	1	1	2	1	1	1
GJJ10_007710	DUF412 domain-containing protein	456	1540299	1	1	1	1	1	1	1	1	1	1
GJJ10_007715	YfbU family protein	495	1540842	1	1	1	1	1	1	2	1	1	1
GJJ10_007720	sugar phosphatase	660	1541348	1	1	1	1	1	1	2	1	1	1
GJJ10_007725	SLC13 family permease	1833	1542084	1	1	1	1	1	1	2	1	1	1
GJJ10_007730|yfbR	5'-deoxynucleotidase	600	1543961	1	1	1	1	1	1	2	1	1	1
GJJ10_007735|alaA	alanine transaminase AlaA	1218	1544642	1	1	1	1	1	1	2	1	1	1
GJJ10_007740|lrhA	transcriptional regulator LrhA	927	1546732	1	1	1	1	1	1	2	1	1	1
GJJ10_007745|nuoA	NADH-quinone oxidoreductase subunit NuoA	447	1548310	1	1	1	1	1	1	2	1	1	1
GJJ10_007750|nuoB	NADH-quinone oxidoreductase subunit NuoB	675	1548772	1	1	1	1	1	1	1	1	1	1
GJJ10_007755|nuoC	NADH-quinone oxidoreductase subunit C/D	1809	1549533	1	1	1	1	1	1	2	1	1	1
GJJ10_007760|nuoE	NADH-quinone oxidoreductase subunit NuoE	501	1551344	1	1	1	1	1	1	1	1	1	1
GJJ10_007765|nuoF	NADH-quinone oxidoreductase subunit NuoF	1338	1551841	1	1	1	1	1	1	2	1	1	1
GJJ10_007770|nuoG	NADH-quinone oxidoreductase subunit NuoG	2727	1553211	1	1	1	1	1	1	2	1	1	1
GJJ10_007775|nuoH	NADH-quinone oxidoreductase subunit NuoH	978	1555934	1	1	1	2	1	1	3	1	1	1
GJJ10_007780|nuoI	NADH-quinone oxidoreductase subunit NuoI	543	1556926	1	1	1	1	1	1	1	1	1	1
GJJ10_007785|nuoJ	NADH-quinone oxidoreductase subunit J	555	1557480	1	1	1	1	1	1	2	1	1	1
GJJ10_007790|nuoK	NADH-quinone oxidoreductase subunit NuoK	303	1558031	1	1	1	1	1	1	1	1	1	1
GJJ10_007795|nuoL	NADH-quinone oxidoreductase subunit L	1842	1558330	1	1	1	1	1	1	2	1	1	1
GJJ10_007800|nuoM	NADH-quinone oxidoreductase subunit M	1530	1560341	1	1	1	1	1	1	2	1	1	1
GJJ10_007805|nuoN	NADH-quinone oxidoreductase subunit NuoN	1458	1561877	1	1	1	1	1	3	2	1	1	1
GJJ10_007810|rnz	ribonuclease Z	921	1563389	1	1	1	1	1	1	2	1	1	1
GJJ10_007815	GNAT family N-acetyltransferase	462	1564367	1	1	1	1	1	1	2	1	1	1
GJJ10_007820|menF	isochorismate synthase MenF	1290	1564964	1	1	1	1	1	1	2	1	1	1
GJJ10_007825|menD	2-succinyl-5-enolpyruvyl-6-hydroxy-3- cyclohexene-1-carboxylic-acid synthase	1671	1566336	1	1	1	2	1	1	3	1	1	1
GJJ10_007830|menH	2-succinyl-6-hydroxy-2, 4-cyclohexadiene-1-carboxylate synthase	759	1568003	1	1	1	1	1	1	2	1	1	1
GJJ10_007835|menB	1,4-dihydroxy-2-naphthoyl-CoA synthase	858	1568776	1	1	1	1	1	1	2	1	1	1
GJJ10_007840|menC	o-succinylbenzoate synthase	966	1569633	1	1	1	1	1	1	2	1	1	1
GJJ10_007845|menE	o-succinylbenzoate--CoA ligase	1377	1570595	1	1	1	1	1	1	2	1	1	1
GJJ10_007850|nudI	nucleoside triphosphatase NudI	409	1572027	1	3	3	1	1	1	2	3	3	1
GJJ10_007855	Rpn family recombination-promoting nuclease/putative transposase	954	1572573	1	1	1	1	1	1	2	1	1	1
GJJ10_007860	hypothetical protein	543	1573801	1	1	1	1	1	1	1	1	1	1
GJJ10_007865	nicotinamide mononucleotide deamidase-related protein YfaY	1197	1574446	1	1	1	1	1	1	2	1	3	1
GJJ10_007870	IclR family transcriptional regulator	786	1575847	1	1	1	1	1	1	1	1	1	1
GJJ10_007875|rhmD	L-rhamnonate dehydratase	1206	1576643	1	I	3	1	1	1	2	3	I	1
GJJ10_007880	MFS transporter	1290	1577891	1	1	1	1	1	1	2	1	1	1
GJJ10_007885|yfaU	2-keto-3-deoxy-L-rhamnonate aldolase	804	1579195	1	1	1	2	2	2	3	1	1	2
GJJ10_007890|glpC	anaerobic glycerol-3-phosphate dehydrogenase subunit C	1179	1580020	1	1	3	1	1	4	2	1	1	1
GJJ10_007895|glpB	glycerol-3-phosphate dehydrogenase subunit GlpB	1260	1581195	1	1	1	1	1	1	2	1	1	1
GJJ10_007900|glpA	anaerobic glycerol-3-phosphate dehydrogenase subunit A	1623	1582444	1	1	1	1	1	1	2	1	1	1
GJJ10_007905|glpT	glycerol-3-phosphate transporter	1347	1584338	1	1	1	1	4	3	2	1	1	1
GJJ10_007910|glpQ	glycerophosphodiester phosphodiesterase	1071	1585694	1	1	1	1	1	1	2	1	1	1
GJJ10_007915	2Fe-2S ferredoxin-like protein	255	1587228	1	1	1	1	1	1	1	1	1	1
GJJ10_007920|nrdB	ribonucleotide-diphosphate reductase subunit beta	1131	1587482	1	1	1	1	1	1	2	1	1	1
GJJ10_007925|nrdA	ribonucleoside-diphosphate reductase subunit alpha	2286	1588714	1	1	1	1	1	1	2	1	1	1
GJJ10_007930	bifunctional 3-demethylubiquinone 3-O-methyltransferase/2-octaprenyl-6-hydroxy phenol methylase	729	1591344	1	1	1	1	1	1	2	1	1	1
GJJ10_007935|gyrA	DNA topoisomerase (ATP-hydrolyzing) subunit A	2634	1592219	1	1	1	2	2	2	4	1	1	3
GJJ10_007940|rcsC	two-component system sensor histidine kinase RcsC	2841	1594984	1	1	1	2	2	2	4	1	1	3
GJJ10_007945|rcsB	transcriptional regulator RcsB	651	1597870	1	1	1	2	2	2	4	1	1	3
GJJ10_007950|rcsD	phosphotransferase RcsD	2658	1598536	1	1	1	2	2	2	4	1	1	3
GJJ10_007955	porin OmpC	1110	1601964	1	5	5	2	2	8	4	7	6	3
GJJ10_007960|apbE	FAD:protein FMN transferase ApbE	1053	1603177	1	1	1	2	2	2	4	5	1	3
GJJ10_007965|ada	bifunctional DNA-binding transcriptional regulator/O6-methylguanine-DNA methyltransferase Ada	1065	1604303	1	1	1	2	2	2	4	5	1	3
GJJ10_007970|alkB	DNA oxidative demethylase AlkB	654	1605367	1	1	1	2	2	2	4	5	1	3
GJJ10_007975	multidrug ABC transporter permease/ATP-binding protein	1644	1606095	1	1	1	2	6	2	4	5	1	3
GJJ10_007980|mgtE	magnesium transporter	1437	1607889	1	1	1	2	2	2	4	5	1	3
GJJ10_007985	SulP family inorganic anion transporter	1161	1609288	1	1	1	2	2	2	4	5	1	3
GJJ10_007990|mqo	malate dehydrogenase (quinone)	1635	1610807	1	1	1	2	2	2	4	1	1	3
GJJ10_007995|eco	serine protease inhibitor ecotin	492	1612508	1	1	1	2	2	2	4	5	1	3
GJJ10_008000	AI-2E family transporter	1110	1613174	1	1	1	2	2	2	4	5	1	3
GJJ10_008010	DUF3413 domain-containing protein	1761	1614621	1	1	1	2	2	2	4	5	1	3
GJJ10_008015	YejL family protein	228	1616400	1	1	1	2	2	2	2	2	1	2
GJJ10_008020|yejK	nucleoid-associated protein YejK	1008	1616814	1	1	1	2	2	2	4	5	1	3
GJJ10_008025	DeoR/GlpR transcriptional regulator	762	1617841	1	1	1	2	2	2	4	5	1	3
GJJ10_008030	NUDIX domain-containing protein	597	1618685	1	1	1	2	2	2	1	4	1	3
GJJ10_008035	serine hydrolase	1287	1619300	1	1	1	2	2	2	4	6	5	3
GJJ10_008040	LysR family transcriptional regulator	888	1620690	1	1	1	2	2	2	4	5	1	3
GJJ10_008045|rplY	50S ribosomal protein L25	285	1621636	1	1	1	2	2	2	2	2	1	2
GJJ10_008050	DEAD/DEAH box helicase	1758	1622057	1	1	1	2	2	2	4	5	1	3
GJJ10_008055|rsuA	16S rRNA pseudouridine(516) synthase RsuA	720	1623962	1	1	1	2	2	2	3	4	1	1
GJJ10_008060	Bcr/CflA family multidrug efflux MFS transporter	1197	1624678	1	1	1	2	2	2	4	5	1	3
GJJ10_008065	hypothetical protein	345	1626206	1	1	1	2	2	2	2	1	1	1
GJJ10_008070|yejF	microcin C ABC transporter ATP-binding protein YejF	1590	1626554	1	1	1	2	2	2	4	1	1	3
GJJ10_008075	ABC transporter permease subunit	1026	1628145	1	1	1	2	2	2	4	1	1	3
GJJ10_008080	microcin C ABC transporter permease YejB	1095	1629170	1	1	1	2	2	2	4	1	1	3
GJJ10_008085	ABC transporter substrate-binding protein	1806	1630274	1	1	1	2	2	2	4	5	1	3
GJJ10_008090	cyclic di-GMP phosphodiesterase	1563	1632148	1	1	1	2	2	2	4	5	1	3
GJJ10_008095|mepS	bifunctional murein DD-endopeptidase/murein LD-carboxypeptidase	570	1633899	1	1	1	2	2	2	4	5	1	3
GJJ10_008100	phosphatase PAP2 family protein	714	1634895	1	1	1	2	2	2	3	4	3	1
GJJ10_008105	GTP-binding protein	978	1635646	1	1	1	2	2	2	4	6	5	3
GJJ10_008110	fructuronate reductase	1467	1636744	1	6	1	2	2	2	4	7	5	3
GJJ10_008115|uxuA	mannonate dehydratase	1191	1638418	1	1	1	2	2	2	4	6	5	3
GJJ10_008120|yeiP	elongation factor P-like protein YeiP	573	1639679	1	1	1	2	2	2	3	1	4	1
GJJ10_008125	YkgJ family cysteine cluster protein	255	1640399	1	1	1	X	X	X	X	X	3	2
GJJ10_008130|setB	sugar efflux transporter SetB	1182	1640693	1	1	1	2	2	2	4	6	5	3
GJJ10_008135|fruB	fused PTS fructose transporter subunit IIA/HPr protein	1131	1642211	1	1	1	2	2	2	3	5	4	2
GJJ10_008140|fruK	1-phosphofructokinase	939	1643342	1	1	1	1	1	1	3	5	4	2
GJJ10_008145|fruA	PTS fructose transporter subunit IIBC	1695	1644297	1	1	1	2	2	2	4	6	5	3
GJJ10_008150|nfo	deoxyribonuclease IV	855	1646043	1	1	1	2	2	2	4	6	5	3
GJJ10_008155	YeiH family protein	1050	1646969	1	1	1	2	2	2	3	5	4	2
GJJ10_008160	LysR family transcriptional regulator	867	1648284	1	1	1	2	2	2	4	5	3	3
GJJ10_008165	amino acid permease	1470	1649329	1	1	1	2	2	2	4	6	5	3
GJJ10_008170|cirA	catecholate siderophore receptor CirA	1974	1651296	1	1	1	2	2	2	4	6	5	3
GJJ10_008175|fghA	S-formylglutathione hydrolase	834	1653340	1	1	1	2	2	2	4	1	5	3
GJJ10_008180|folE	GTP cyclohydrolase I FolE	669	1654534	1	1	1	2	2	2	4	6	5	3
GJJ10_008185	DUF418 family protein	1140	1655218	1	1	1	2	2	2	4	6	5	3
GJJ10_008190|galS	HTH-type transcriptional regulator GalS	1023	1656530	1	1	1	2	2	2	2	5	4	3
GJJ10_008195|mglB	galactose/glucose ABC transporter substrate-binding protein MglB	999	1657849	1	1	1	2	2	2	4	6	5	3
GJJ10_008200|mglA	galactose/methyl galactoside ABC transporter ATP-binding protein MglA	1521	1658966	1	5	5	2	2	2	4	7	6	3
GJJ10_008205|mglC	galactose/methyl galactoside ABC transporter permease MglC	1011	1660502	1	1	1	2	2	2	4	6	5	3
GJJ10_008210|sanA	outer membrane permeability protein SanA	717	1661582	1	1	1	2	2	2	4	6	5	3
GJJ10_008215|cdd	cytidine deaminase	885	1662574	1	1	1	2	2	2	4	6	5	3
GJJ10_008220	CidB/LrgB family autolysis modulator	696	1663586	1	1	1	2	2	2	4	6	5	3
GJJ10_008225	CidA/LrgA family protein	399	1664278	1	1	1	1	1	1	1	2	1	1
GJJ10_008230|dusC	tRNA dihydrouridine(16) synthase DusC	933	1665034	1	1	1	2	2	2	4	3	5	3
GJJ10_008235	carbohydrate porin	1365	1666324	1	1	1	2	2	2	4	6	5	3
GJJ10_008240|bglG	transcriptional antiterminator BglG	834	1667844	1	1	1	2	2	2	2	5	4	3
GJJ10_008245|bglF	PTS beta-glucoside transporter subunit IIABC	1863	1668820	1	1	1	2	2	2	4	6	5	3
GJJ10_008250|ascB	6-phospho-beta-glucosidase	1395	1670698	1	1	1	2	2	2	4	6	5	3
GJJ10_008255	class I SAM-dependent methyltransferase	735	1672126	1	1	1	1	1	1	X	X	X	1
GJJ10_008260|mdtQ	multidrug resistance outer membrane protein MdtQ	1440	1672989	1	1	1	2	2	2	3	5	4	2
GJJ10_008265	DedA family protein	570	1674462	1	1	1	2	2	2	4	6	5	3
GJJ10_008270	YIP1 family protein	588	1675186	1	1	1	2	2	2	3	4	4	2
GJJ10_008275|pbpG	D-alanyl-D-alanine endopeptidase	951	1675962	1	1	1	2	2	2	4	6	5	3
GJJ10_008280	N-acetyltransferase	555	1677251	1	1	1	1	1	1	3	5	4	2
GJJ10_008285|dld	D-lactate dehydrogenase	1746	1677891	1	1	1	2	2	2	4	6	5	3
GJJ10_008290|bglX	beta-glucosidase BglX	2298	1679831	1	1	1	1	1	1	3	5	4	2
GJJ10_008295	ABC transporter substrate-binding protein	918	1682265	1	1	1	1	1	1	3	2	4	2
GJJ10_008300	ABC transporter permease	1158	1683190	1	1	1	1	1	1	3	5	4	2
GJJ10_008305	ABC transporter ATP-binding protein	948	1684340	1	1	1	1	1	1	3	5	4	2
GJJ10_008310	ABC transporter permease	738	1685271	1	1	1	1	1	1	3	5	4	2
GJJ10_008315	protein YohO	114	1685983	1	1	1	1	1	1	2	1	2	1
GJJ10_008320	sensor histidine kinase	1689	1686326	1	1	1	1	1	1	3	5	4	2
GJJ10_008325|yehT	two-component system response regulator BtsR	720	1688008	1	1	1	1	1	1	3	5	4	2
GJJ10_008330	DUF1456 family protein	471	1688775	1	1	1	1	1	1	3	3	2	2
GJJ10_008335|metG	methionine--tRNA ligase	2034	1689362	1	1	1	1	1	1	3	5	4	2
GJJ10_008340|apbC	iron-sulfur cluster carrier protein ApbC	1110	1691549	1	1	1	1	1	1	3	5	4	2
GJJ10_008345	GNAT family N-acetyltransferase	462	1692655	1	1	1	1	1	1	3	5	4	2
GJJ10_008350	RcnB family protein	318	1693091	1	1	1	1	1	1	3	1	4	2
GJJ10_008355	LysR family transcriptional regulator	900	1693592	1	1	1	1	1	1	3	2	4	2
GJJ10_008360	NCS2 family permease	1344	1694481	1	1	1	1	1	1	3	5	4	2
GJJ10_008365	adenine deaminase	1812	1695827	1	1	1	1	1	1	3	5	4	2
GJJ10_008370	LysR family transcriptional regulator	915	1697759	1	1	1	1	1	1	3	5	4	2
GJJ10_008375	universal stress protein	423	1698670	1	1	1	1	1	1	3	5	4	2
GJJ10_008380|thiM	hydroxyethylthiazole kinase	774	1699410	1	1	1	1	1	1	3	5	4	2
GJJ10_008385|thiD	bifunctional hydroxymethylpyrimidine kinase/phosphomethylpyrimidine kinase	801	1700180	1	1	1	1	1	1	3	5	4	2
GJJ10_008390|fbaB	class I fructose-bisphosphate aldolase	1053	1701128	1	1	1	1	1	1	3	5	4	2
GJJ10_008395	MFS transporter	1284	1702239	1	1	1	1	1	1	3	5	4	2
GJJ10_008400	FGGY-family carbohydrate kinase	1608	1703604	1	1	1	1	1	1	3	5	4	2
GJJ10_008405	SDR family oxidoreductase	750	1705238	1	1	1	1	1	1	3	5	4	2
GJJ10_008410	LacI family DNA-binding transcriptional regulator	1002	1706242	1	1	1	1	1	1	3	5	4	2
GJJ10_008415	cytochrome C biogenesis protein CcdA	942	1707266	1	1	1	1	1	1	3	5	4	2
GJJ10_008420	mannitol dehydrogenase family protein	1368	1708414	1	1	1	2	2	2	4	6	5	3
GJJ10_008425|xylB	xylulokinase	1464	1709791	1	1	4	2	2	2	3	6	5	I
GJJ10_008430|dalT	D-arabinitol transporter	1278	1711325	1	I	5	2	2	2	4	7	6	3
GJJ10_008435	HAD-IA family hydrolase	663	1712651	1	1	4	2	2	2	3	6	5	3
GJJ10_008440	enolase	1155	1713611	1	1	1	2	2	2	3	5	4	X
GJJ10_008445	ABC transporter substrate-binding protein	1623	1714885	1	1	4	2	2	2	3	6	5	X
GJJ10_008450	ABC transporter permease	1038	1716504	1	1	4	2	2	2	3	6	5	X
GJJ10_008455	ABC transporter permease	906	1717538	1	1	4	2	2	2	3	6	5	X
GJJ10_008460	ABC transporter ATP-binding protein	864	1718415	1	1	4	2	2	2	3	6	5	X
GJJ10_008465	ABC transporter ATP-binding protein	774	1719289	1	1	4	2	2	2	3	6	5	X
GJJ10_008470|yegS	lipid kinase YegS	897	1720303	1	1	5	2	2	2	4	7	6	3
GJJ10_008475	tRNA 5-hydroxyuridine modification protein YegQ	1362	1721442	1	1	5	2	2	2	4	7	6	3
GJJ10_008480|baeR	two-component system response regulator BaeR	723	1723122	1	1	5	2	2	2	4	7	6	3
GJJ10_008485|baeS	two-component system sensor histidine kinase BaeS	1479	1723841	1	1	5	2	2	2	4	7	6	3
GJJ10_008490	MFS transporter	1416	1725316	1	1	5	2	2	2	4	7	6	3
GJJ10_008495|mdtC	multidrug efflux RND transporter permease subunit MdtC	3078	1726733	1	1	5	2	2	2	4	7	6	3
GJJ10_008500	MdtB/MuxB family multidrug efflux RND transporter permease subunit	3123	1729811	1	1	5	2	2	2	4	7	6	3
GJJ10_008505	MdtA/MuxA family multidrug efflux RND transporter periplasmic adaptor subunit	1239	1732933	1	1	4	2	2	2	3	6	5	I
GJJ10_008510	dicarboxylate/amino acid:cation symporter	1275	1734472	1	1	5	2	2	2	4	7	6	3
GJJ10_008515	response regulator transcription factor	612	1736020	1	1	4	2	2	2	1	6	5	3
GJJ10_008520	small membrane protein	141	1736747	1	1	2	1	1	3	1	1	1	1
GJJ10_008525	response regulator transcription factor	702	1737125	1	6	4	2	2	2	1	7	5	3
GJJ10_008530	sensor histidine kinase	1857	1737841	1	1	5	2	2	8	4	7	6	3
GJJ10_008535|yegD	molecular chaperone	1353	1739986	1	1	4	2	2	7	1	6	5	3
GJJ10_008540|alkA	DNA-3-methyladenine glycosylase 2	849	1741476	1	1	4	2	2	7	1	6	5	3
GJJ10_008545|udk	uridine kinase	642	1742439	1	1	2	2	2	6	1	5	4	3
GJJ10_008550|dcd	dCTP deaminase	582	1743171	1	1	4	2	2	7	1	6	5	3
GJJ10_008555|asmA	outer membrane assembly protein AsmA	1848	1743783	1	1	5	2	2	8	4	7	6	3
GJJ10_008560	TerC family protein	1584	1746169	1	1	5	2	2	8	4	7	6	3
GJJ10_008565|galF	GalU regulator GalF	897	1748512	1	1	5	2	2	8	4	7	6	3
GJJ10_008570	phosphatase PAP2 family protein	630	1749800	1	1	5	2	2	7	4	I	6	3
GJJ10_008575	hypothetical protein	116	1750977	1	1	5	2	2	1	4	6	2	3
GJJ10_008580	capsule assembly Wzi family protein	1434	1751389	1	1	5	2	2	8	4	7	6	3
GJJ10_008585	polysaccharide export protein	1137	1752968	1	1	5	2	2	8	4	7	6	3
GJJ10_008590	protein tyrosine phosphatase	447	1754095	1	1	X	X	X	X	X	X	X	X
GJJ10_008595	polysaccharide biosynthesis tyrosine autokinase	2160	1754577	1	1	2	X	X	X	X	X	X	X
GJJ10_008600	oligosaccharide flippase family protein	1302	1756790	1	1	X	X	X	X	X	X	X	X
GJJ10_008605	glycosyltransferase family 4 protein	1101	1758081	1	1	X	X	X	X	X	X	X	X
GJJ10_008610	polysaccharide pyruvyl transferase family protein	978	1759171	1	1	X	X	X	X	X	X	X	X
GJJ10_008615|wcaC	colanic acid biosynthesis glycosyltransferase WcaC	1245	1760165	1	1	X	X	X	X	X	X	X	X
GJJ10_008620|wcaD	putative colanic acid polymerase WcaD	1203	1761396	1	1	X	X	X	X	X	X	X	X
GJJ10_008625|wcaE	colanic acid biosynthesis glycosyltransferase WcaE	756	1762614	1	1	X	X	X	X	X	X	X	X
GJJ10_008630|wcaF	colanic acid biosynthesis acetyltransferase WcaF	549	1763366	1	1	X	X	X	X	X	X	X	X
GJJ10_008635|gmd	GDP-mannose 4,6-dehydratase	1119	1763972	1	1	X	X	X	X	X	X	X	X
GJJ10_008640	GDP-L-fucose synthase	966	1765097	1	1	X	X	X	X	X	X	X	X
GJJ10_008645	GDP-mannose mannosyl hydrolase	450	1766066	1	2	X	X	X	X	X	X	X	X
GJJ10_008650	glycosyltransferase WbuB	1227	1766526	1	1	X	X	X	X	X	X	X	X
GJJ10_008655|wcaJ	undecaprenyl-phosphate glucose phosphotransferase	1401	1767910	1	1	X	X	X	X	X	X	X	2
GJJ10_008660|wcaM	colanic acid biosynthesis protein WcaM	1344	1769386	1	1	X	X	X	X	X	X	X	X
GJJ10_008665|gndA	NADP-dependent phosphogluconate dehydrogenase	1407	1770934	1	1	5	2	2	8	4	7	6	3
GJJ10_008670	mannose-1-phosphate guanylyltransferase/mannose-6-phosphate isomerase	1416	1772585	1	1	X	2	2	6	4	5	X	3
GJJ10_008675|rfbK1	O9 family phosphomannomutase RfbK1	1371	1774022	1	1	X	2	2	6	4	5	X	3
GJJ10_008680|ugd	UDP-glucose 6-dehydrogenase	1167	1775556	1	1	5	2	2	8	4	7	6	3
GJJ10_008685	small membrane protein	123	1777145	1	1	4	2	2	1	1	5	1	3
GJJ10_008690	NAD-dependent epimerase	1005	1777667	1	1	5	2	2	8	4	7	6	3
GJJ10_008695|rfbA	O-antigen export ABC transporter permease RfbA	768	1779719	1	1	5	2	2	2	4	6	X	3
GJJ10_008700|rfbB	O-antigen export ABC transporter ATP-binding protein RfbB	741	1780486	1	1	5	2	2	7	4	6	X	3
GJJ10_008705	DUF4422 domain-containing protein	1896	1781242	1	1	5	2	2	2	4	6	X	3
GJJ10_008710|rfbD	UDP-galactopyranose mutase	1155	1783153	1	1	4	I	6	6	3	5	X	2
GJJ10_008715	glycosyltransferase	894	1784304	1	1	5	2	2	2	4	6	X	3
GJJ10_008720	glycosyltransferase family 4 protein	1143	1785198	1	1	5	2	2	2	4	5	X	3
GJJ10_008725	glycosyltransferase family 2 protein	1209	1786434	1	1	2	X	X	X	X	3	X	X
GJJ10_008730	glucosyl transferase GtrII family protein	1461	1787712	1	1	2	X	X	X	X	3	X	X
GJJ10_008735	glycosyltransferase family 2 protein	981	1789174	1	1	2	X	X	X	X	3	X	X
GJJ10_008740	GtrA family protein	378	1790151	1	1	2	X	X	X	X	3	X	X
GJJ10_008745	bifunctional phosphoribosyl-AMP cyclohydrolase/phosphoribosyl-ATP diphosphatase HisIE	600	1790721	1	1	5	2	2	2	4	7	6	3
GJJ10_008750|hisF	imidazole glycerol phosphate synthase subunit HisF	777	1791314	1	1	5	2	2	2	4	7	6	3
GJJ10_008755|hisA	1-(5-phosphoribosyl)-5-[(5- phosphoribosylamino)methylideneamino]imidazole-4- carboxamide isomerase	738	1792072	1	1	5	2	2	2	4	7	6	3
GJJ10_008760|hisH	imidazole glycerol phosphate synthase subunit HisH	591	1792809	1	1	5	2	2	2	4	7	6	3
GJJ10_008765|hisB	bifunctional histidinol-phosphatase/imidazoleglycerol-phosphate dehydratase HisB	1068	1793399	1	1	5	2	2	2	4	7	6	3
GJJ10_008770|hisC	histidinol-phosphate transaminase	1062	1794463	1	1	5	2	2	2	4	7	6	3
GJJ10_008775|hisD	histidinol dehydrogenase	1305	1795521	1	1	5	2	2	2	4	7	6	3
GJJ10_008780|hisG	ATP phosphoribosyltransferase	900	1796865	1	1	5	2	2	2	4	7	6	3
GJJ10_008785|hisL	his operon leader peptide	51	1797910	1	1	1	1	1	1	1	1	1	1
GJJ10_008790	SDR family oxidoreductase	825	1798137	1	1	4	1	1	1	3	6	5	2
GJJ10_008795	LysR family transcriptional regulator	891	1799000	1	1	5	2	2	2	4	7	6	3
GJJ10_008800|yoeI	membrane protein YoeI	63	1800127	1	1	1	1	1	1	1	1	1	1
GJJ10_008805|plaP	putrescine/proton symporter PlaP	1359	1800179	1	1	5	2	2	2	4	7	6	3
GJJ10_008810	helix-turn-helix transcriptional regulator	312	1801720	1	1	4	2	2	2	2	6	5	3
GJJ10_008815|fusA	elongation factor G	2103	1802271	1	7	5	2	2	2	4	8	6	3
GJJ10_008820|sbcB	exodeoxyribonuclease I	1425	1804590	1	1	5	2	2	2	4	7	6	3
GJJ10_008825|dacD	serine-type D-Ala-D-Ala carboxypeptidase DacD	1164	1806195	1	1	5	2	2	2	4	7	6	3
GJJ10_008830|ltrA	group II intron reverse transcriptase/maturase	1488	1807875	1	1	2	1	1	1	1	3	1	1
GJJ10_008835|sbmC	DNA gyrase inhibitor SbmC	474	1809444	1	1	5	2	2	2	4	7	6	3
GJJ10_008840	FUSC family protein	1059	1810016	1	1	5	2	2	2	4	7	6	3
GJJ10_008845	DUF496 family protein	324	1811242	1	1	2	2	2	2	2	2	3	2
GJJ10_008850|cobS	adenosylcobinamide-GDP ribazoletransferase	741	1811880	1	1	5	2	2	2	4	7	6	3
GJJ10_008855|cobT	nicotinate-nucleotide--dimethylbenzimidazole phosphoribosyltransferase	1068	1812648	1	1	5	2	2	2	4	7	6	3
GJJ10_008860	adenosylhomocysteinase	1110	1813758	1	1	5	2	2	2	4	7	6	3
GJJ10_008865	HPP family protein	732	1815066	1	1	4	2	2	2	4	6	5	3
GJJ10_008870	tautomerase family protein	390	1815819	1	1	5	2	2	2	4	7	6	3
GJJ10_008875	LysR family transcriptional regulator	957	1816324	1	1	5	2	2	2	4	7	6	3
GJJ10_008880	lipoate--protein ligase family protein	741	1817240	1	1	5	2	2	2	4	7	6	3
GJJ10_008885|shiA	shikimate transporter	1320	1818027	1	1	5	2	2	2	4	2	6	3
GJJ10_008890	molybdopterin-dependent oxidoreductase	462	1819690	1	1	5	2	2	2	4	7	6	3
GJJ10_008895	EAL domain-containing protein	1911	1820162	1	1	5	2	2	2	4	7	6	3
GJJ10_008900	hypothetical protein	129	1822069	1	1	2	2	2	2	4	4	4	3
GJJ10_008905	DUF1971 domain-containing protein	333	1822295	1	1	2	2	2	2	4	4	4	3
GJJ10_008910	DUF1869 domain-containing protein	336	1822634	1	1	1	1	1	1	3	3	3	2
GJJ10_008915	LysR family transcriptional regulator	915	1822975	1	1	5	2	2	2	4	6	4	3
GJJ10_008920	hypothetical protein	576	1824021	1	1	1	2	2	2	4	5	3	3
GJJ10_008925	alpha/beta hydrolase	837	1824789	1	1	1	2	2	2	4	6	5	3
GJJ10_008930	sensor domain-containing diguanylate cyclase	972	1825832	1	1	1	2	2	2	4	6	5	3
GJJ10_008935	phosphotransferase	1104	1826800	1	1	5	2	2	2	4	7	6	3
GJJ10_008940	hypothetical protein	336	1827973	1	2	4	2	2	2	3	6	5	2
GJJ10_008945	CHAT domain-containing protein	2127	1828425	1	X	X	2	2	2	3	X	X	X
GJJ10_008950	AAA family ATPase	1785	1831673	1	X	X	2	2	2	3	X	X	X
GJJ10_008955	ATP-dependent helicase	1818	1833444	1	X	X	2	2	3	2	X	X	X
GJJ10_008960	hypothetical protein	705	1835691	1	X	X	2	2	2	2	X	X	X
GJJ10_008965	exonuclease SbcC	1980	1837252	1	X	X	2	2	2	2	X	X	X
GJJ10_008970	hypothetical protein	507	1839228	1	X	X	2	2	2	2	X	X	X
GJJ10_008975	hypothetical protein	1209	1839731	1	X	X	2	2	2	2	X	X	X
GJJ10_008980	DUF1738 domain-containing protein	945	1841363	1	X	X	2	2	2	4	5	X	3
GJJ10_008985	molybdopterin-guanine dinucleotide biosynthesis protein MobC	747	1842501	1	X	X	2	2	2	2	4	X	3
GJJ10_008990	TraM recognition domain-containing protein	1860	1843257	1	X	X	2	2	2	2	4	X	3
GJJ10_008995	dpoa decarboxylase	306	1845826	1	X	X	2	2	2	2	2	X	3
GJJ10_009000	conjugal transfer protein	306	1846165	1	X	X	2	2	2	2	2	X	1
GJJ10_009005	cag pathogenicity island Cag12 family protein	399	1846506	1	X	X	2	2	2	2	2	X	3
GJJ10_009010|virB11	P-type DNA transfer ATPase VirB11	1026	1846901	1	X	X	2	2	2	2	2	X	2
GJJ10_009015	type VI secretion protein	1251	1847916	1	X	X	2	2	2	4	5	X	3
GJJ10_009020|virB9	P-type conjugative transfer protein VirB9	909	1849210	1	X	X	1	1	1	1	1	X	1
GJJ10_009025	type IV secretion system protein	684	1850115	1	X	X	2	2	2	2	2	X	1
GJJ10_009030	type IV secretion system protein	1074	1851020	1	X	X	2	2	2	2	4	X	3
GJJ10_009035	EexN family lipoprotein	237	1852097	1	X	X	2	2	2	2	2	X	2
GJJ10_009040	type IV secretion system protein	708	1852346	1	X	X	2	2	2	2	2	X	3
GJJ10_009045	VirB3 family type IV secretion system protein	2739	1853071	1	X	X	2	2	2	2	4	X	3
GJJ10_009050	TrbC/VirB2 family protein	294	1855822	1	X	X	1	1	1	1	1	X	1
GJJ10_009055	lytic transglycosylase domain-containing protein	711	1856115	1	X	X	2	2	2	2	2	X	3
GJJ10_009060	hypothetical protein	234	1856898	1	X	X	1	1	1	1	1	X	1
GJJ10_009065	hypothetical protein	168	1857700	1	X	X	1	1	1	1	1	X	1
GJJ10_009070	TraR/DksA family transcriptional regulator	210	1858071	1	X	X	1	1	1	1	1	X	1
GJJ10_009075	DUF2857 domain-containing protein	582	1858270	1	X	X	2	2	2	2	2	X	2
GJJ10_009080	hypothetical protein	183	1858836	1	X	X	1	1	1	1	2	X	1
GJJ10_009085	AlpA family transcriptional regulator	186	1859040	1	X	X	1	1	1	1	1	X	1
GJJ10_009090	hypothetical protein	927	1859365	1	X	X	1	1	1	1	2	X	1
GJJ10_009095|fyuA	siderophore yersiniabactin receptor FyuA	2022	1861164	1	X	X	1	1	1	1	2	X	1
GJJ10_009100|ybtE	yersiniabactin biosynthesis salycil-AMP ligase YbtE	1578	1863316	1	X	X	2	2	2	4	5	X	3
GJJ10_009105|ybtT	yersiniabactin biosynthesis thioesterase YbtT	804	1864897	1	X	X	2	2	2	2	3	X	1
GJJ10_009110|ybtU	yersiniabactin biosynthesis oxidoreductase YbtU	1101	1865697	1	X	X	2	2	2	2	3	X	2
GJJ10_009115|irp1	yersiniabactin polyketide synthase HMWP1	9492	1866794	1	X	X	2	2	2	4	5	X	3
GJJ10_009120|irp2	yersiniabactin non-ribosomal peptide synthetase HMWP2	6108	1876373	1	X	X	2	2	2	4	5	X	3
GJJ10_009125|ybtA	yersiniabactin transcriptional regulator YbtA	960	1882671	1	X	X	2	2	2	2	1	X	3
GJJ10_009130|ybtP	yersiniabactin ABC transporter ATP-binding/permease protein YbtP	1713	1883887	1	X	X	2	2	2	1	1	X	3
GJJ10_009135|ybtQ	yersiniabactin ABC transporter ATP-binding/permease protein YbtQ	1803	1885586	1	X	X	2	2	2	1	4	X	3
GJJ10_009140|ybtX	yersiniabactin-associated zinc MFS transporter YbtX	1281	1887381	1	X	X	2	2	2	2	2	X	1
GJJ10_009145|ybtS	yersiniabactin biosynthesis salicylate synthase YbtS	1305	1888689	1	X	X	2	2	2	3	3	X	3
GJJ10_009150	tyrosine-type recombinase/integrase	1263	1890187	1	X	X	2	2	2	4	5	X	3
GJJ10_009160	EmmdR/YeeO family multidrug/toxin efflux MATE transporter	1437	1891879	1	1	5	2	2	2	4	7	6	3
GJJ10_009170	AMP nucleosidase	1455	1893678	1	1	5	2	2	2	4	7	6	3
GJJ10_009175|pmrD	signal transduction protein PmrD	246	1895262	1	1	2	1	1	1	1	3	1	1
GJJ10_009180	alpha/beta fold hydrolase	1623	1895780	1	7	5	2	2	2	4	8	6	3
GJJ10_009185	nucleoside recognition family protein	933	1897313	1	1	5	2	2	2	4	7	6	3
GJJ10_009190	oxidoreductase	978	1898366	1	1	1	2	2	2	4	6	5	3
GJJ10_009195	TetR/AcrR family transcriptional regulator	705	1899340	1	1	5	2	2	2	4	1	6	3
GJJ10_009200	Na+/H+ antiporter	1635	1900636	1	1	5	2	2	2	4	7	6	3
GJJ10_009210|nac	nitrogen assimilation transcriptional regulator NAC	918	1902771	1	1	4	2	2	2	1	6	5	3
GJJ10_009215|cbl	HTH-type transcriptional regulator Cbl	951	1903795	1	1	4	2	2	2	1	6	5	3
GJJ10_009220|ldtA	L,D-transpeptidase	942	1904824	1	1	4	2	2	2	1	6	5	3
GJJ10_009225	LysR family transcriptional regulator	921	1906144	1	1	3	1	1	1	1	5	4	2
GJJ10_009230	RidA family protein	390	1907205	1	1	X	1	1	1	1	X	X	X
GJJ10_009240|mtfA	DgsA anti-repressor MtfA	801	1908260	1	1	1	1	1	1	1	4	3	2
GJJ10_009250|ompC	porin OmpC	1146	1909513	1	1	3	1	1	1	1	5	4	2
GJJ10_009255	hypothetical protein	282	1911197	1	1	3	1	1	1	1	5	4	2
GJJ10_009260	phosphohydrolase	708	1911521	1	1	1	1	1	1	1	4	3	2
GJJ10_009265	DNA cytosine methyltransferase	1401	1912305	1	1	3	1	1	1	1	5	4	2
GJJ10_009270	very short patch repair endonuclease	495	1913686	1	1	3	1	1	1	1	2	2	2
GJJ10_009275|yedA	drug/metabolite exporter YedA	912	1914155	1	1	4	1	1	1	3	6	5	2
GJJ10_009280	DUF808 domain-containing protein	912	1915250	1	1	3	1	1	1	1	5	4	2
GJJ10_009285|yedQ	cellulose biosynthesis regulator YedQ	1680	1916277	1	1	3	1	1	1	1	5	4	2
GJJ10_009290	YodD family protein	222	1918256	1	1	3	1	1	1	1	1	4	2
GJJ10_009295|dsrB	protein DsrB	192	1918611	1	1	1	1	1	1	1	1	1	1
GJJ10_009300|rcsA	transcriptional regulator RcsA	624	1918835	1	1	2	1	1	1	1	1	1	2
GJJ10_009305	lipoprotein	435	1919831	1	1	3	1	1	1	1	4	2	2
GJJ10_009310|amyA	alpha-amylase	1488	1920307	1	1	3	1	1	1	1	5	4	2
GJJ10_009315|tcyJ	cystine ABC transporter substrate-binding protein	801	1921995	1	1	3	1	1	1	1	4	4	2
GJJ10_009320|dcyD	D-cysteine desulfhydrase	987	1922891	1	1	3	1	1	1	1	5	4	2
GJJ10_009325|tcyL	cystine ABC transporter permease	669	1923893	1	1	1	1	1	1	1	4	3	2
GJJ10_009330|yecC	L-cystine ABC transporter ATP-binding protein YecC	753	1924558	1	1	3	1	1	1	1	4	4	2
GJJ10_009335|sdiA	transcriptional regulator SdiA	723	1925610	1	1	1	1	1	1	1	4	3	2
GJJ10_009340	DUF2594 family protein	225	1926400	1	1	1	1	1	1	1	2	2	2
GJJ10_009345|uvrY	UvrY/SirA/GacA family response regulator transcription factor	657	1927086	1	1	1	1	1	1	1	3	2	2
GJJ10_009350|uvrC	excinuclease ABC subunit UvrC	1833	1927739	1	1	1	1	1	1	1	4	3	2
GJJ10_009355|pgsA	CDP-diacylglycerol--glycerol-3-phosphate 3-phosphatidyltransferase	549	1929629	1	1	1	1	1	1	1	1	2	1
GJJ10_009375	dihydrodipicolinate synthase family protein	882	1930845	1	1	1	1	1	1	3	5	4	2
GJJ10_009380	YecA family protein	669	1931825	1	1	1	1	1	1	1	2	2	2
GJJ10_009385|tyrP	tyrosine transporter TyrP	1212	1932518	1	1	1	1	1	1	1	4	3	2
GJJ10_009390	YecH family protein	240	1933921	1	1	3	1	1	1	1	2	2	2
GJJ10_009395|ftnA	non-heme ferritin	498	1934196	1	1	1	1	1	1	1	4	3	2
GJJ10_009400	hypothetical protein	180	1934751	1	1	1	1	1	1	1	4	3	2
GJJ10_009405	RpiB/LacA/LacB family sugar-phosphate isomerase	639	1935102	1	1	1	1	1	1	1	2	1	1
GJJ10_009410	MFS transporter	1422	1935790	1	1	3	1	1	1	1	5	4	2
GJJ10_009415	DUF2766 domain-containing protein	252	1937362	1	1	1	1	1	1	1	1	1	1
GJJ10_009420	MFS transporter	1512	1937651	1	1	1	1	1	1	1	4	3	2
GJJ10_009425	succinate dehydrogenase	159	1939228	1	1	1	1	1	1	1	2	2	2
GJJ10_009430	non-heme ferritin-like protein	510	1939457	1	1	1	1	1	1	1	3	3	2
GJJ10_009435	hypothetical protein	99	1940398	1	1	1	1	1	1	1	3	1	2
GJJ10_009440	arabinose ABC transporter substrate-binding protein	981	1940858	1	1	1	1	1	1	1	4	3	2
GJJ10_009445|araG	L-arabinose ABC transporter ATP-binding protein AraG	1515	1941901	1	1	1	1	1	1	1	2	3	2
GJJ10_009450|araH	L-arabinose ABC transporter permease AraH	981	1943430	1	1	1	1	1	1	1	4	3	2
GJJ10_009455|otsB	trehalose-phosphatase	789	1944572	1	1	1	1	1	1	1	4	3	2
GJJ10_009460|otsA	alpha,alpha-trehalose-phosphate synthase	1425	1945335	1	1	1	1	1	1	1	4	3	2
GJJ10_009465|uspC	universal stress protein UspC	429	1946783	1	1	1	1	1	1	1	3	3	2
GJJ10_009470	MFS transporter	1584	1947564	1	1	1	1	1	1	1	4	3	2
GJJ10_009475	glycoside hydrolase family 105 protein	1140	1949152	1	1	1	1	1	5	1	4	3	2
GJJ10_009480|argS	arginine--tRNA ligase	1734	1950353	1	1	1	1	1	1	1	4	3	2
GJJ10_009485	VOC family protein	570	1952322	1	1	1	1	1	1	1	4	3	2
GJJ10_009490|cutC	copper homeostasis protein CutC	744	1952968	1	1	1	1	1	1	1	4	3	2
GJJ10_009495|cmoB	tRNA 5-methoxyuridine(34)/uridine 5-oxyacetic acid(34) synthase CmoB	1005	1953793	1	1	1	1	1	1	1	4	3	2
GJJ10_009500|cmoA	carboxy-S-adenosyl-L-methionine synthase CmoA	744	1954794	1	2	2	2	2	2	2	5	4	3
GJJ10_009505	MAPEG family protein	396	1955577	1	1	1	1	1	1	1	2	1	1
GJJ10_009510	DUF72 domain-containing protein	819	1956025	1	1	1	1	1	1	1	4	3	2
GJJ10_009515	hydrolase	567	1956840	1	1	1	1	1	1	1	4	3	2
GJJ10_009520|aspS	aspartate--tRNA ligase	1788	1957674	1	1	1	1	1	1	1	4	3	2
GJJ10_009525|nudB	dihydroneopterin triphosphate diphosphatase	444	1959463	1	1	1	1	1	1	1	2	1	2
GJJ10_009530	YebC/PmpR family DNA-binding transcriptional regulator	741	1959934	1	1	1	1	1	1	1	4	3	2
GJJ10_009535|ruvC	crossover junction endodeoxyribonuclease RuvC	522	1960709	1	1	1	1	1	1	1	1	2	1
GJJ10_009540|ruvA	Holliday junction branch migration protein RuvA	612	1961310	1	1	1	1	1	1	1	4	3	2
GJJ10_009545|ruvB	Holliday junction branch migration DNA helicase RuvB	1011	1961930	1	1	1	1	1	1	1	3	3	2
GJJ10_009550|znuB	zinc ABC transporter permease subunit ZnuB	786	1963004	1	1	1	1	1	1	1	4	3	2
GJJ10_009555|znuC	zinc ABC transporter ATP-binding protein ZnuC	753	1963789	1	1	1	1	1	1	1	4	3	2
GJJ10_009560|znuA	zinc ABC transporter substrate-binding protein ZnuA	945	1964620	1	1	1	1	1	1	1	4	3	2
GJJ10_009565|mepM	murein DD-endopeptidase MepM	1320	1965580	1	1	1	1	1	1	1	4	3	2
GJJ10_009570|lpxM|msbB	lauroyl-Kdo(2)-lipid IV(A) myristoyltransferase	975	1967017	1	1	1	1	1	1	1	4	3	2
GJJ10_009575|pyk	pyruvate kinase	1443	1968032	1	1	1	1	1	1	1	4	3	2
GJJ10_009580	MurR/RpiR family transcriptional regulator	906	1969599	1	1	1	1	1	1	1	3	1	2
GJJ10_009585	formate--tetrahydrofolate ligase	150	1970664	1	1	1	1	1	1	1	1	1	1
GJJ10_009590|zwf	glucose-6-phosphate dehydrogenase	1476	1970824	1	1	1	1	1	1	1	4	3	2
GJJ10_009595|edd	phosphogluconate dehydratase	1812	1972522	1	1	1	1	1	1	1	4	3	2
GJJ10_009600	bifunctional 4-hydroxy-2-oxoglutarate aldolase/2-dehydro-3-deoxy-phosphogluconate aldolase	642	1974372	1	1	1	1	1	1	1	4	3	2
GJJ10_009605|purT	formate-dependent phosphoribosylglycinamide formyltransferase	1179	1975071	1	1	1	1	1	1	1	4	3	2
GJJ10_009610	YebG family protein	348	1976394	1	1	1	1	1	1	1	3	2	1
GJJ10_009615	tellurite resistance TerB family protein	660	1976881	1	1	1	1	1	1	1	4	3	2
GJJ10_009620|ptrB	oligopeptidase B	2061	1977661	1	1	1	1	1	1	1	3	2	1
GJJ10_009625|exoX	exodeoxyribonuclease X	660	1979725	1	1	1	1	1	1	1	3	2	1
GJJ10_009630	DNA polymerase III subunit theta	231	1980463	1	1	1	1	1	1	1	1	2	2
GJJ10_009635|yobA	CopC domain-containing protein YobA	375	1980806	1	1	1	1	1	1	1	3	1	2
GJJ10_009640|copD	copper homeostasis membrane protein CopD	870	1981184	1	1	1	1	1	1	1	4	3	2
GJJ10_009645	YebY family protein	339	1982070	1	1	1	1	1	1	1	4	3	2
GJJ10_009650|ecr	Ecr family regulatory small membrane protein	144	1983044	1	1	1	1	1	1	1	3	3	2
GJJ10_009655	DUF535 domain-containing protein	969	1983292	1	1	1	1	1	1	1	4	3	2
GJJ10_009660|pphA	protein-serine/threonine phosphatase	654	1984417	1	1	1	1	1	1	1	1	3	2
GJJ10_009665	YebW family protein	192	1985067	1	1	1	1	1	1	1	1	1	1
GJJ10_009670	YebV family protein	240	1985356	1	1	1	1	1	1	1	1	1	1
GJJ10_009675|rsmF	16S rRNA (cytosine(1407)-C(5))-methyltransferase RsmF	1434	1985711	1	1	1	1	1	1	1	1	3	2
GJJ10_009680	MCE family protein	2634	1987268	1	1	1	1	1	1	1	1	3	2
GJJ10_009685|yebS	membrane integrity lipid transport subunit YebS	1284	1989870	1	1	1	1	1	1	1	1	3	2
GJJ10_009690	GAF domain-containing protein	498	1991286	1	1	1	1	1	1	1	1	2	1
GJJ10_009695|proQ	RNA chaperone ProQ	678	1991881	1	1	1	1	1	1	1	1	1	1
GJJ10_009700|prc	carboxy terminal-processing peptidase	2049	1992578	1	1	1	1	1	1	1	1	3	2
GJJ10_009705|htpX	protease HtpX	885	1994862	1	1	1	1	1	1	1	1	2	1
GJJ10_009710	MFS transporter	1422	1995812	1	1	1	1	1	1	1	1	3	2
GJJ10_009715|kdgR	DNA-binding transcriptional regulator KdgR	792	1997360	1	1	1	1	1	1	1	4	3	2
GJJ10_009720	hypothetical protein	240	1998208	1	1	1	1	1	1	1	1	1	1
GJJ10_009725|mgrB	PhoP/PhoQ regulator MgrB	144	1998607	1	1	1	1	1	1	1	1	1	1
GJJ10_009730	YebO family protein	291	1998825	1	1	1	1	1	1	1	1	2	1
GJJ10_009735	DUF2627 domain-containing protein	75	1999706	1	1	1	1	1	1	1	1	1	1
GJJ10_009740|cspE|gicA|msmC	transcription antiterminator/RNA stability regulator CspE	210	1999863	1	1	1	1	1	1	1	1	1	1
GJJ10_009745|ftsI	peptidoglycan glycosyltransferase FtsI	1749	2000260	1	1	1	1	1	1	1	1	3	2
GJJ10_009750|rlmA	23S rRNA (guanine(745)-N(1))-methyltransferase	795	2002070	1	1	1	1	1	1	1	1	3	2
GJJ10_009755|mntP	manganese efflux pump MntP	567	2002868	1	1	1	1	1	1	1	1	1	2
GJJ10_009760	DUF986 domain-containing protein	459	2003853	1	1	1	1	1	1	1	1	2	2
GJJ10_009765	PTS mannose transporter subunit IID	852	2004374	1	1	1	2	1	1	1	1	4	3
GJJ10_009770	PTS mannose/fructose/sorbose transporter subunit IIC	801	2005238	1	1	1	1	1	3	1	1	2	1
GJJ10_009775|manX	PTS mannose transporter subunit IIAB	972	2006095	1	1	1	1	1	1	1	1	3	2
GJJ10_009780|yoaE	CNNM family cation transport protein YoaE	1560	2007513	1	1	1	1	1	1	1	1	3	2
GJJ10_009785	EAL domain-containing protein	1584	2009106	1	1	1	1	1	1	1	1	3	2
GJJ10_009790|sdaA	L-serine ammonia-lyase	1365	2010872	1	1	1	1	1	1	1	1	3	2
GJJ10_009795	CoA pyrophosphatase	579	2012399	1	1	1	1	1	1	1	1	3	2
GJJ10_009800|pabB	aminodeoxychorismate synthase component 1	1356	2012981	1	1	1	1	1	1	1	1	3	2
GJJ10_009805	YoaH family protein	186	2014425	1	1	1	1	1	1	1	1	2	1
GJJ10_009810	RidA family protein	345	2014611	1	1	1	1	1	1	1	1	2	1
GJJ10_009815	ATP-dependent DNA helicase	1911	2015087	1	1	1	1	1	1	1	1	3	2
GJJ10_009820|tsaB	tRNA (adenosine(37)-N6)-threonylcarbamoyltransferase complex dimerization subunit type 1 TsaB	696	2017143	1	1	1	1	1	1	1	1	3	2
GJJ10_009825	Slp family lipoprotein	582	2017877	1	1	1	1	1	1	1	1	3	2
GJJ10_009830|fadD	long-chain-fatty-acid--CoA ligase FadD	1686	2018664	1	1	1	1	1	1	1	1	3	2
GJJ10_009835|rnd	ribonuclease D	1116	2020431	1	1	1	1	1	1	1	1	3	2
GJJ10_009840|minE	cell division topological specificity factor MinE	270	2021624	1	1	1	1	1	1	1	1	1	1
GJJ10_009845|minD	septum site-determining protein MinD	813	2021897	1	1	1	1	1	1	1	1	3	2
GJJ10_009850|minC	septum site-determining protein MinC	699	2022733	1	1	1	1	1	1	1	1	3	2
GJJ10_009855	YcgL domain-containing protein	282	2023558	1	1	1	1	1	1	1	1	1	1
GJJ10_009860	fumarylacetoacetate hydrolase family protein	660	2023856	1	1	1	1	1	1	1	1	1	2
GJJ10_009865	YcgN family cysteine cluster protein	447	2024610	1	1	1	1	1	1	1	1	3	2
GJJ10_009870	DUF1971 domain-containing protein	345	2025063	1	1	1	1	1	1	1	1	1	2
GJJ10_009875|dsbB	disulfide bond formation protein DsbB	531	2025558	1	1	1	1	1	1	1	1	1	1
GJJ10_009880|nhaB	sodium/proton antiporter NhaB	1551	2026217	1	1	1	1	1	1	1	1	3	2
GJJ10_009885|fadR	fatty acid metabolism transcriptional regulator FadR	720	2028016	1	1	1	1	1	1	1	1	3	2
GJJ10_009890	SpoVR family protein	1533	2028810	1	1	1	1	1	1	1	1	3	2
GJJ10_009895	hypothetical protein	147	2030419	1	1	1	1	1	1	1	1	1	2
GJJ10_009900	D-amino acid dehydrogenase	1299	2030664	1	1	1	1	1	1	1	1	3	2
GJJ10_009905|dadX	catabolic alanine racemase DadX	1071	2031972	1	1	3	1	1	1	1	1	4	2
GJJ10_009910	potassium/proton antiporter	1734	2033059	1	1	1	1	1	1	1	1	3	2
GJJ10_009915|ldcA	muramoyltetrapeptide carboxypeptidase	915	2034885	1	1	1	1	1	1	1	1	3	2
GJJ10_009920|emtA	membrane-bound lytic murein transglycosylase EmtA	612	2035975	1	1	1	1	1	1	1	1	3	2
GJJ10_009925	TonB-dependent siderophore receptor	2121	2036628	1	1	1	1	1	1	1	1	3	2
GJJ10_009930	alpha,alpha-trehalase	1746	2039000	1	1	1	1	1	1	1	4	3	2
GJJ10_009935	biopolymer transporter TonB	198	2040930	1	1	1	1	1	1	1	1	2	X
GJJ10_009940	circularly permuted type 2 ATP-grasp protein	1440	2041130	1	1	1	1	1	1	1	4	3	2
GJJ10_009945	alpha-E domain-containing protein	930	2042563	1	1	1	1	1	1	1	1	3	2
GJJ10_009950	transglutaminase family protein	816	2043489	1	1	1	1	1	1	1	4	3	2
GJJ10_009955	proteasome-type protease	744	2044321	1	1	1	1	1	1	1	1	3	2
GJJ10_009960	fatty acid desaturase	981	2045503	1	1	1	1	1	1	1	1	3	2
GJJ10_009965	PhnD/SsuA/transferrin family substrate-binding protein	801	2046476	1	1	1	1	1	1	1	1	3	2
GJJ10_009970	nitrilotriacetate monooxygenase	123	2047314	1	1	1	1	1	1	1	1	3	2
GJJ10_009975	hypothetical protein	144	2047734	1	1	1	1	1	1	1	1	2	1
GJJ10_009980|tdcA	transcriptional regulator TdcA	942	2048054	1	1	1	1	1	1	1	1	1	2
GJJ10_009985|tdcB	bifunctional threonine ammonia-lyase/L-serine ammonia-lyase TdcB	990	2049089	1	1	1	1	1	1	1	1	3	2
GJJ10_009990|tdcC	threonine/serine transporter TdcC	1332	2050104	1	1	1	1	1	1	1	1	3	2
GJJ10_009995|tdcD	propionate kinase	1209	2051463	1	1	1	1	1	1	1	1	3	2
GJJ10_010000|pflB	formate C-acetyltransferase	2295	2052700	1	1	1	1	1	1	1	1	3	2
GJJ10_010005	hypothetical protein	147	2055046	1	1	1	1	1	1	1	1	3	2
GJJ10_010010	branched-chain amino acid ABC transporter substrate-binding protein	1059	2055482	1	1	1	1	1	4	1	1	3	2
GJJ10_010015	branched-chain amino acid ABC transporter permease	915	2056650	1	1	1	1	1	1	1	1	3	2
GJJ10_010020|livM	high-affinity branched-chain amino acid ABC transporter permease LivM	1287	2057574	1	1	1	1	1	1	1	1	3	2
GJJ10_010025	ATP-binding cassette domain-containing protein	876	2058857	1	1	1	1	1	1	1	1	3	2
GJJ10_010030	ABC transporter ATP-binding protein	720	2059729	1	1	1	1	1	1	1	1	3	2
GJJ10_010035	LysR family transcriptional regulator	894	2060454	1	1	1	1	1	1	1	1	3	2
GJJ10_010040|pckA	phosphoenolpyruvate carboxykinase (ATP)	1644	2061631	1	1	1	1	1	1	1	1	3	2
GJJ10_010045	GNAT family N-acetyltransferase	477	2063324	1	1	1	1	1	1	1	1	3	2
GJJ10_010050	LysR family transcriptional regulator	927	2063899	1	1	1	1	1	1	1	1	3	2
GJJ10_010055	MFS transporter	1296	2065129	1	1	1	1	1	1	1	1	3	2
GJJ10_010060	substrate-binding domain-containing protein	810	2066436	1	1	1	1	1	1	1	1	3	2
GJJ10_010065	LysR family transcriptional regulator	228	2067220	1	2	2	2	2	2	1	2	2	2
GJJ10_010070	DUF3596 domain-containing protein	1263	2067486	1	X	X	X	X	X	2	X	X	X
GJJ10_010075	excisionase family protein	246	2068791	1	X	X	X	X	X	X	X	X	X
GJJ10_010080	TraR/DksA family transcriptional regulator	219	2069040	1	2	X	2	2	2	2	2	X	2
GJJ10_010085	hypothetical protein	663	2069255	1	X	X	X	X	X	X	X	X	X
GJJ10_010090	hypothetical protein	222	2069914	1	X	X	2	X	X	3	X	X	2
GJJ10_010095	DNA methyltransferase	657	2070132	1	2	3	2	2	2	2	2	X	2
GJJ10_010100	DUF1317 family protein	159	2070785	1	1	X	1	1	1	1	1	X	2
GJJ10_010105	YqaJ viral recombinase family protein	681	2070940	1	1	2	2	1	1	1	1	X	2
GJJ10_010110|bet	phage recombination protein Bet	846	2071617	1	3	2	I	3	3	3	3	X	2
GJJ10_010115|gamL	host nuclease inhibitor GamL	285	2072478	1	4	4	2	4	4	3	X	X	2
GJJ10_010120	cell division inhibitor protein	207	2072843	1	4	X	X	X	5	3	4	X	2
GJJ10_010125	hypothetical protein	126	2073042	1	6	5	2	X	7	4	6	X	3
GJJ10_010130	hypothetical protein	204	2073476	1	X	X	2	2	2	2	X	X	X
GJJ10_010135	hypothetical protein	924	2073870	1	X	X	X	X	X	X	X	X	X
GJJ10_010140	helix-turn-helix domain-containing protein	711	2075121	1	X	X	X	X	X	2	X	X	X
GJJ10_010145	hypothetical protein	192	2075936	1	X	X	X	X	X	2	X	X	X
GJJ10_010150	hypothetical protein	285	2076207	1	X	X	X	X	X	X	X	X	X
GJJ10_010155	hypothetical protein	147	2076526	1	2	X	1	X	X	2	2	X	1
GJJ10_010160	DNA replication protein	900	2076665	1	X	X	2	X	X	X	X	X	2
GJJ10_010165	AAA family ATPase	1416	2077569	1	X	X	2	X	X	X	X	X	3
GJJ10_010170	protein ren	294	2078984	1	X	X	X	X	3	X	X	X	2
GJJ10_010175	hypothetical protein	300	2079274	1	X	X	X	X	X	X	X	X	X
GJJ10_010180	DUF4752 family protein	264	2079687	1	X	X	2	2	2	2	X	X	3
GJJ10_010185	ead/Ea22-like family protein	519	2079943	1	X	X	X	X	X	X	X	X	X
GJJ10_010190	DUF551 domain-containing protein	285	2080594	1	X	X	X	5	4	3	X	X	2
GJJ10_010195	DUF551 domain-containing protein	117	2081038	1	X	X	X	X	X	X	X	X	X
GJJ10_010200	DUF551 domain-containing protein	597	2081172	1	X	X	X	X	X	X	X	X	X
GJJ10_010205	eaa protein	261	2081761	1	X	X	X	X	X	X	X	X	X
GJJ10_010210	hypothetical protein	189	2082021	1	X	X	X	X	X	X	X	X	2
GJJ10_010215	hypothetical protein	228	2082202	1	X	3	2	2	2	2	X	4	X
GJJ10_010220	YbcN family protein	456	2082690	1	3	X	1	1	1	1	3	X	2
[truncated: 3,299 more rows]

## Sheet: Table S3
Table S3: Location of carbapenemase genes.
Location	Carbapenemase gene								Total by location:
	blaKPC-2	blaKPC-3	blaNDM-1	blaNDM-5	blaNDM-16	blaOXA-48	blaOXA-232	blaOXA-244
Chromosome						1			1
ColRNAI plasmid	1								1
IncC plasmid			1						1
IncFIB/IncFII plasmid			22						22
IncFIB/IncHI1B plasmid			2						2
IncFIB/IncHI1B (mosaic plasmid)			13		1				14
IncFIB/IncHI1B/IncR (mosaic plasmid)			1						1
IncFII plasmid			3	7					10
IncL plasmid						80		1	81
IncM2 plasmid			1			56		1	58
IncU/IncFII plasmid	2								2
IncX3 plasmid				1					1
p1225-like plasmid			1						1
pColKP3-like plasmid							4		4
pKPC_Kp02-like plasmid		8							8
pOXA-517-like plasmid						1			1
Not established	1		8			19			28
Total by carbapenemase gene:	4	8	52	8	1	157	4	2
